# Supplementary material for: TETyper: a bioinformatic pipeline for classifying variation and genetic contexts of transposable elements from short-read whole-genome sequencing data
Source: Microb Genom. 2018 Nov 22;4(12):e000232. doi: 10.1099/mgen.0.000232 (PMC6412039; doi:10.1099/mgen.0.000232)
Supplement: Supplementary File 1 [file mgen-4-232-s002.xlsx]

## Sheet: Tn4401
Bioproject	Biosample	organism	location	run_accession	library_strategy	library_source	library_selection	library_layout	platform	instrument_model	bases	spots	Sample	Deletions	Structural_variant	SNPs_homozygous	SNPs_heterozygous	Heterozygous_SNP_counts	SNP_variant	Combined_variant	Left_flanks	Right_flanks	Left_flank_counts	Right_flank_counts	7202-8083_presence
PRJEB2111	SAMEA882106	Klebsiella pneumoniae	none	ERR025634	WGS	GENOMIC	RANDOM	PAIRED	ILLUMINA	Illumina Genome Analyzer II	423846880	2649043	ERR025634	1-7127|9073-10006	unknown	none	none	none	1	unknown-1	none	none	none	none	1
PRJEB9325	SAMEA3375588	Klebsiella pneumoniae	none	ERR1024553	WGS	GENOMIC	RANDOM	PAIRED	ILLUMINA	Illumina HiSeq 2000	627992250	2511969	ERR1024553	none	Tn4401b	none	none	none	1	Tn4401b-1	TTCAG	TTCAG	15	15	1
PRJEB9325	SAMEA3375589	Klebsiella pneumoniae	none	ERR1024554	WGS	GENOMIC	RANDOM	PAIRED	ILLUMINA	Illumina HiSeq 2000	692422000	2769688	ERR1024554	none	Tn4401b	none	none	none	1	Tn4401b-1	TTCAG	TTCAG	109	98	1
PRJEB9325	SAMEA3375590	Klebsiella pneumoniae	none	ERR1024555	WGS	GENOMIC	RANDOM	PAIRED	ILLUMINA	Illumina HiSeq 2000	821369750	3285479	ERR1024555	none	Tn4401b	none	none	none	1	Tn4401b-1	TTCAG	TTCAG	66	50	1
PRJEB9325	SAMEA3375591	Klebsiella pneumoniae	none	ERR1024556	WGS	GENOMIC	RANDOM	PAIRED	ILLUMINA	Illumina HiSeq 2000	774682500	3098730	ERR1024556	none	Tn4401b	none	none	none	1	Tn4401b-1	TTCAG	TTCAG	67	54	1
PRJEB9325	SAMEA3375592	Klebsiella pneumoniae	none	ERR1024557	WGS	GENOMIC	RANDOM	PAIRED	ILLUMINA	Illumina HiSeq 2000	855932500	3423730	ERR1024557	none	Tn4401b	none	none	none	1	Tn4401b-1	TTCAG	TTCAG	100	100	1
PRJEB9325	SAMEA3375593	Klebsiella pneumoniae	none	ERR1024558	WGS	GENOMIC	RANDOM	PAIRED	ILLUMINA	Illumina HiSeq 2000	847357250	3389429	ERR1024558	none	Tn4401b	none	none	none	1	Tn4401b-1	TTCAG	TTCAG	93	79	1
PRJEB9325	SAMEA3375594	Klebsiella pneumoniae	none	ERR1024559	WGS	GENOMIC	RANDOM	PAIRED	ILLUMINA	Illumina HiSeq 2000	717731000	2870924	ERR1024559	none	Tn4401b	none	none	none	1	Tn4401b-1	TTCAG	TTCAG	49	49	1
PRJEB9325	SAMEA3375595	Klebsiella pneumoniae	none	ERR1024560	WGS	GENOMIC	RANDOM	PAIRED	ILLUMINA	Illumina HiSeq 2000	792166500	3168666	ERR1024560	none	Tn4401b	none	none	none	1	Tn4401b-1	TTCAG	TTCAG	24	18	1
PRJEB9325	SAMEA3375596	Klebsiella pneumoniae	none	ERR1024561	WGS	GENOMIC	RANDOM	PAIRED	ILLUMINA	Illumina HiSeq 2000	646627250	2586509	ERR1024561	none	Tn4401b	none	none	none	1	Tn4401b-1	TTCAG	TTCAG	49	60	1
PRJEB9325	SAMEA3375597	Klebsiella pneumoniae	none	ERR1024562	WGS	GENOMIC	RANDOM	PAIRED	ILLUMINA	Illumina HiSeq 2000	652953250	2611813	ERR1024562	none	Tn4401b	none	none	none	1	Tn4401b-1	none	none	none	none	1
PRJEB9325	SAMEA3375598	Klebsiella pneumoniae	none	ERR1024563	WGS	GENOMIC	RANDOM	PAIRED	ILLUMINA	Illumina HiSeq 2000	631476750	2525907	ERR1024563	none	Tn4401b	none	none	none	1	Tn4401b-1	TTCAG	TTCAG	54	50	1
PRJEB9325	SAMEA3375599	Klebsiella pneumoniae	none	ERR1024564	WGS	GENOMIC	RANDOM	PAIRED	ILLUMINA	Illumina HiSeq 2000	776978750	3107915	ERR1024564	none	Tn4401b	none	none	none	1	Tn4401b-1	TTCAG	TTCAG	31	35	1
PRJEB9325	SAMEA3375600	Klebsiella pneumoniae	none	ERR1024565	WGS	GENOMIC	RANDOM	PAIRED	ILLUMINA	Illumina HiSeq 2000	825715250	3302861	ERR1024565	none	Tn4401b	none	none	none	1	Tn4401b-1	none	none	none	none	1
PRJEB9325	SAMEA3375601	Klebsiella pneumoniae	none	ERR1024566	WGS	GENOMIC	RANDOM	PAIRED	ILLUMINA	Illumina HiSeq 2000	819399000	3277596	ERR1024566	none	Tn4401b	none	none	none	1	Tn4401b-1	TTCAG	none	10	none	1
PRJEB9325	SAMEA3375602	Klebsiella pneumoniae	none	ERR1024567	WGS	GENOMIC	RANDOM	PAIRED	ILLUMINA	Illumina HiSeq 2000	939404500	3757618	ERR1024567	1-7127|9198-10006	Tn4401_truncC	none	none	none	1	Tn4401_truncC-1	none	none	none	none	1
PRJEB9325	SAMEA3375603	Klebsiella pneumoniae	none	ERR1024568	WGS	GENOMIC	RANDOM	PAIRED	ILLUMINA	Illumina HiSeq 2000	812996000	3251984	ERR1024568	none	Tn4401b	none	none	none	1	Tn4401b-1	TTCAG	TTCAG	127	125	1
PRJEB9325	SAMEA3375604	Klebsiella pneumoniae	none	ERR1024569	WGS	GENOMIC	RANDOM	PAIRED	ILLUMINA	Illumina HiSeq 2000	840223500	3360894	ERR1024569	none	Tn4401b	none	none	none	1	Tn4401b-1	TTCAG	TTCAG	31	23	1
PRJEB9325	SAMEA3375606	Klebsiella pneumoniae	none	ERR1024571	WGS	GENOMIC	RANDOM	PAIRED	ILLUMINA	Illumina HiSeq 2000	197815250	791261	ERR1024571	none	Tn4401b	none	none	none	1	Tn4401b-1	TTCAG	TTCAG	32	27	1
PRJEB9325	SAMEA3375607	Klebsiella pneumoniae	none	ERR1024572	WGS	GENOMIC	RANDOM	PAIRED	ILLUMINA	Illumina HiSeq 2000	803196250	3212785	ERR1024572	none	Tn4401b	none	none	none	1	Tn4401b-1	TTCAG	TTCAG	27	20	1
PRJEB9325	SAMEA3375610	Klebsiella pneumoniae	none	ERR1024575	WGS	GENOMIC	RANDOM	PAIRED	ILLUMINA	Illumina HiSeq 2000	778256000	3113024	ERR1024575	none	Tn4401b	none	none	none	1	Tn4401b-1	TTCAG	TTCAG	40	29	1
PRJEB9325	SAMEA3375611	Klebsiella pneumoniae	none	ERR1024576	WGS	GENOMIC	RANDOM	PAIRED	ILLUMINA	Illumina HiSeq 2000	168301750	673207	ERR1024576	none	Tn4401b	none	none	none	1	Tn4401b-1	TTCAG	TTCAG	13	16	1
PRJEB9325	SAMEA3375612	Klebsiella pneumoniae	none	ERR1024577	WGS	GENOMIC	RANDOM	PAIRED	ILLUMINA	Illumina HiSeq 2000	858297750	3433191	ERR1024577	none	Tn4401b	none	none	none	1	Tn4401b-1	TTCAG	TTCAG	33	30	1
PRJEB9325	SAMEA3375613	Klebsiella pneumoniae	none	ERR1024578	WGS	GENOMIC	RANDOM	PAIRED	ILLUMINA	Illumina HiSeq 2000	726796000	2907184	ERR1024578	none	Tn4401b	none	none	none	1	Tn4401b-1	TTCAG	TTCAG	34	41	1
PRJEB9325	SAMEA3375614	Klebsiella pneumoniae	none	ERR1024579	WGS	GENOMIC	RANDOM	PAIRED	ILLUMINA	Illumina HiSeq 2000	778769250	3115077	ERR1024579	none	Tn4401b	none	none	none	1	Tn4401b-1	TTCAG	TTCAG	32	22	1
PRJEB9325	SAMEA3375615	Klebsiella pneumoniae	none	ERR1024580	WGS	GENOMIC	RANDOM	PAIRED	ILLUMINA	Illumina HiSeq 2000	737427500	2949710	ERR1024580	none	Tn4401b	none	none	none	1	Tn4401b-1	TTCAG	TTCAG	78	60	1
PRJEB9325	SAMEA3375616	Klebsiella pneumoniae	none	ERR1024581	WGS	GENOMIC	RANDOM	PAIRED	ILLUMINA	Illumina HiSeq 2000	809653500	3238614	ERR1024581	none	Tn4401b	none	none	none	1	Tn4401b-1	TTCAG	TTCAG	119	123	1
PRJEB9325	SAMEA3375617	Klebsiella pneumoniae	none	ERR1024582	WGS	GENOMIC	RANDOM	PAIRED	ILLUMINA	Illumina HiSeq 2000	723739750	2894959	ERR1024582	none	Tn4401b	none	none	none	1	Tn4401b-1	TTCAG	TTCAG	42	31	1
PRJEB9325	SAMEA3375618	Klebsiella pneumoniae	none	ERR1024583	WGS	GENOMIC	RANDOM	PAIRED	ILLUMINA	Illumina HiSeq 2000	693921000	2775684	ERR1024583	none	Tn4401b	none	none	none	1	Tn4401b-1	TTCAG	TTCAG	56	61	1
PRJEB9325	SAMEA3375619	Klebsiella pneumoniae	none	ERR1024584	WGS	GENOMIC	RANDOM	PAIRED	ILLUMINA	Illumina HiSeq 2000	753596250	3014385	ERR1024584	none	Tn4401b	none	none	none	1	Tn4401b-1	TTCAG|TTCTT	TTCAG|TTCTT	244|263	297|264	1
PRJEB9325	SAMEA3375620	Klebsiella pneumoniae	none	ERR1024585	WGS	GENOMIC	RANDOM	PAIRED	ILLUMINA	Illumina HiSeq 2000	790847500	3163390	ERR1024585	none	Tn4401b	none	none	none	1	Tn4401b-1	TTCAG	TTCAG	59	57	1
PRJEB9325	SAMEA3375621	Klebsiella pneumoniae	none	ERR1024586	WGS	GENOMIC	RANDOM	PAIRED	ILLUMINA	Illumina HiSeq 2000	662447750	2649791	ERR1024586	none	Tn4401b	none	none	none	1	Tn4401b-1	TTCAG	TTCAG	43	24	1
PRJEB9325	SAMEA3375622	Klebsiella pneumoniae	none	ERR1024587	WGS	GENOMIC	RANDOM	PAIRED	ILLUMINA	Illumina HiSeq 2000	609624500	2438498	ERR1024587	none	Tn4401b	none	none	none	1	Tn4401b-1	TTCAG	TTCAG	69	59	1
PRJEB9325	SAMEA3375623	Klebsiella pneumoniae	none	ERR1024588	WGS	GENOMIC	RANDOM	PAIRED	ILLUMINA	Illumina HiSeq 2000	642423500	2569694	ERR1024588	none	Tn4401b	none	none	none	1	Tn4401b-1	TTCAG|TTCTT	TTCAG|TTCTT	104|117	125|124	1
PRJEB9325	SAMEA3375624	Klebsiella pneumoniae	none	ERR1024589	WGS	GENOMIC	RANDOM	PAIRED	ILLUMINA	Illumina HiSeq 2000	576332250	2305329	ERR1024589	none	Tn4401b	none	none	none	1	Tn4401b-1	TTCAG|TTCTT	TTCAG|TTCTT	37|101	28|86	1
PRJEB9325	SAMEA3375625	Klebsiella pneumoniae	none	ERR1024590	WGS	GENOMIC	RANDOM	PAIRED	ILLUMINA	Illumina HiSeq 2000	647030500	2588122	ERR1024590	none	Tn4401b	none	none	none	1	Tn4401b-1	TTCAG	TTCAG	127	144	1
PRJEB9325	SAMEA3375626	Klebsiella pneumoniae	none	ERR1024591	WGS	GENOMIC	RANDOM	PAIRED	ILLUMINA	Illumina HiSeq 2000	711292500	2845170	ERR1024591	none	Tn4401b	none	none	none	1	Tn4401b-1	TTCAG	TTCAG	230	182	1
PRJEB9325	SAMEA3375627	Klebsiella pneumoniae	none	ERR1024592	WGS	GENOMIC	RANDOM	PAIRED	ILLUMINA	Illumina HiSeq 2000	721285250	2885141	ERR1024592	none	Tn4401b	none	none	none	1	Tn4401b-1	TTCAG	TTCAG	60	53	1
PRJEB9325	SAMEA3375628	Klebsiella pneumoniae	none	ERR1024593	WGS	GENOMIC	RANDOM	PAIRED	ILLUMINA	Illumina HiSeq 2000	818753500	3275014	ERR1024593	none	Tn4401b	none	none	none	1	Tn4401b-1	TTCAG	TTCAG	74	84	1
PRJEB9325	SAMEA3375629	Klebsiella pneumoniae	none	ERR1024594	WGS	GENOMIC	RANDOM	PAIRED	ILLUMINA	Illumina HiSeq 2000	125499250	501997	ERR1024594	none	Tn4401b	none	none	none	1	Tn4401b-1	TTCAG	TTCAG	11	14	1
PRJEB9325	SAMEA3375630	Klebsiella pneumoniae	none	ERR1024595	WGS	GENOMIC	RANDOM	PAIRED	ILLUMINA	Illumina HiSeq 2000	632266250	2529065	ERR1024595	1-7127|9198-10006	Tn4401_truncC	none	none	none	1	Tn4401_truncC-1	none	none	none	none	1
PRJEB9325	SAMEA3375631	Klebsiella pneumoniae	none	ERR1024596	WGS	GENOMIC	RANDOM	PAIRED	ILLUMINA	Illumina HiSeq 2000	624898750	2499595	ERR1024596	none	Tn4401b	none	none	none	1	Tn4401b-1	TTCAG	TTCAG	23	15	1
PRJEB9325	SAMEA3375632	Klebsiella pneumoniae	none	ERR1024597	WGS	GENOMIC	RANDOM	PAIRED	ILLUMINA	Illumina HiSeq 2000	692591250	2770365	ERR1024597	none	Tn4401b	none	none	none	1	Tn4401b-1	TTCAG	TTCAG	21	23	1
PRJEB9325	SAMEA3375633	Klebsiella pneumoniae	none	ERR1024598	WGS	GENOMIC	RANDOM	PAIRED	ILLUMINA	Illumina HiSeq 2000	639392500	2557570	ERR1024598	none	Tn4401b	none	none	none	1	Tn4401b-1	TTCAG	TTCAG	69	60	1
PRJEB9325	SAMEA3375634	Klebsiella pneumoniae	none	ERR1024599	WGS	GENOMIC	RANDOM	PAIRED	ILLUMINA	Illumina HiSeq 2000	682370000	2729480	ERR1024599	none	Tn4401b	none	none	none	1	Tn4401b-1	TTCAG|TTCTT	TTCAG|TTCTT	311|350	296|256	1
PRJEB9325	SAMEA3375635	Klebsiella pneumoniae	none	ERR1024600	WGS	GENOMIC	RANDOM	PAIRED	ILLUMINA	Illumina HiSeq 2000	1280867750	5123471	ERR1024600	none	Tn4401b	none	none	none	1	Tn4401b-1	TTCAG	TTCAG	71	75	1
PRJEB9325	SAMEA3375636	Klebsiella pneumoniae	none	ERR1024601	WGS	GENOMIC	RANDOM	PAIRED	ILLUMINA	Illumina HiSeq 2000	836290000	3345160	ERR1024601	none	Tn4401b	none	none	none	1	Tn4401b-1	TTCAG	TTCAG	78	241	1
PRJEB9325	SAMEA3375637	Klebsiella pneumoniae	none	ERR1024602	WGS	GENOMIC	RANDOM	PAIRED	ILLUMINA	Illumina HiSeq 2000	714464250	2857857	ERR1024602	none	Tn4401b	none	none	none	1	Tn4401b-1	TTCAG	TTCAG	74	72	1
PRJEB9325	SAMEA3375638	Klebsiella pneumoniae	none	ERR1024603	WGS	GENOMIC	RANDOM	PAIRED	ILLUMINA	Illumina HiSeq 2000	358586750	1434347	ERR1024603	1-7127|9198-10006	Tn4401_truncC	none	none	none	1	Tn4401_truncC-1	none	none	none	none	1
PRJEB9325	SAMEA3375639	Klebsiella pneumoniae	none	ERR1024604	WGS	GENOMIC	RANDOM	PAIRED	ILLUMINA	Illumina HiSeq 2000	675612750	2702451	ERR1024604	none	Tn4401b	none	none	none	1	Tn4401b-1	TTCAG	TTCAG	25	23	1
PRJEB9325	SAMEA3375640	Klebsiella pneumoniae	none	ERR1024605	WGS	GENOMIC	RANDOM	PAIRED	ILLUMINA	Illumina HiSeq 2000	681453500	2725814	ERR1024605	none	Tn4401b	none	none	none	1	Tn4401b-1	TTCAG	TTCAG	21	15	1
PRJEB9325	SAMEA3375641	Klebsiella pneumoniae	none	ERR1024606	WGS	GENOMIC	RANDOM	PAIRED	ILLUMINA	Illumina HiSeq 2000	663709750	2654839	ERR1024606	none	Tn4401b	none	none	none	1	Tn4401b-1	TTCAG	TTCAG	23	15	1
PRJEB9325	SAMEA3375644	Klebsiella pneumoniae	none	ERR1024609	WGS	GENOMIC	RANDOM	PAIRED	ILLUMINA	Illumina HiSeq 2000	848355000	3393420	ERR1024609	none	Tn4401b	none	none	none	1	Tn4401b-1	TTCAG|TTCTT	TTCAG|TTCTT	151|180	211|154	1
PRJEB9325	SAMEA3375645	Klebsiella pneumoniae	none	ERR1024610	WGS	GENOMIC	RANDOM	PAIRED	ILLUMINA	Illumina HiSeq 2000	773343000	3093372	ERR1024610	none	Tn4401b	none	none	none	1	Tn4401b-1	TTCAG	TTCAG	44	43	1
PRJEB9325	SAMEA3375646	Klebsiella pneumoniae	none	ERR1024611	WGS	GENOMIC	RANDOM	PAIRED	ILLUMINA	Illumina HiSeq 2000	695140750	2780563	ERR1024611	none	Tn4401b	none	none	none	1	Tn4401b-1	TTCAG	TTCAG	30	47	1
PRJEB9325	SAMEA3375649	Klebsiella pneumoniae	none	ERR1024614	WGS	GENOMIC	RANDOM	PAIRED	ILLUMINA	Illumina HiSeq 2000	781916000	3127664	ERR1024614	none	Tn4401b	none	none	none	1	Tn4401b-1	TTCAG	TTCAG	16	16	1
PRJEB9325	SAMEA3375650	Klebsiella pneumoniae	none	ERR1024615	WGS	GENOMIC	RANDOM	PAIRED	ILLUMINA	Illumina HiSeq 2000	340100250	1360401	ERR1024615	none	Tn4401b	C7391A	none	none	unknown	Tn4401b-unknown	TTCAG	TTCAG	10	13	1
PRJEB9325	SAMEA3375656	Klebsiella pneumoniae	none	ERR1024621	WGS	GENOMIC	RANDOM	PAIRED	ILLUMINA	Illumina HiSeq 2000	813734500	3254938	ERR1024621	1-5205|5424-7127|9198-10006	unknown	none	none	none	1	unknown-1	none	none	none	none	1
PRJEB9325	SAMEA3375657	Klebsiella pneumoniae	none	ERR1024622	WGS	GENOMIC	RANDOM	PAIRED	ILLUMINA	Illumina HiSeq 2000	781561500	3126246	ERR1024622	none	Tn4401b	none	none	none	1	Tn4401b-1	TTCAG	TTCAG	14	25	1
PRJEB9325	SAMEA3375658	Klebsiella pneumoniae	none	ERR1024623	WGS	GENOMIC	RANDOM	PAIRED	ILLUMINA	Illumina HiSeq 2000	759972500	3039890	ERR1024623	none	Tn4401b	none	none	none	1	Tn4401b-1	TTCAG	TTCAG	58	86	1
PRJEB9325	SAMEA3375659	Klebsiella pneumoniae	none	ERR1024624	WGS	GENOMIC	RANDOM	PAIRED	ILLUMINA	Illumina HiSeq 2000	738649000	2954596	ERR1024624	none	Tn4401b	none	none	none	1	Tn4401b-1	TTCAG	TTCAG	32	38	1
PRJEB9325	SAMEA3375661	Klebsiella pneumoniae	none	ERR1024626	WGS	GENOMIC	RANDOM	PAIRED	ILLUMINA	Illumina HiSeq 2000	678816000	2715264	ERR1024626	9856-9873	unknown	none	none	none	1	unknown-1	TTCAG	none	10	none	1
PRJEB9325	SAMEA3375662	Klebsiella pneumoniae	none	ERR1024627	WGS	GENOMIC	RANDOM	PAIRED	ILLUMINA	Illumina HiSeq 2000	758387500	3033550	ERR1024627	none	Tn4401b	none	none	none	1	Tn4401b-1	TTCAG	TTCAG	18	19	1
PRJEB9325	SAMEA3375663	Klebsiella pneumoniae	none	ERR1024628	WGS	GENOMIC	RANDOM	PAIRED	ILLUMINA	Illumina HiSeq 2000	171836750	687347	ERR1024628	none	Tn4401b	none	none	none	1	Tn4401b-1	TTCAG	TTCAG	19	28	1
PRJEB9325	SAMEA3375664	Klebsiella pneumoniae	none	ERR1024629	WGS	GENOMIC	RANDOM	PAIRED	ILLUMINA	Illumina HiSeq 2000	883783750	3535135	ERR1024629	none	Tn4401b	none	none	none	1	Tn4401b-1	TTCAG	TTCAG	14	15	1
PRJEB9325	SAMEA3375671	Klebsiella pneumoniae	none	ERR1024634	WGS	GENOMIC	RANDOM	PAIRED	ILLUMINA	Illumina HiSeq 2000	894006750	3576027	ERR1024634	none	Tn4401b	none	none	none	1	Tn4401b-1	TTCAG|TTCTT	TTCAG|TTCTT	16|49	35|16	1
PRJEB9325	SAMEA3375672	Klebsiella pneumoniae	none	ERR1024635	WGS	GENOMIC	RANDOM	PAIRED	ILLUMINA	Illumina HiSeq 2000	286859750	1147439	ERR1024635	none	Tn4401b	none	none	none	1	Tn4401b-1	TTCAG	TTCAG	30	34	1
PRJEB9325	SAMEA3375675	Klebsiella pneumoniae	none	ERR1024638	WGS	GENOMIC	RANDOM	PAIRED	ILLUMINA	Illumina HiSeq 2000	746696000	2986784	ERR1024638	none	Tn4401b	none	none	none	1	Tn4401b-1	none	none	none	none	1
PRJEB9325	SAMEA3375677	Klebsiella pneumoniae	none	ERR1024640	WGS	GENOMIC	RANDOM	PAIRED	ILLUMINA	Illumina HiSeq 2000	229224500	916898	ERR1024640	1-7127|9198-10006	Tn4401_truncC	none	none	none	1	Tn4401_truncC-1	none	none	none	none	1
PRJEB9325	SAMEA3375678	Klebsiella pneumoniae	none	ERR1024641	WGS	GENOMIC	RANDOM	PAIRED	ILLUMINA	Illumina HiSeq 2000	250528750	1002115	ERR1024641	none	Tn4401b	none	none	none	1	Tn4401b-1	TTCAG	TTCAG	12	20	1
PRJEB9325	SAMEA3375680	Klebsiella pneumoniae	none	ERR1024642	WGS	GENOMIC	RANDOM	PAIRED	ILLUMINA	Illumina HiSeq 2000	839490750	3357963	ERR1024642	none	Tn4401b	none	none	none	1	Tn4401b-1	TTCAG	TTCAG	45	46	1
PRJEB9325	SAMEA3375681	Klebsiella pneumoniae	none	ERR1024643	WGS	GENOMIC	RANDOM	PAIRED	ILLUMINA	Illumina HiSeq 2000	795189500	3180758	ERR1024643	1-7127|9198-10006	Tn4401_truncC	none	none	none	1	Tn4401_truncC-1	none	none	none	none	1
PRJEB10263	SAMEA3501482	Klebsiella pneumoniae	none	ERR1100750	WGS	GENOMIC	RANDOM	PAIRED	ILLUMINA	Illumina MiSeq	452587200	1508624	ERR1100750	7020-7118	Tn4401a	none	none	none	1	Tn4401a-1	ATTGA	ATTGA	51	55	1
PRJEB9325	SAMEA3375665	Klebsiella pneumoniae	none	ERR1216880	WGS	GENOMIC	RANDOM	PAIRED	ILLUMINA	Illumina HiSeq 2000	226697250	906789	ERR1216880	1-7127|9198-10006	Tn4401_truncC	none	none	none	1	Tn4401_truncC-1	none	none	none	none	1
PRJEB9325	SAMEA3375666	Klebsiella pneumoniae	none	ERR1216881	WGS	GENOMIC	RANDOM	PAIRED	ILLUMINA	Illumina HiSeq 2000	200073500	800294	ERR1216881	none	Tn4401b	none	none	none	1	Tn4401b-1	none	TTCAG	none	11	1
PRJEB9325	SAMEA3375679	Klebsiella pneumoniae	none	ERR1216882	WGS	GENOMIC	RANDOM	PAIRED	ILLUMINA	Illumina HiSeq 2000	224719750	898879	ERR1216882	203-484|712-1154|1399-1470|2107-2175|2885-3161|3523-3714|5266-5615|6014-7127|9198-9546|9912-10006	unknown	none	none	none	1	unknown-1	none	none	none	none	1
PRJEB10018	SAMEA3512043	Klebsiella pneumoniae	none	ERR1216962	WGS	GENOMIC	RANDOM	PAIRED	ILLUMINA	Illumina HiSeq 2000	336778250	1347113	ERR1216962	7020-7118	Tn4401a	none	none	none	1	Tn4401a-1	TAAAT	TAAAT	14	16	1
PRJEB10018	SAMEA3512051	Klebsiella pneumoniae	none	ERR1216970	WGS	GENOMIC	RANDOM	PAIRED	ILLUMINA	Illumina HiSeq 2000	292945750	1171783	ERR1216970	7020-7118	Tn4401a	none	none	none	1	Tn4401a-1	none	none	none	none	1
PRJEB10018	SAMEA3512055	Klebsiella pneumoniae	none	ERR1216974	WGS	GENOMIC	RANDOM	PAIRED	ILLUMINA	Illumina HiSeq 2000	329711250	1318845	ERR1216974	7020-7118	Tn4401a	none	none	none	1	Tn4401a-1	ATTGA	ATTGA	14	11	1
PRJEB10018	SAMEA3512078	Klebsiella pneumoniae	none	ERR1216997	WGS	GENOMIC	RANDOM	PAIRED	ILLUMINA	Illumina HiSeq 2000	304400750	1217603	ERR1216997	7020-7118	Tn4401a	none	none	none	1	Tn4401a-1	ATTGA	ATTGA	16	11	1
PRJEB10018	SAMEA3512100	Klebsiella pneumoniae	none	ERR1217019	WGS	GENOMIC	RANDOM	PAIRED	ILLUMINA	Illumina HiSeq 2000	268696750	1074787	ERR1217019	7020-7118	Tn4401a	none	none	none	1	Tn4401a-1	ACTTT	TACTT	54	46	1
PRJEB10018	SAMEA3512101	Klebsiella pneumoniae	none	ERR1217020	WGS	GENOMIC	RANDOM	PAIRED	ILLUMINA	Illumina HiSeq 2000	316969750	1267879	ERR1217020	7020-7118	Tn4401a	none	none	none	1	Tn4401a-1	TTATT	TTATT	33	31	1
PRJEB10018	SAMEA3512102	Klebsiella pneumoniae	none	ERR1217021	WGS	GENOMIC	RANDOM	PAIRED	ILLUMINA	Illumina HiSeq 2000	328472500	1313890	ERR1217021	7020-7118	Tn4401a	none	none	none	1	Tn4401a-1	ATTGA	ATTGA	23	10	1
PRJEB10018	SAMEA3512104	Klebsiella pneumoniae	none	ERR1217023	WGS	GENOMIC	RANDOM	PAIRED	ILLUMINA	Illumina HiSeq 2000	283769000	1135076	ERR1217023	7020-7118	Tn4401a	none	none	none	1	Tn4401a-1	ACTTT	TACTT	49	38	1
PRJEB10018	SAMEA3538459	Escherichia coli	none	ERR1217087	WGS	GENOMIC	RANDOM	PAIRED	ILLUMINA	Illumina HiSeq 2000	273665750	1094663	ERR1217087	1-6874|6959-7173	unknown	none	none	none	1	unknown-1	none	TTCAG	none	13	1
PRJEB10018	SAMEA3538460	Escherichia coli	none	ERR1217088	WGS	GENOMIC	RANDOM	PAIRED	ILLUMINA	Illumina HiSeq 2000	296433750	1185735	ERR1217088	1-6874|6959-7173	unknown	none	none	none	1	unknown-1	none	TTCAG	none	35	1
PRJEB10018	SAMEA3538461	Escherichia coli	none	ERR1217089	WGS	GENOMIC	RANDOM	PAIRED	ILLUMINA	Illumina HiSeq 2000	299485750	1197943	ERR1217089	1-6874|6959-7173	unknown	none	none	none	1	unknown-1	none	TTCAG	none	18	1
PRJEB10018	SAMEA3538462	Klebsiella pneumoniae	none	ERR1217090	WGS	GENOMIC	RANDOM	PAIRED	ILLUMINA	Illumina HiSeq 2000	266198500	1064794	ERR1217090	7020-7118	Tn4401a	C8015T	none	none	2	Tn4401a-2	ATTGA	ATTGA	32	30	1
PRJEB10018	SAMEA3538467	Klebsiella pneumoniae	none	ERR1217095	WGS	GENOMIC	RANDOM	PAIRED	ILLUMINA	Illumina HiSeq 2000	266853500	1067414	ERR1217095	7020-7118	Tn4401a	C8015T	none	none	2	Tn4401a-2	TGTCT	none	10	none	1
PRJEB10018	SAMEA3538470	Klebsiella pneumoniae	none	ERR1217097	WGS	GENOMIC	RANDOM	PAIRED	ILLUMINA	Illumina HiSeq 2000	276644250	1106577	ERR1217097	7020-7118	Tn4401a	C8015T	none	none	2	Tn4401a-2	TGTCT	TGTCT	39	33	1
PRJEB10018	SAMEA3538471	Klebsiella pneumoniae	none	ERR1217098	WGS	GENOMIC	RANDOM	PAIRED	ILLUMINA	Illumina HiSeq 2000	277519750	1110079	ERR1217098	7020-7118	Tn4401a	C8015T	none	none	2	Tn4401a-2	TGTCT	TGTCT	10	10	1
PRJEB10018	SAMEA3538476	Klebsiella pneumoniae	none	ERR1217103	WGS	GENOMIC	RANDOM	PAIRED	ILLUMINA	Illumina HiSeq 2000	283150250	1132601	ERR1217103	7020-7118	Tn4401a	C8015T	none	none	2	Tn4401a-2	TGTCT	TGTCT	42	46	1
PRJEB10018	SAMEA3538478	Klebsiella pneumoniae	none	ERR1217105	WGS	GENOMIC	RANDOM	PAIRED	ILLUMINA	Illumina HiSeq 2000	261792250	1047169	ERR1217105	7020-7118	Tn4401a	C8015T	none	none	2	Tn4401a-2	TGTCT	TGTCT	10	22	1
PRJEB10018	SAMEA3538479	Klebsiella pneumoniae	none	ERR1217106	WGS	GENOMIC	RANDOM	PAIRED	ILLUMINA	Illumina HiSeq 2000	270649500	1082598	ERR1217106	7020-7118	Tn4401a	C8015T	none	none	2	Tn4401a-2	none	none	none	none	1
PRJEB10018	SAMEA3538482	Klebsiella pneumoniae	none	ERR1217109	WGS	GENOMIC	RANDOM	PAIRED	ILLUMINA	Illumina HiSeq 2000	311385750	1245543	ERR1217109	7020-7118	Tn4401a	C1146A|C8015T	none	none	unknown	Tn4401a-unknown	ATTGA	none	21	none	1
PRJEB10018	SAMEA3538487	Klebsiella pneumoniae	none	ERR1217114	WGS	GENOMIC	RANDOM	PAIRED	ILLUMINA	Illumina HiSeq 2000	405700250	1622801	ERR1217114	7020-7118	Tn4401a	C8015T	none	none	2	Tn4401a-2	ATTGA	AAGAT	18	15	1
PRJEB10018	SAMEA3538490	Klebsiella pneumoniae	none	ERR1217117	WGS	GENOMIC	RANDOM	PAIRED	ILLUMINA	Illumina HiSeq 2000	279400750	1117603	ERR1217117	7020-7118	Tn4401a	C8015T	none	none	2	Tn4401a-2	ATTGA|GTTCA	ATTGA	18|30	16	1
PRJEB10018	SAMEA3538491	Klebsiella pneumoniae	none	ERR1217118	WGS	GENOMIC	RANDOM	PAIRED	ILLUMINA	Illumina HiSeq 2000	295448250	1181793	ERR1217118	7020-7118	Tn4401a	C8015T	none	none	2	Tn4401a-2	AAACA|ATTGA	ATTGA	22|21	22	1
PRJEB10018	SAMEA3538496	Klebsiella pneumoniae	none	ERR1217123	WGS	GENOMIC	RANDOM	PAIRED	ILLUMINA	Illumina HiSeq 2000	339625250	1358501	ERR1217123	7020-7118	Tn4401a	C8015T	none	none	2	Tn4401a-2	ATTGA	ATTGA	26	30	1
PRJEB10018	SAMEA3538497	Klebsiella pneumoniae	none	ERR1217124	WGS	GENOMIC	RANDOM	PAIRED	ILLUMINA	Illumina HiSeq 2000	319824750	1279299	ERR1217124	7020-7118	Tn4401a	C8015T	none	none	2	Tn4401a-2	TGTCT	TGTCT	23	20	1
PRJEB10018	SAMEA3538498	Klebsiella pneumoniae	none	ERR1217125	WGS	GENOMIC	RANDOM	PAIRED	ILLUMINA	Illumina HiSeq 2000	300944750	1203779	ERR1217125	7020-7118	Tn4401a	C8015T	none	none	2	Tn4401a-2	TGTCT	TGTCT	57	64	1
PRJEB10018	SAMEA3538500	Klebsiella pneumoniae	none	ERR1217127	WGS	GENOMIC	RANDOM	PAIRED	ILLUMINA	Illumina HiSeq 2000	283578000	1134312	ERR1217127	7020-7118	Tn4401a	C8015T	none	none	2	Tn4401a-2	ATTGA	none	13	none	1
PRJEB10018	SAMEA3538502	Klebsiella pneumoniae	none	ERR1217129	WGS	GENOMIC	RANDOM	PAIRED	ILLUMINA	Illumina HiSeq 2000	272861000	1091444	ERR1217129	7020-7118	Tn4401a	C8015T	none	none	2	Tn4401a-2	AGAGG	AGAGG	33	22	1
PRJEB10018	SAMEA3538504	Klebsiella pneumoniae	none	ERR1217131	WGS	GENOMIC	RANDOM	PAIRED	ILLUMINA	Illumina HiSeq 2000	278335250	1113341	ERR1217131	7020-7118	Tn4401a	C8015T	none	none	2	Tn4401a-2	ATTGA	none	20	none	1
PRJEB10018	SAMEA3538508	Escherichia coli	none	ERR1217135	WGS	GENOMIC	RANDOM	PAIRED	ILLUMINA	Illumina HiSeq 2000	289540500	1158162	ERR1217135	6959-7173	unknown	none	none	none	1	unknown-1	TTCAG	TTCAG	18	11	1
PRJEB10018	SAMEA3538515	Klebsiella pneumoniae	none	ERR1217142	WGS	GENOMIC	RANDOM	PAIRED	ILLUMINA	Illumina HiSeq 2000	271353000	1085412	ERR1217142	7020-7118	Tn4401a	C8015T	none	none	2	Tn4401a-2	TGTCT	TGTCT	49	36	1
PRJEB10018	SAMEA3538516	Klebsiella pneumoniae	none	ERR1217143	WGS	GENOMIC	RANDOM	PAIRED	ILLUMINA	Illumina HiSeq 2000	268012750	1072051	ERR1217143	7020-7118	Tn4401a	C8015T	none	none	2	Tn4401a-2	TGTCT	TGTCT	49	39	1
PRJEB10018	SAMEA3538517	Klebsiella pneumoniae	none	ERR1217144	WGS	GENOMIC	RANDOM	PAIRED	ILLUMINA	Illumina HiSeq 2000	279729500	1118918	ERR1217144	7020-7118	Tn4401a	C8015T	none	none	2	Tn4401a-2	ATTGA	AAGAT	14	10	1
PRJEB10018	SAMEA3538519	Klebsiella pneumoniae	none	ERR1217146	WGS	GENOMIC	RANDOM	PAIRED	ILLUMINA	Illumina HiSeq 2000	268348750	1073395	ERR1217146	7020-7118	Tn4401a	C8015T	none	none	2	Tn4401a-2	TGTCT	TGTCT	19	14	1
PRJEB10018	SAMEA3538520	Klebsiella pneumoniae	none	ERR1217147	WGS	GENOMIC	RANDOM	PAIRED	ILLUMINA	Illumina HiSeq 2000	171241750	684967	ERR1217147	7020-7118	Tn4401a	C8015T	none	none	2	Tn4401a-2	ATTGA	AAGAT	14	11	1
PRJEB10018	SAMEA3538527	Klebsiella pneumoniae	none	ERR1217153	WGS	GENOMIC	RANDOM	PAIRED	ILLUMINA	Illumina HiSeq 2000	272098500	1088394	ERR1217153	7020-7118	Tn4401a	C8015T	none	none	2	Tn4401a-2	TGTCT	TGTCT	17	15	1
PRJEB10018	SAMEA3538531	Klebsiella pneumoniae	none	ERR1217157	WGS	GENOMIC	RANDOM	PAIRED	ILLUMINA	Illumina HiSeq 2000	312899250	1251597	ERR1217157	1-2883|3110-3113|3567-4283|5022-6364|6662-6874|6959-7173	unknown	none	none	none	1	unknown-1	none	TTCAG	none	30	1
PRJEB10018	SAMEA3538533	Klebsiella pneumoniae	none	ERR1217159	WGS	GENOMIC	RANDOM	PAIRED	ILLUMINA	Illumina HiSeq 2000	273825250	1095301	ERR1217159	7020-7118	Tn4401a	C8015T	none	none	2	Tn4401a-2	TGTCT	TGTCT	45	47	1
PRJEB10018	SAMEA3538534	Klebsiella pneumoniae	none	ERR1217160	WGS	GENOMIC	RANDOM	PAIRED	ILLUMINA	Illumina HiSeq 2000	262527250	1050109	ERR1217160	7020-7118	Tn4401a	C8015T	none	none	2	Tn4401a-2	none	none	none	none	1
PRJEB10018	SAMEA3538535	Klebsiella pneumoniae	none	ERR1217161	WGS	GENOMIC	RANDOM	PAIRED	ILLUMINA	Illumina HiSeq 2000	275294000	1101176	ERR1217161	7020-7118	Tn4401a	C8015T	none	none	2	Tn4401a-2	TGTCT	TGTCT	17	17	1
PRJEB10018	SAMEA3538536	Klebsiella pneumoniae	none	ERR1217162	WGS	GENOMIC	RANDOM	PAIRED	ILLUMINA	Illumina HiSeq 2000	293418750	1173675	ERR1217162	7020-7118	Tn4401a	C8015T	none	none	2	Tn4401a-2	TGTCT	TGTCT	24	16	1
PRJEB10018	SAMEA3538537	Klebsiella pneumoniae	none	ERR1217163	WGS	GENOMIC	RANDOM	PAIRED	ILLUMINA	Illumina HiSeq 2000	282468250	1129873	ERR1217163	7020-7118	Tn4401a	C8015T	none	none	2	Tn4401a-2	ATTGA	none	11	none	1
PRJEB10018	SAMEA3538543	Klebsiella pneumoniae	none	ERR1217169	WGS	GENOMIC	RANDOM	PAIRED	ILLUMINA	Illumina HiSeq 2000	295371750	1181487	ERR1217169	7020-7118	Tn4401a	C8015T	none	none	2	Tn4401a-2	none	none	none	none	1
PRJEB10018	SAMEA3538563	Klebsiella pneumoniae	none	ERR1217189	WGS	GENOMIC	RANDOM	PAIRED	ILLUMINA	Illumina HiSeq 2000	286810500	1147242	ERR1217189	7020-7118	Tn4401a	C8015T	none	none	2	Tn4401a-2	none	none	none	none	1
PRJEB10018	SAMEA3538566	Klebsiella pneumoniae	none	ERR1217192	WGS	GENOMIC	RANDOM	PAIRED	ILLUMINA	Illumina HiSeq 2000	343250250	1373001	ERR1217192	7020-7118	Tn4401a	C8015T	none	none	2	Tn4401a-2	ATTGA	ATTGA	27	29	1
PRJEB10018	SAMEA3538568	Klebsiella pneumoniae	none	ERR1217194	WGS	GENOMIC	RANDOM	PAIRED	ILLUMINA	Illumina HiSeq 2000	362332750	1449331	ERR1217194	7020-7118	Tn4401a	C8015T	none	none	2	Tn4401a-2	ATTGA	ATTGA	23	17	1
PRJEB10018	SAMEA3538570	Klebsiella pneumoniae	none	ERR1217196	WGS	GENOMIC	RANDOM	PAIRED	ILLUMINA	Illumina HiSeq 2000	335109500	1340438	ERR1217196	7020-7118	Tn4401a	C8015T	none	none	2	Tn4401a-2	ATTGA	ATTGA	10	15	1
PRJEB10018	SAMEA3538574	Klebsiella pneumoniae	none	ERR1217200	WGS	GENOMIC	RANDOM	PAIRED	ILLUMINA	Illumina HiSeq 2000	305740250	1222961	ERR1217200	7020-7118	Tn4401a	C8015T	none	none	2	Tn4401a-2	none	none	none	none	1
PRJEB10018	SAMEA3538576	Klebsiella pneumoniae	none	ERR1217202	WGS	GENOMIC	RANDOM	PAIRED	ILLUMINA	Illumina HiSeq 2000	308471500	1233886	ERR1217202	7020-7118	Tn4401a	C8015T	none	none	2	Tn4401a-2	ATTGA	ATTGA	42	38	1
PRJEB10018	SAMEA3538578	Klebsiella pneumoniae	none	ERR1217204	WGS	GENOMIC	RANDOM	PAIRED	ILLUMINA	Illumina HiSeq 2000	312321000	1249284	ERR1217204	7020-7118	Tn4401a	C8015T	none	none	2	Tn4401a-2	ATTGA	ATTGA	11	12	1
PRJEB10018	SAMEA3538581	Klebsiella pneumoniae	none	ERR1217207	WGS	GENOMIC	RANDOM	PAIRED	ILLUMINA	Illumina HiSeq 2000	313735750	1254943	ERR1217207	7020-7118	Tn4401a	C8015T	none	none	2	Tn4401a-2	ATTGA	ATTGA	18	13	1
PRJEB10018	SAMEA3538583	Klebsiella pneumoniae	none	ERR1217209	WGS	GENOMIC	RANDOM	PAIRED	ILLUMINA	Illumina HiSeq 2000	394870750	1579483	ERR1217209	7020-7118	Tn4401a	C8015T	none	none	2	Tn4401a-2	ATTGA	ATTGA	46	27	1
PRJEB10018	SAMEA3538585	Klebsiella pneumoniae	none	ERR1217211	WGS	GENOMIC	RANDOM	PAIRED	ILLUMINA	Illumina HiSeq 2000	338302750	1353211	ERR1217211	7020-7118	Tn4401a	C8015T	none	none	2	Tn4401a-2	ATTGA	ATTGA	21	31	1
PRJEB10018	SAMEA3538587	Klebsiella pneumoniae	none	ERR1217213	WGS	GENOMIC	RANDOM	PAIRED	ILLUMINA	Illumina HiSeq 2000	327756750	1311027	ERR1217213	7020-7118	Tn4401a	C8015T	none	none	2	Tn4401a-2	ATTGA	ATTGA	17	17	1
PRJEB10018	SAMEA3538589	Klebsiella pneumoniae	none	ERR1217215	WGS	GENOMIC	RANDOM	PAIRED	ILLUMINA	Illumina HiSeq 2000	311644750	1246579	ERR1217215	7020-7118	Tn4401a	C8015T	none	none	2	Tn4401a-2	ATTGA	ATTGA	18	12	1
PRJEB10018	SAMEA3538591	Klebsiella pneumoniae	none	ERR1217217	WGS	GENOMIC	RANDOM	PAIRED	ILLUMINA	Illumina HiSeq 2000	367277250	1469109	ERR1217217	7020-7118	Tn4401a	C8015T	none	none	2	Tn4401a-2	ATTGA	ATTGA	20	27	1
PRJEB10018	SAMEA3538593	Klebsiella pneumoniae	none	ERR1217218	WGS	GENOMIC	RANDOM	PAIRED	ILLUMINA	Illumina HiSeq 2000	336652250	1346609	ERR1217218	7020-7118	Tn4401a	C8015T	none	none	2	Tn4401a-2	none	ATTGA	none	14	1
PRJEB10018	SAMEA3538595	Klebsiella pneumoniae	none	ERR1217220	WGS	GENOMIC	RANDOM	PAIRED	ILLUMINA	Illumina HiSeq 2000	313055250	1252221	ERR1217220	7020-7118	Tn4401a	C8015T	none	none	2	Tn4401a-2	ATTGA	none	10	none	1
PRJEB10018	SAMEA3538597	Klebsiella pneumoniae	none	ERR1217222	WGS	GENOMIC	RANDOM	PAIRED	ILLUMINA	Illumina HiSeq 2000	284382000	1137528	ERR1217222	7020-7118	Tn4401a	C8015T	none	none	2	Tn4401a-2	ATTGA	ATTGA	17	15	1
PRJEB10018	SAMEA3538599	Klebsiella pneumoniae	none	ERR1217224	WGS	GENOMIC	RANDOM	PAIRED	ILLUMINA	Illumina HiSeq 2000	308044250	1232177	ERR1217224	7020-7118	Tn4401a	C8015T	none	none	2	Tn4401a-2	ATTGA	ATTGA	25	15	1
PRJEB10018	SAMEA3515072	Klebsiella pneumoniae	none	ERR1217226	WGS	GENOMIC	RANDOM	PAIRED	ILLUMINA	Illumina HiSeq 2000	369148250	1476593	ERR1217226	7020-7118	Tn4401a	C8015T	none	none	2	Tn4401a-2	ATTGA	ATTGA	36	26	1
PRJEB10018	SAMEA3515074	Klebsiella pneumoniae	none	ERR1217228	WGS	GENOMIC	RANDOM	PAIRED	ILLUMINA	Illumina HiSeq 2000	346198500	1384794	ERR1217228	7020-7118	Tn4401a	C8015T	none	none	2	Tn4401a-2	ATTGA	ATTGA	67	64	1
PRJEB10018	SAMEA3515076	Klebsiella pneumoniae	none	ERR1217230	WGS	GENOMIC	RANDOM	PAIRED	ILLUMINA	Illumina HiSeq 2000	298133500	1192534	ERR1217230	7020-7118	Tn4401a	C2245A|C8015T	none	none	unknown	Tn4401a-unknown	ATTGA	ATTGA	42	44	1
PRJEB10018	SAMEA3515078	Klebsiella pneumoniae	none	ERR1217232	WGS	GENOMIC	RANDOM	PAIRED	ILLUMINA	Illumina HiSeq 2000	296608250	1186433	ERR1217232	7020-7118	Tn4401a	C8015T	none	none	2	Tn4401a-2	ATTGA	ATTGA	48	53	1
PRJEB10018	SAMEA3515080	Klebsiella pneumoniae	none	ERR1217234	WGS	GENOMIC	RANDOM	PAIRED	ILLUMINA	Illumina HiSeq 2000	325313500	1301254	ERR1217234	7020-7118	Tn4401a	C8015T	none	none	2	Tn4401a-2	ATTGA	ATTGA	72	59	1
PRJEB10018	SAMEA3515081	Klebsiella pneumoniae	none	ERR1217235	WGS	GENOMIC	RANDOM	PAIRED	ILLUMINA	Illumina HiSeq 2000	331804000	1327216	ERR1217235	7020-7118	Tn4401a	C8015T	none	none	2	Tn4401a-2	ATTGA	ATTGA	86	72	1
PRJEB10018	SAMEA3515083	Klebsiella pneumoniae	none	ERR1217237	WGS	GENOMIC	RANDOM	PAIRED	ILLUMINA	Illumina HiSeq 2000	336930250	1347721	ERR1217237	7020-7118	Tn4401a	C8015T	none	none	2	Tn4401a-2	ATTGA	ATTGA	53	44	1
PRJEB10018	SAMEA3515084	Klebsiella pneumoniae	none	ERR1217238	WGS	GENOMIC	RANDOM	PAIRED	ILLUMINA	Illumina HiSeq 2000	305490750	1221963	ERR1217238	7020-7118	Tn4401a	C8015T	none	none	2	Tn4401a-2	none	none	none	none	1
PRJEB10018	SAMEA3515085	Klebsiella pneumoniae	none	ERR1217239	WGS	GENOMIC	RANDOM	PAIRED	ILLUMINA	Illumina HiSeq 2000	298402750	1193611	ERR1217239	7020-7118	Tn4401a	C8015T	none	none	2	Tn4401a-2	ATTGA	ATTGA	47	32	1
PRJEB10018	SAMEA3515086	Klebsiella pneumoniae	none	ERR1217240	WGS	GENOMIC	RANDOM	PAIRED	ILLUMINA	Illumina HiSeq 2000	314164750	1256659	ERR1217240	7020-7118	Tn4401a	C8015T	none	none	2	Tn4401a-2	ATTGA	ATTGA	37	24	1
PRJEB10018	SAMEA3515087	Klebsiella pneumoniae	none	ERR1217241	WGS	GENOMIC	RANDOM	PAIRED	ILLUMINA	Illumina HiSeq 2000	326732500	1306930	ERR1217241	7020-7118	Tn4401a	C8015T	none	none	2	Tn4401a-2	ATTGA	ATTGA	34	62	1
PRJEB10018	SAMEA3515092	Klebsiella pneumoniae	none	ERR1217246	WGS	GENOMIC	RANDOM	PAIRED	ILLUMINA	Illumina HiSeq 2000	320445250	1281781	ERR1217246	7020-7118	Tn4401a	C8015T	none	none	2	Tn4401a-2	ATTGA	ATTGA	43	37	1
PRJEB10018	SAMEA3515096	Klebsiella pneumoniae	none	ERR1217250	WGS	GENOMIC	RANDOM	PAIRED	ILLUMINA	Illumina HiSeq 2000	308248000	1232992	ERR1217250	7020-7118	Tn4401a	C8015T	none	none	2	Tn4401a-2	ATTGA	ATTGA	21	23	1
PRJEB10018	SAMEA3515098	Klebsiella pneumoniae	none	ERR1217252	WGS	GENOMIC	RANDOM	PAIRED	ILLUMINA	Illumina HiSeq 2000	349700500	1398802	ERR1217252	7020-7118	Tn4401a	C8015T	none	none	2	Tn4401a-2	ATTGA	ATTGA	34	33	1
PRJEB10018	SAMEA3515099	Klebsiella pneumoniae	none	ERR1217253	WGS	GENOMIC	RANDOM	PAIRED	ILLUMINA	Illumina HiSeq 2000	381949750	1527799	ERR1217253	7020-7118	Tn4401a	C8015T	none	none	2	Tn4401a-2	ATTGA	ATTGA	28	29	1
PRJEB10018	SAMEA3515100	Klebsiella pneumoniae	none	ERR1217254	WGS	GENOMIC	RANDOM	PAIRED	ILLUMINA	Illumina HiSeq 2000	318787500	1275150	ERR1217254	7020-7118	Tn4401a	C8015T	none	none	2	Tn4401a-2	ATTGA	ATTGA	48	51	1
PRJEB10018	SAMEA3515102	Klebsiella pneumoniae	none	ERR1217256	WGS	GENOMIC	RANDOM	PAIRED	ILLUMINA	Illumina HiSeq 2000	342330000	1369320	ERR1217256	7020-7118	Tn4401a	C8015T	none	none	2	Tn4401a-2	ATTGA	ATTGA	28	39	1
PRJEB10018	SAMEA3515103	Klebsiella pneumoniae	none	ERR1217257	WGS	GENOMIC	RANDOM	PAIRED	ILLUMINA	Illumina HiSeq 2000	337769000	1351076	ERR1217257	7020-7118	Tn4401a	C8015T	none	none	2	Tn4401a-2	ATTGA	ATTGA	38	35	1
PRJEB10018	SAMEA3515104	Klebsiella pneumoniae	none	ERR1217258	WGS	GENOMIC	RANDOM	PAIRED	ILLUMINA	Illumina HiSeq 2000	324945750	1299783	ERR1217258	7020-7118	Tn4401a	C8015T	none	none	2	Tn4401a-2	ATTGA	ATTGA	29	27	1
PRJEB10018	SAMEA3515107	Klebsiella pneumoniae	none	ERR1217261	WGS	GENOMIC	RANDOM	PAIRED	ILLUMINA	Illumina HiSeq 2000	376741500	1506966	ERR1217261	7020-7118	Tn4401a	C8015T	none	none	2	Tn4401a-2	ATTGA	ATTGA	79	54	1
PRJEB10018	SAMEA3515109	Klebsiella pneumoniae	none	ERR1217263	WGS	GENOMIC	RANDOM	PAIRED	ILLUMINA	Illumina HiSeq 2000	345596000	1382384	ERR1217263	7020-7118	Tn4401a	C8015T	none	none	2	Tn4401a-2	ATTGA	ATTGA	113	73	1
PRJEB10018	SAMEA3515111	Klebsiella pneumoniae	none	ERR1217265	WGS	GENOMIC	RANDOM	PAIRED	ILLUMINA	Illumina HiSeq 2000	319113250	1276453	ERR1217265	7020-7118	Tn4401a	C8015T	none	none	2	Tn4401a-2	ATTGA	ATTGA	39	47	1
PRJEB10018	SAMEA3515113	Klebsiella pneumoniae	none	ERR1217267	WGS	GENOMIC	RANDOM	PAIRED	ILLUMINA	Illumina HiSeq 2000	310166000	1240664	ERR1217267	7020-7118	Tn4401a	C8015T	none	none	2	Tn4401a-2	ATTGA	ATTGA	60	44	1
PRJEB10018	SAMEA3515114	Klebsiella pneumoniae	none	ERR1217268	WGS	GENOMIC	RANDOM	PAIRED	ILLUMINA	Illumina HiSeq 2000	391397750	1565591	ERR1217268	7020-7118	Tn4401a	C8015T	none	none	2	Tn4401a-2	ATTGA	ATTGA	56	36	1
PRJEB10018	SAMEA3515115	Klebsiella pneumoniae	none	ERR1217269	WGS	GENOMIC	RANDOM	PAIRED	ILLUMINA	Illumina HiSeq 2000	388308000	1553232	ERR1217269	7020-7118	Tn4401a	C8015T	none	none	2	Tn4401a-2	ATTGA	ATTGA	242	174	1
PRJEB10018	SAMEA3515117	Klebsiella pneumoniae	none	ERR1217270	WGS	GENOMIC	RANDOM	PAIRED	ILLUMINA	Illumina HiSeq 2000	371013750	1484055	ERR1217270	7020-7118	Tn4401a	C8015T	none	none	2	Tn4401a-2	ATTGA	ATTGA	248	184	1
PRJEB10018	SAMEA3515119	Klebsiella pneumoniae	none	ERR1217272	WGS	GENOMIC	RANDOM	PAIRED	ILLUMINA	Illumina HiSeq 2000	304411500	1217646	ERR1217272	7020-7118	Tn4401a	C8015T	none	none	2	Tn4401a-2	ATTGA	ATTGA	65	48	1
PRJEB10018	SAMEA3515121	Klebsiella pneumoniae	none	ERR1217274	WGS	GENOMIC	RANDOM	PAIRED	ILLUMINA	Illumina HiSeq 2000	355058750	1420235	ERR1217274	7020-7118	Tn4401a	C8015T	none	none	2	Tn4401a-2	ATTGA	ATTGA	69	46	1
PRJEB10018	SAMEA3515129	Klebsiella pneumoniae	none	ERR1217279	WGS	GENOMIC	RANDOM	PAIRED	ILLUMINA	Illumina HiSeq 2000	293553000	1174212	ERR1217279	7020-7118	Tn4401a	C8015T	none	none	2	Tn4401a-2	ATTGA	ATTGA	56	58	1
PRJEB10018	SAMEA3515131	Klebsiella pneumoniae	none	ERR1217281	WGS	GENOMIC	RANDOM	PAIRED	ILLUMINA	Illumina HiSeq 2000	280849000	1123396	ERR1217281	7020-7118	Tn4401a	C8015T	none	none	2	Tn4401a-2	ATTGA	ATTGA	54	40	1
PRJEB10018	SAMEA3515133	Klebsiella pneumoniae	none	ERR1217283	WGS	GENOMIC	RANDOM	PAIRED	ILLUMINA	Illumina HiSeq 2000	333120500	1332482	ERR1217283	7020-7118	Tn4401a	C8015T	none	none	2	Tn4401a-2	ATTGA	ATTGA	80	78	1
PRJEB10018	SAMEA3515135	Klebsiella pneumoniae	none	ERR1217285	WGS	GENOMIC	RANDOM	PAIRED	ILLUMINA	Illumina HiSeq 2000	340945250	1363781	ERR1217285	7020-7118	Tn4401a	C8015T	none	none	2	Tn4401a-2	ATTGA|TCGCA	ATTGA|TCGCA	65|63	67|47	1
PRJEB10018	SAMEA3515137	Klebsiella pneumoniae	none	ERR1217287	WGS	GENOMIC	RANDOM	PAIRED	ILLUMINA	Illumina HiSeq 2000	337395000	1349580	ERR1217287	7020-7118	Tn4401a	C8015T	none	none	2	Tn4401a-2	ATTGA	ATTGA	62	54	1
PRJEB10018	SAMEA3515139	Klebsiella pneumoniae	none	ERR1217289	WGS	GENOMIC	RANDOM	PAIRED	ILLUMINA	Illumina HiSeq 2000	335031000	1340124	ERR1217289	7020-7118	Tn4401a	C8015T	none	none	2	Tn4401a-2	ATTGA	ATTGA	61	61	1
PRJEB10018	SAMEA3515141	Klebsiella pneumoniae	none	ERR1217291	WGS	GENOMIC	RANDOM	PAIRED	ILLUMINA	Illumina HiSeq 2000	321923250	1287693	ERR1217291	7020-7118	Tn4401a	C8015T	none	none	2	Tn4401a-2	ATTGA	ATTGA	142	123	1
PRJEB10018	SAMEA3515143	Klebsiella pneumoniae	none	ERR1217293	WGS	GENOMIC	RANDOM	PAIRED	ILLUMINA	Illumina HiSeq 2000	319324750	1277299	ERR1217293	7020-7118	Tn4401a	C8015T	none	none	2	Tn4401a-2	ATTGA	ATTGA	68	56	1
PRJEB10018	SAMEA3515145	Klebsiella pneumoniae	none	ERR1217294	WGS	GENOMIC	RANDOM	PAIRED	ILLUMINA	Illumina HiSeq 2000	336894000	1347576	ERR1217294	7020-7118	Tn4401a	C8015T	none	none	2	Tn4401a-2	ATTGA	ATTGA	66	74	1
PRJEB10018	SAMEA3515147	Klebsiella pneumoniae	none	ERR1217296	WGS	GENOMIC	RANDOM	PAIRED	ILLUMINA	Illumina HiSeq 2000	282879750	1131519	ERR1217296	7020-7118	Tn4401a	C6910T|C8015T	none	none	unknown	Tn4401a-unknown	ATTGA	ATTGA	58	51	1
PRJEB10018	SAMEA3515149	Klebsiella pneumoniae	none	ERR1217298	WGS	GENOMIC	RANDOM	PAIRED	ILLUMINA	Illumina HiSeq 2000	312397500	1249590	ERR1217298	7020-7118	Tn4401a	C8015T	none	none	2	Tn4401a-2	ATTGA	ATTGA	69	71	1
PRJEB10018	SAMEA3515151	Klebsiella pneumoniae	none	ERR1217300	WGS	GENOMIC	RANDOM	PAIRED	ILLUMINA	Illumina HiSeq 2000	335724500	1342898	ERR1217300	7020-7118	Tn4401a	C8015T	none	none	2	Tn4401a-2	ATTGA	ATTGA	65	55	1
PRJEB10018	SAMEA3515153	Klebsiella pneumoniae	none	ERR1217302	WGS	GENOMIC	RANDOM	PAIRED	ILLUMINA	Illumina HiSeq 2000	316989750	1267959	ERR1217302	7020-7118	Tn4401a	C8015T	none	none	2	Tn4401a-2	ATTGA	ATTGA	32	53	1
PRJEB10018	SAMEA3515154	Klebsiella pneumoniae	none	ERR1217303	WGS	GENOMIC	RANDOM	PAIRED	ILLUMINA	Illumina HiSeq 2000	324136000	1296544	ERR1217303	7020-7118	Tn4401a	C8015T	none	none	2	Tn4401a-2	ATTGA	ATTGA	19	19	1
PRJEB10018	SAMEA3515155	Klebsiella pneumoniae	none	ERR1217304	WGS	GENOMIC	RANDOM	PAIRED	ILLUMINA	Illumina HiSeq 2000	271548000	1086192	ERR1217304	7020-7118	Tn4401a	C8015T	none	none	2	Tn4401a-2	ATTGA	ATTGA	210	176	1
PRJEB10018	SAMEA3515157	Klebsiella pneumoniae	none	ERR1217306	WGS	GENOMIC	RANDOM	PAIRED	ILLUMINA	Illumina HiSeq 2000	294453000	1177812	ERR1217306	7020-7118	Tn4401a	none	none	none	1	Tn4401a-1	ATTGA	ATTGA	56	36	1
PRJEB10018	SAMEA3515159	Klebsiella pneumoniae	none	ERR1217308	WGS	GENOMIC	RANDOM	PAIRED	ILLUMINA	Illumina HiSeq 2000	318859000	1275436	ERR1217308	7020-7118	Tn4401a	C8015T	none	none	2	Tn4401a-2	ATTGA	ATTGA	67	45	1
PRJEB10018	SAMEA3515161	Klebsiella pneumoniae	none	ERR1217310	WGS	GENOMIC	RANDOM	PAIRED	ILLUMINA	Illumina HiSeq 2000	303962750	1215851	ERR1217310	7020-7118	Tn4401a	C8015T	none	none	2	Tn4401a-2	ATTGA	ATTGA	48	41	1
PRJEB10018	SAMEA3515163	Klebsiella pneumoniae	none	ERR1217312	WGS	GENOMIC	RANDOM	PAIRED	ILLUMINA	Illumina HiSeq 2000	295093000	1180372	ERR1217312	7020-7118	Tn4401a	C8015T	none	none	2	Tn4401a-2	ATTGA	ATTGA	78	46	1
PRJEB10018	SAMEA3515165	Klebsiella pneumoniae	none	ERR1217314	WGS	GENOMIC	RANDOM	PAIRED	ILLUMINA	Illumina HiSeq 2000	297609500	1190438	ERR1217314	7020-7118	Tn4401a	none	none	none	1	Tn4401a-1	ATTGA	ATTGA	107	77	1
PRJEB10018	SAMEA3515167	Klebsiella pneumoniae	none	ERR1217315	WGS	GENOMIC	RANDOM	PAIRED	ILLUMINA	Illumina HiSeq 2000	276899500	1107598	ERR1217315	7020-7118	Tn4401a	G1482A	none	none	unknown	Tn4401a-unknown	ATTGA	none	15	none	1
PRJEB10018	SAMEA3515169	Klebsiella pneumoniae	none	ERR1217317	WGS	GENOMIC	RANDOM	PAIRED	ILLUMINA	Illumina HiSeq 2000	264052000	1056208	ERR1217317	7020-7118	Tn4401a	C8015T	none	none	2	Tn4401a-2	ATTGA	ATTGA	157	161	1
PRJEB10018	SAMEA3515171	Klebsiella pneumoniae	none	ERR1217319	WGS	GENOMIC	RANDOM	PAIRED	ILLUMINA	Illumina HiSeq 2000	340581000	1362324	ERR1217319	7020-7118	Tn4401a	none	none	none	1	Tn4401a-1	ATTGA	ATTGA	20	15	1
PRJEB10018	SAMEA3515173	Klebsiella pneumoniae	none	ERR1217321	WGS	GENOMIC	RANDOM	PAIRED	ILLUMINA	Illumina HiSeq 2000	304918500	1219674	ERR1217321	7020-7118	Tn4401a	G1482A	none	none	unknown	Tn4401a-unknown	ATTGA	ATTGA	30	25	1
PRJEB10018	SAMEA3515177	Klebsiella pneumoniae	none	ERR1217324	WGS	GENOMIC	RANDOM	PAIRED	ILLUMINA	Illumina HiSeq 2000	285148250	1140593	ERR1217324	7020-7118	Tn4401a	none	none	none	1	Tn4401a-1	ATTGA	ATTGA	29	22	1
PRJEB10018	SAMEA3515179	Klebsiella pneumoniae	none	ERR1217326	WGS	GENOMIC	RANDOM	PAIRED	ILLUMINA	Illumina HiSeq 2000	327949000	1311796	ERR1217326	7020-7118	Tn4401a	C8015T	none	none	2	Tn4401a-2	AAAAT|ATTGA	AAAAT|ATTGA	165|142	138|110	1
PRJEB10018	SAMEA3515181	Klebsiella pneumoniae	none	ERR1217328	WGS	GENOMIC	RANDOM	PAIRED	ILLUMINA	Illumina HiSeq 2000	312064750	1248259	ERR1217328	7020-7118	Tn4401a	C8015T	none	none	2	Tn4401a-2	ATTGA	ATTGA	63	50	1
PRJEB10018	SAMEA3515185	Klebsiella pneumoniae	none	ERR1217331	WGS	GENOMIC	RANDOM	PAIRED	ILLUMINA	Illumina HiSeq 2000	275470500	1101882	ERR1217331	7020-7118	Tn4401a	none	none	none	1	Tn4401a-1	ATTGA	ATTGA	64	52	1
PRJEB10018	SAMEA3515187	Klebsiella pneumoniae	none	ERR1217333	WGS	GENOMIC	RANDOM	PAIRED	ILLUMINA	Illumina HiSeq 2000	274804750	1099219	ERR1217333	7020-7118	Tn4401a	C8015T	none	none	2	Tn4401a-2	ATTGA	ATTGA	12	14	1
PRJEB10018	SAMEA3515189	Klebsiella pneumoniae	none	ERR1217335	WGS	GENOMIC	RANDOM	PAIRED	ILLUMINA	Illumina HiSeq 2000	409001750	1636007	ERR1217335	7020-7118	Tn4401a	C8015T	none	none	2	Tn4401a-2	ATTGA	ATTGA	140	116	1
PRJEB10018	SAMEA3515191	Klebsiella pneumoniae	none	ERR1217337	WGS	GENOMIC	RANDOM	PAIRED	ILLUMINA	Illumina HiSeq 2000	297387250	1189549	ERR1217337	7020-7118	Tn4401a	C8015T	none	none	2	Tn4401a-2	ATTGA	ATTGA	169	152	1
PRJEB10018	SAMEA3515193	Klebsiella pneumoniae	none	ERR1217339	WGS	GENOMIC	RANDOM	PAIRED	ILLUMINA	Illumina HiSeq 2000	288418750	1153675	ERR1217339	7020-7118	Tn4401a	C8015T	none	none	2	Tn4401a-2	ATTGA	ATTGA	66	56	1
PRJEB10018	SAMEA3515195	Klebsiella pneumoniae	none	ERR1217341	WGS	GENOMIC	RANDOM	PAIRED	ILLUMINA	Illumina HiSeq 2000	309599000	1238396	ERR1217341	7020-7118	Tn4401a	C8015T	none	none	2	Tn4401a-2	ATTGA	ATTGA	66	53	1
PRJEB10018	SAMEA3515197	Klebsiella pneumoniae	none	ERR1217343	WGS	GENOMIC	RANDOM	PAIRED	ILLUMINA	Illumina HiSeq 2000	341077500	1364310	ERR1217343	7020-7118	Tn4401a	C8015T	none	none	2	Tn4401a-2	ATTGA	ATTGA	30	29	1
PRJEB10018	SAMEA3515199	Klebsiella pneumoniae	none	ERR1217345	WGS	GENOMIC	RANDOM	PAIRED	ILLUMINA	Illumina HiSeq 2000	258123750	1032495	ERR1217345	7020-7118	Tn4401a	C8015T	none	none	2	Tn4401a-2	ATTGA	ATTGA	23	15	1
PRJEB10018	SAMEA3515201	Klebsiella pneumoniae	none	ERR1217347	WGS	GENOMIC	RANDOM	PAIRED	ILLUMINA	Illumina HiSeq 2000	285786750	1143147	ERR1217347	7020-7118	Tn4401a	C8015T	none	none	2	Tn4401a-2	ATTGA	ATTGA	37	20	1
PRJEB10018	SAMEA3515203	Klebsiella pneumoniae	none	ERR1217349	WGS	GENOMIC	RANDOM	PAIRED	ILLUMINA	Illumina HiSeq 2000	311481250	1245925	ERR1217349	7020-7118	Tn4401a	C8015T	none	none	2	Tn4401a-2	none	none	none	none	1
PRJEB10018	SAMEA3515205	Klebsiella pneumoniae	none	ERR1217351	WGS	GENOMIC	RANDOM	PAIRED	ILLUMINA	Illumina HiSeq 2000	367865750	1471463	ERR1217351	7020-7118	Tn4401a	C8015T	none	none	2	Tn4401a-2	ATTGA	ATTGA	14	22	1
PRJEB10018	SAMEA3515207	Klebsiella pneumoniae	none	ERR1217353	WGS	GENOMIC	RANDOM	PAIRED	ILLUMINA	Illumina HiSeq 2000	291119750	1164479	ERR1217353	7020-7118	Tn4401a	C8015T	none	none	2	Tn4401a-2	ATTGA	ATTGA	30	33	1
PRJEB10018	SAMEA3515209	Klebsiella pneumoniae	none	ERR1217355	WGS	GENOMIC	RANDOM	PAIRED	ILLUMINA	Illumina HiSeq 2000	345435000	1381740	ERR1217355	7020-7118	Tn4401a	C8015T	none	none	2	Tn4401a-2	ATTGA	ATTGA	94	79	1
PRJEB10018	SAMEA3515211	Klebsiella pneumoniae	none	ERR1217357	WGS	GENOMIC	RANDOM	PAIRED	ILLUMINA	Illumina HiSeq 2000	338851000	1355404	ERR1217357	7020-7118	Tn4401a	C8015T	none	none	2	Tn4401a-2	ATTGA	ATTGA	31	38	1
PRJEB10018	SAMEA3515213	Klebsiella pneumoniae	none	ERR1217359	WGS	GENOMIC	RANDOM	PAIRED	ILLUMINA	Illumina HiSeq 2000	303787250	1215149	ERR1217359	7020-7118	Tn4401a	C8015T	none	none	2	Tn4401a-2	ATTGA	ATTGA	56	59	1
PRJEB10018	SAMEA3515215	Klebsiella pneumoniae	none	ERR1217361	WGS	GENOMIC	RANDOM	PAIRED	ILLUMINA	Illumina HiSeq 2000	253268000	1013072	ERR1217361	7020-7118	Tn4401a	C8015T	none	none	2	Tn4401a-2	ATTGA	ATTGA	37	31	1
PRJEB10018	SAMEA3515217	Klebsiella pneumoniae	none	ERR1217363	WGS	GENOMIC	RANDOM	PAIRED	ILLUMINA	Illumina HiSeq 2000	272816000	1091264	ERR1217363	7020-7118	Tn4401a	C8015T	none	none	2	Tn4401a-2	ATTGA	ATTGA	53	45	1
PRJEB10018	SAMEA3515219	Klebsiella pneumoniae	none	ERR1217365	WGS	GENOMIC	RANDOM	PAIRED	ILLUMINA	Illumina HiSeq 2000	315826500	1263306	ERR1217365	7020-7118	Tn4401a	C8015T	none	none	2	Tn4401a-2	ATTGA	ATTGA	20	16	1
PRJEB10018	SAMEA3515222	Klebsiella pneumoniae	none	ERR1217368	WGS	GENOMIC	RANDOM	PAIRED	ILLUMINA	Illumina HiSeq 2000	271826500	1087306	ERR1217368	7020-7118	Tn4401a	C8015T	none	none	2	Tn4401a-2	ATTGA	ATTGA	83	69	1
PRJEB10018	SAMEA3515224	Klebsiella pneumoniae	none	ERR1217370	WGS	GENOMIC	RANDOM	PAIRED	ILLUMINA	Illumina HiSeq 2000	248775750	995103	ERR1217370	7020-7118	Tn4401a	C8015T	none	none	2	Tn4401a-2	ATTGA	ATTGA	49	48	1
PRJEB10018	SAMEA3515227	Klebsiella pneumoniae	none	ERR1217373	WGS	GENOMIC	RANDOM	PAIRED	ILLUMINA	Illumina HiSeq 2000	287280500	1149122	ERR1217373	7020-7118	Tn4401a	C8015T	none	none	2	Tn4401a-2	ATTGA|GATAT	ATTGA|GATAT	14|548	12|452	1
PRJEB10018	SAMEA3515229	Klebsiella pneumoniae	none	ERR1217375	WGS	GENOMIC	RANDOM	PAIRED	ILLUMINA	Illumina HiSeq 2000	310729500	1242918	ERR1217375	7020-7118	Tn4401a	none	none	none	1	Tn4401a-1	ATTGA	ATTGA	58	48	1
PRJEB10018	SAMEA3515231	Klebsiella pneumoniae	none	ERR1217377	WGS	GENOMIC	RANDOM	PAIRED	ILLUMINA	Illumina HiSeq 2000	288215000	1152860	ERR1217377	7020-7118	Tn4401a	C8015T	T7511Y	T4,C8	unknown	Tn4401a-unknown	ATTGA	ATTGA	16	10	1
PRJEB10018	SAMEA3515232	Klebsiella pneumoniae	none	ERR1217378	WGS	GENOMIC	RANDOM	PAIRED	ILLUMINA	Illumina HiSeq 2000	269254250	1077017	ERR1217378	7020-7118	Tn4401a	none	C8015Y	C5,T7	N2	Tn4401a-N2	none	ATTGA	none	15	1
PRJEB10018	SAMEA3515233	Klebsiella pneumoniae	none	ERR1217379	WGS	GENOMIC	RANDOM	PAIRED	ILLUMINA	Illumina HiSeq 2000	305429750	1221719	ERR1217379	7020-7118	Tn4401a	C8015T	none	none	2	Tn4401a-2	ATTGA	ATTGA	94	91	1
PRJEB10018	SAMEA3515236	Klebsiella pneumoniae	none	ERR1217382	WGS	GENOMIC	RANDOM	PAIRED	ILLUMINA	Illumina HiSeq 2000	289346500	1157386	ERR1217382	7020-7118	Tn4401a	none	none	none	1	Tn4401a-1	ATTGA	ATTGA	58	47	1
PRJEB10018	SAMEA3515238	Klebsiella pneumoniae	none	ERR1217384	WGS	GENOMIC	RANDOM	PAIRED	ILLUMINA	Illumina HiSeq 2000	294283250	1177133	ERR1217384	7020-7118	Tn4401a	none	none	none	1	Tn4401a-1	ATTGA	ATTGA	102	90	1
PRJEB10018	SAMEA3515240	Klebsiella pneumoniae	none	ERR1217386	WGS	GENOMIC	RANDOM	PAIRED	ILLUMINA	Illumina HiSeq 2000	271040750	1084163	ERR1217386	7020-7118	Tn4401a	none	none	none	1	Tn4401a-1	ATTGA	ATTGA	30	19	1
PRJEB10018	SAMEA3515242	Klebsiella pneumoniae	none	ERR1217388	WGS	GENOMIC	RANDOM	PAIRED	ILLUMINA	Illumina HiSeq 2000	293728500	1174914	ERR1217388	7020-7118	Tn4401a	C8015T	none	none	2	Tn4401a-2	ATTGA	ATTGA	65	62	1
PRJEB10018	SAMEA3515244	Klebsiella pneumoniae	none	ERR1217390	WGS	GENOMIC	RANDOM	PAIRED	ILLUMINA	Illumina HiSeq 2000	286346250	1145385	ERR1217390	7020-7118	Tn4401a	C8015T	none	none	2	Tn4401a-2	ATTGA	ATTGA	27	23	1
PRJEB10018	SAMEA3515246	Klebsiella pneumoniae	none	ERR1217392	WGS	GENOMIC	RANDOM	PAIRED	ILLUMINA	Illumina HiSeq 2000	109730250	438921	ERR1217392	7020-7118	Tn4401a	C8015T	none	none	2	Tn4401a-2	ATTGA	ATTGA	39	17	1
PRJEB10018	SAMEA3515248	Klebsiella pneumoniae	none	ERR1217394	WGS	GENOMIC	RANDOM	PAIRED	ILLUMINA	Illumina HiSeq 2000	318623500	1274494	ERR1217394	7020-7118	Tn4401a	C8015T	none	none	2	Tn4401a-2	ATTGA	ATTGA	87	76	1
PRJEB10018	SAMEA3515250	Klebsiella pneumoniae	none	ERR1217396	WGS	GENOMIC	RANDOM	PAIRED	ILLUMINA	Illumina HiSeq 2000	279942250	1119769	ERR1217396	7020-7118	Tn4401a	C8015T	none	none	2	Tn4401a-2	TACTA	TACTA	43	28	1
PRJEB10018	SAMEA3515252	Klebsiella pneumoniae	none	ERR1217398	WGS	GENOMIC	RANDOM	PAIRED	ILLUMINA	Illumina HiSeq 2000	245697500	982790	ERR1217398	7020-7118	Tn4401a	C8015T	none	none	2	Tn4401a-2	ATTGA	ATTGA	73	48	1
PRJEB10018	SAMEA3515254	Klebsiella pneumoniae	none	ERR1217400	WGS	GENOMIC	RANDOM	PAIRED	ILLUMINA	Illumina HiSeq 2000	301546000	1206184	ERR1217400	7020-7118	Tn4401a	C8015T	C6409S	C64,G80	unknown	Tn4401a-unknown	ATTGA|GATGA	ATTGA|GATGA	69|54	64|29	1
PRJEB10018	SAMEA3515256	Klebsiella pneumoniae	none	ERR1217402	WGS	GENOMIC	RANDOM	PAIRED	ILLUMINA	Illumina HiSeq 2000	288299250	1153197	ERR1217402	7020-7118	Tn4401a	C8015T	none	none	2	Tn4401a-2	ATTGA	ATTGA	50	42	1
PRJEB10018	SAMEA3515258	Klebsiella pneumoniae	none	ERR1217404	WGS	GENOMIC	RANDOM	PAIRED	ILLUMINA	Illumina HiSeq 2000	325698000	1302792	ERR1217404	7020-7118	Tn4401a	C8015T	none	none	2	Tn4401a-2	ATTGA	ATTGA	100	66	1
PRJEB10018	SAMEA3538601	Klebsiella pneumoniae	none	ERR1217407	WGS	GENOMIC	RANDOM	PAIRED	ILLUMINA	Illumina HiSeq 2000	359279500	1437118	ERR1217407	7020-7118	Tn4401a	C8015T	none	none	2	Tn4401a-2	ATTGA	ATTGA	65	52	1
PRJEB10018	SAMEA3538603	Klebsiella pneumoniae	none	ERR1217409	WGS	GENOMIC	RANDOM	PAIRED	ILLUMINA	Illumina HiSeq 2000	329565750	1318263	ERR1217409	7020-7118	Tn4401a	C8015T	none	none	2	Tn4401a-2	ATTGA	ATTGA	31	39	1
PRJEB10018	SAMEA3538605	Klebsiella pneumoniae	none	ERR1217411	WGS	GENOMIC	RANDOM	PAIRED	ILLUMINA	Illumina HiSeq 2000	315024750	1260099	ERR1217411	7020-7118	Tn4401a	C8015T	none	none	2	Tn4401a-2	ATTGA	ATTGA	51	34	1
PRJEB10018	SAMEA3538607	Klebsiella pneumoniae	none	ERR1217413	WGS	GENOMIC	RANDOM	PAIRED	ILLUMINA	Illumina HiSeq 2000	309416000	1237664	ERR1217413	7020-7118	Tn4401a	C8015T	none	none	2	Tn4401a-2	ATTGA	ATTGA	50	44	1
PRJEB10018	SAMEA3538609	Klebsiella pneumoniae	none	ERR1217415	WGS	GENOMIC	RANDOM	PAIRED	ILLUMINA	Illumina HiSeq 2000	315981000	1263924	ERR1217415	7020-7118	Tn4401a	C8015T	none	none	2	Tn4401a-2	ATTGA	ATTGA	38	34	1
PRJEB10018	SAMEA3538611	Klebsiella pneumoniae	none	ERR1217417	WGS	GENOMIC	RANDOM	PAIRED	ILLUMINA	Illumina HiSeq 2000	322443250	1289773	ERR1217417	7020-7118	Tn4401a	C8015T	none	none	2	Tn4401a-2	ATTGA|GGAAG	GGAAG|TACCG	13|43	38|14	1
PRJEB10018	SAMEA3538613	Klebsiella pneumoniae	none	ERR1217419	WGS	GENOMIC	RANDOM	PAIRED	ILLUMINA	Illumina HiSeq 2000	339856000	1359424	ERR1217419	7020-7118	Tn4401a	C8015T	none	none	2	Tn4401a-2	ATTGA	ATTGA	29	26	1
PRJEB10018	SAMEA3538615	Klebsiella pneumoniae	none	ERR1217421	WGS	GENOMIC	RANDOM	PAIRED	ILLUMINA	Illumina HiSeq 2000	346982750	1387931	ERR1217421	7020-7118	Tn4401a	C8015T	none	none	2	Tn4401a-2	ATTGA	ATTGA	56	57	1
PRJEB10018	SAMEA3538617	Klebsiella pneumoniae	none	ERR1217423	WGS	GENOMIC	RANDOM	PAIRED	ILLUMINA	Illumina HiSeq 2000	319537500	1278150	ERR1217423	7020-7118	Tn4401a	C8015T	none	none	2	Tn4401a-2	ATTGA	ATTGA	41	48	1
PRJEB10018	SAMEA3538619	Klebsiella pneumoniae	none	ERR1217425	WGS	GENOMIC	RANDOM	PAIRED	ILLUMINA	Illumina HiSeq 2000	310779250	1243117	ERR1217425	7020-7118	Tn4401a	C8015T	none	none	2	Tn4401a-2	ATTGA	ATTGA	26	31	1
PRJEB10018	SAMEA3538621	Klebsiella pneumoniae	none	ERR1217426	WGS	GENOMIC	RANDOM	PAIRED	ILLUMINA	Illumina HiSeq 2000	339006500	1356026	ERR1217426	7020-7118	Tn4401a	C8015T	none	none	2	Tn4401a-2	ATTGA	ATTGA	32	29	1
PRJEB10018	SAMEA3538623	Klebsiella pneumoniae	none	ERR1217428	WGS	GENOMIC	RANDOM	PAIRED	ILLUMINA	Illumina HiSeq 2000	292242250	1168969	ERR1217428	7020-7118	Tn4401a	C8015T	none	none	2	Tn4401a-2	ATTGA	ATTGA	24	24	1
PRJEB10018	SAMEA3538625	Klebsiella pneumoniae	none	ERR1217430	WGS	GENOMIC	RANDOM	PAIRED	ILLUMINA	Illumina HiSeq 2000	315242500	1260970	ERR1217430	7020-7118	Tn4401a	C8015T	none	none	2	Tn4401a-2	ATTGA	ATTGA	64	45	1
PRJEB10018	SAMEA3538627	Klebsiella pneumoniae	none	ERR1217432	WGS	GENOMIC	RANDOM	PAIRED	ILLUMINA	Illumina HiSeq 2000	366838250	1467353	ERR1217432	7020-7118	Tn4401a	none	none	none	1	Tn4401a-1	ATTGA	ATTGA	52	43	1
PRJEB10018	SAMEA3538641	Klebsiella pneumoniae	none	ERR1217433	WGS	GENOMIC	RANDOM	PAIRED	ILLUMINA	Illumina HiSeq 2000	293993000	1175972	ERR1217433	7020-7118	Tn4401a	C8015T	none	none	2	Tn4401a-2	ATTGA	ATTGA	32	27	1
PRJEB10018	SAMEA3538643	Klebsiella pneumoniae	none	ERR1217435	WGS	GENOMIC	RANDOM	PAIRED	ILLUMINA	Illumina HiSeq 2000	297785250	1191141	ERR1217435	7020-7118	Tn4401a	C8015T	none	none	2	Tn4401a-2	none	ATTGA	none	10	1
PRJEB10018	SAMEA3538645	Klebsiella pneumoniae	none	ERR1217437	WGS	GENOMIC	RANDOM	PAIRED	ILLUMINA	Illumina HiSeq 2000	306655000	1226620	ERR1217437	7020-7118	Tn4401a	C8015T	none	none	2	Tn4401a-2	ATTGA	ATTGA	23	14	1
PRJEB10018	SAMEA3538777	Klebsiella pneumoniae	none	ERR1217440	WGS	GENOMIC	RANDOM	PAIRED	ILLUMINA	Illumina HiSeq 2000	320470750	1281883	ERR1217440	7020-7118	Tn4401a	C8015T	none	none	2	Tn4401a-2	ATTGA	TGGAT	38	46	1
PRJEB10018	SAMEA3538782	Escherichia coli	none	ERR1217442	WGS	GENOMIC	RANDOM	PAIRED	ILLUMINA	Illumina HiSeq 2000	336233500	1344934	ERR1217442	7020-7118	Tn4401a	C8015T	none	none	2	Tn4401a-2	ATTGA	AATCC	46	32	1
PRJEB10018	SAMEA3538787	Klebsiella pneumoniae	none	ERR1217444	WGS	GENOMIC	RANDOM	PAIRED	ILLUMINA	Illumina HiSeq 2000	357825500	1431302	ERR1217444	7020-7118	Tn4401a	C8015T	none	none	2	Tn4401a-2	ATTGA	ATTGA	48	41	1
PRJEB10018	SAMEA3538792	Klebsiella pneumoniae	none	ERR1217446	WGS	GENOMIC	RANDOM	PAIRED	ILLUMINA	Illumina HiSeq 2000	302116500	1208466	ERR1217446	7020-7118	Tn4401a	C8015T	none	none	2	Tn4401a-2	ATTGA	AATCC	68	36	1
PRJEB10018	SAMEA3538798	Klebsiella pneumoniae	none	ERR1217449	WGS	GENOMIC	RANDOM	PAIRED	ILLUMINA	Illumina HiSeq 2000	281063500	1124254	ERR1217449	7020-7118	Tn4401a	C8015T	none	none	2	Tn4401a-2	ATTGA	AATCC	19	21	1
PRJEB10018	SAMEA3538803	Klebsiella pneumoniae	none	ERR1217453	WGS	GENOMIC	RANDOM	PAIRED	ILLUMINA	Illumina HiSeq 2000	339831750	1359327	ERR1217453	7020-7118	Tn4401a	C8015T	none	none	2	Tn4401a-2	ATTGA	ATTGA	31	34	1
PRJEB10018	SAMEA3538807	Klebsiella pneumoniae	none	ERR1217455	WGS	GENOMIC	RANDOM	PAIRED	ILLUMINA	Illumina HiSeq 2000	270925750	1083703	ERR1217455	7020-7118	Tn4401a	C8015T	none	none	2	Tn4401a-2	ATTGA	ATTGA	25	17	1
PRJEB10018	SAMEA3538811	Klebsiella pneumoniae	none	ERR1217457	WGS	GENOMIC	RANDOM	PAIRED	ILLUMINA	Illumina HiSeq 2000	253587750	1014351	ERR1217457	7020-7118	Tn4401a	C8015T	none	none	2	Tn4401a-2	ATTGA	AATCC	34	22	1
PRJEB10018	SAMEA3538815	Klebsiella pneumoniae	none	ERR1217459	WGS	GENOMIC	RANDOM	PAIRED	ILLUMINA	Illumina HiSeq 2000	294395000	1177580	ERR1217459	7020-7118	Tn4401a	C8015T	none	none	2	Tn4401a-2	ATTGA	ATTGA	75	46	1
PRJEB10018	SAMEA3538819	Klebsiella pneumoniae	none	ERR1217461	WGS	GENOMIC	RANDOM	PAIRED	ILLUMINA	Illumina HiSeq 2000	348306750	1393227	ERR1217461	7020-7118	Tn4401a	none	none	none	1	Tn4401a-1	ATTGA	ATTGA	46	37	1
PRJEB10018	SAMEA3538823	Klebsiella pneumoniae	none	ERR1217463	WGS	GENOMIC	RANDOM	PAIRED	ILLUMINA	Illumina HiSeq 2000	250303000	1001212	ERR1217463	7020-7118	Tn4401a	none	none	none	1	Tn4401a-1	ATTGA	ATTGA	17	20	1
PRJEB10018	SAMEA3538827	Klebsiella pneumoniae	none	ERR1217465	WGS	GENOMIC	RANDOM	PAIRED	ILLUMINA	Illumina HiSeq 2000	276987750	1107951	ERR1217465	7020-7118	Tn4401a	C8015T	none	none	2	Tn4401a-2	ATTGA	ATTGA	91	80	1
PRJEB10018	SAMEA3538830	Klebsiella pneumoniae	none	ERR1217467	WGS	GENOMIC	RANDOM	PAIRED	ILLUMINA	Illumina HiSeq 2000	267946750	1071787	ERR1217467	7020-7118	Tn4401a	none	none	none	1	Tn4401a-1	ATTGA	ATTGA	27	24	1
PRJEB10018	SAMEA3538834	Klebsiella pneumoniae	none	ERR1217469	WGS	GENOMIC	RANDOM	PAIRED	ILLUMINA	Illumina HiSeq 2000	314871500	1259486	ERR1217469	7020-7118	Tn4401a	none	none	none	1	Tn4401a-1	ATTGA	ATTGA	41	31	1
PRJEB10018	SAMEA3538843	Klebsiella pneumoniae	none	ERR1217474	WGS	GENOMIC	RANDOM	PAIRED	ILLUMINA	Illumina HiSeq 2000	291184250	1164737	ERR1217474	7020-7118	Tn4401a	none	none	none	1	Tn4401a-1	ATTGA	ATTGA	46	44	1
PRJEB10018	SAMEA3538844	Klebsiella pneumoniae	none	ERR1217475	WGS	GENOMIC	RANDOM	PAIRED	ILLUMINA	Illumina HiSeq 2000	267420250	1069681	ERR1217475	7020-7118	Tn4401a	C8015T	none	none	2	Tn4401a-2	ATTGA	ATTGA	27	22	1
PRJEB10018	SAMEA3538848	Klebsiella pneumoniae	none	ERR1217477	WGS	GENOMIC	RANDOM	PAIRED	ILLUMINA	Illumina HiSeq 2000	374077000	1496308	ERR1217477	7020-7118	Tn4401a	C8015T	none	none	2	Tn4401a-2	ATTGA	ATTGA	30	40	1
PRJEB10018	SAMEA3538863	Klebsiella pneumoniae	none	ERR1217483	WGS	GENOMIC	RANDOM	PAIRED	ILLUMINA	Illumina HiSeq 2000	310456750	1241827	ERR1217483	7020-7118	Tn4401a	none	none	none	1	Tn4401a-1	ATTGA	ATTGA	15	12	1
PRJEB10018	SAMEA3538629	Klebsiella pneumoniae	none	ERR1228140	WGS	GENOMIC	RANDOM	PAIRED	ILLUMINA	Illumina HiSeq 2000	365824750	1463299	ERR1228140	7020-7118	Tn4401a	C8015T	none	none	2	Tn4401a-2	ATTGA	ATTGA	60	54	1
PRJEB10018	SAMEA3538631	Klebsiella pneumoniae	none	ERR1228142	WGS	GENOMIC	RANDOM	PAIRED	ILLUMINA	Illumina HiSeq 2000	400927500	1603710	ERR1228142	7020-7118	Tn4401a	C8015T	none	none	2	Tn4401a-2	ATTGA	ATTGA	74	73	1
PRJEB10018	SAMEA3538633	Klebsiella pneumoniae	none	ERR1228143	WGS	GENOMIC	RANDOM	PAIRED	ILLUMINA	Illumina HiSeq 2000	381372750	1525491	ERR1228143	7020-7118	Tn4401a	C8015T	none	none	2	Tn4401a-2	ATTGA	ATTGA	119	95	1
PRJEB10018	SAMEA3538647	Klebsiella pneumoniae	none	ERR1228147	WGS	GENOMIC	RANDOM	PAIRED	ILLUMINA	Illumina HiSeq 2000	325454000	1301816	ERR1228147	7020-7118	Tn4401a	C8015T	none	none	2	Tn4401a-2	ATTGA	ATTGA	43	34	1
PRJEB10018	SAMEA3538652	Klebsiella pneumoniae	none	ERR1228152	WGS	GENOMIC	RANDOM	PAIRED	ILLUMINA	Illumina HiSeq 2000	296674000	1186696	ERR1228152	7020-7118	Tn4401a	C8015T	none	none	2	Tn4401a-2	ATTGA	ATTGA	33	23	1
PRJEB10018	SAMEA3538654	Klebsiella pneumoniae	none	ERR1228154	WGS	GENOMIC	RANDOM	PAIRED	ILLUMINA	Illumina HiSeq 2000	287155500	1148622	ERR1228154	7020-7118	Tn4401a	C8015T	none	none	2	Tn4401a-2	ATTGA	ATTGA	28	19	1
PRJEB10018	SAMEA3538656	Klebsiella pneumoniae	none	ERR1228156	WGS	GENOMIC	RANDOM	PAIRED	ILLUMINA	Illumina HiSeq 2000	305753750	1223015	ERR1228156	7020-7118	Tn4401a	C8015T	none	none	2	Tn4401a-2	ATTGA	ATTGA	29	31	1
PRJEB10018	SAMEA3538657	Klebsiella pneumoniae	none	ERR1228157	WGS	GENOMIC	RANDOM	PAIRED	ILLUMINA	Illumina HiSeq 2000	287144250	1148577	ERR1228157	7020-7118	Tn4401a	none	none	none	1	Tn4401a-1	ATTGA	none	10	none	1
PRJEB10018	SAMEA3538658	Klebsiella pneumoniae	none	ERR1228158	WGS	GENOMIC	RANDOM	PAIRED	ILLUMINA	Illumina HiSeq 2000	292114750	1168459	ERR1228158	7020-7118	Tn4401a	C8015T	none	none	2	Tn4401a-2	ATTGA	ATTGA	30	23	1
PRJEB10018	SAMEA3538660	Klebsiella pneumoniae	none	ERR1228160	WGS	GENOMIC	RANDOM	PAIRED	ILLUMINA	Illumina HiSeq 2000	299160750	1196643	ERR1228160	7020-7118	Tn4401a	C8015T	none	none	2	Tn4401a-2	ATTGA	ATTGA	17	14	1
PRJEB10018	SAMEA3538662	Klebsiella pneumoniae	none	ERR1228162	WGS	GENOMIC	RANDOM	PAIRED	ILLUMINA	Illumina HiSeq 2000	302358750	1209435	ERR1228162	7020-7118	Tn4401a	C8015T	none	none	2	Tn4401a-2	ATTGA	ATTGA	29	17	1
PRJEB10018	SAMEA3538664	Klebsiella pneumoniae	none	ERR1228163	WGS	GENOMIC	RANDOM	PAIRED	ILLUMINA	Illumina HiSeq 2000	293356000	1173424	ERR1228163	7020-7118	Tn4401a	C8015T	none	none	2	Tn4401a-2	ATTGA	ATTGA	46	46	1
PRJEB10018	SAMEA3538665	Klebsiella pneumoniae	none	ERR1228164	WGS	GENOMIC	RANDOM	PAIRED	ILLUMINA	Illumina HiSeq 2000	295522000	1182088	ERR1228164	7020-7118	Tn4401a	C8015T	none	none	2	Tn4401a-2	ATTGA	ATTGA	26	36	1
PRJEB10018	SAMEA3538666	Klebsiella pneumoniae	none	ERR1228165	WGS	GENOMIC	RANDOM	PAIRED	ILLUMINA	Illumina HiSeq 2000	283277000	1133108	ERR1228165	7020-7118	Tn4401a	C8015T	none	none	2	Tn4401a-2	ATTGA	ATTGA	116	106	1
PRJEB10018	SAMEA3538668	Klebsiella pneumoniae	none	ERR1228167	WGS	GENOMIC	RANDOM	PAIRED	ILLUMINA	Illumina HiSeq 2000	284035750	1136143	ERR1228167	7020-7118	Tn4401a	C8015T	none	none	2	Tn4401a-2	ATTGA	ATTGA	37	31	1
PRJEB10018	SAMEA3538670	Klebsiella pneumoniae	none	ERR1228168	WGS	GENOMIC	RANDOM	PAIRED	ILLUMINA	Illumina HiSeq 2000	268120000	1072480	ERR1228168	7020-7118	Tn4401a	C8015T	none	none	2	Tn4401a-2	ATTGA	ATTGA	93	85	1
PRJEB10018	SAMEA3538674	Klebsiella pneumoniae	none	ERR1228171	WGS	GENOMIC	RANDOM	PAIRED	ILLUMINA	Illumina HiSeq 2000	266135250	1064541	ERR1228171	7020-7118	Tn4401a	C8015T	none	none	2	Tn4401a-2	ATTGA	ATTGA	61	49	1
PRJEB10018	SAMEA3538676	Klebsiella pneumoniae	none	ERR1228173	WGS	GENOMIC	RANDOM	PAIRED	ILLUMINA	Illumina HiSeq 2000	280899000	1123596	ERR1228173	7020-7118	Tn4401a	C8015T	none	none	2	Tn4401a-2	ATTGA	ATTGA	36	31	1
PRJEB10018	SAMEA3538684	Klebsiella pneumoniae	none	ERR1228180	WGS	GENOMIC	RANDOM	PAIRED	ILLUMINA	Illumina HiSeq 2000	288320250	1153281	ERR1228180	7020-7118	Tn4401a	C8015T	none	none	2	Tn4401a-2	ATTGA	ATTGA	51	54	1
PRJEB10018	SAMEA3538686	Klebsiella pneumoniae	none	ERR1228182	WGS	GENOMIC	RANDOM	PAIRED	ILLUMINA	Illumina HiSeq 2000	294071750	1176287	ERR1228182	7020-7118	Tn4401a	C8015T	none	none	2	Tn4401a-2	ATTGA	ATTGA	72	51	1
PRJEB10018	SAMEA3538690	Klebsiella pneumoniae	none	ERR1228184	WGS	GENOMIC	RANDOM	PAIRED	ILLUMINA	Illumina HiSeq 2000	284966250	1139865	ERR1228184	7020-7118	Tn4401a	C8015T	none	none	2	Tn4401a-2	ATTGA	ATTGA	94	66	1
PRJEB10018	SAMEA3538692	Klebsiella pneumoniae	none	ERR1228186	WGS	GENOMIC	RANDOM	PAIRED	ILLUMINA	Illumina HiSeq 2000	289248750	1156995	ERR1228186	7020-7118	Tn4401a	C8015T	none	none	2	Tn4401a-2	ATTGA	ATTGA	82	70	1
PRJEB10018	SAMEA3538694	Klebsiella pneumoniae	none	ERR1228188	WGS	GENOMIC	RANDOM	PAIRED	ILLUMINA	Illumina HiSeq 2000	313046000	1252184	ERR1228188	7020-7118	Tn4401a	C8015T	none	none	2	Tn4401a-2	ATTGA	ATTGA	103	103	1
PRJEB10018	SAMEA3538696	Klebsiella pneumoniae	none	ERR1228190	WGS	GENOMIC	RANDOM	PAIRED	ILLUMINA	Illumina HiSeq 2000	272335000	1089340	ERR1228190	7020-7118	Tn4401a	C8015T	none	none	2	Tn4401a-2	ATTGA	ATTGA	45	30	1
PRJEB10018	SAMEA3538698	Klebsiella pneumoniae	none	ERR1228192	WGS	GENOMIC	RANDOM	PAIRED	ILLUMINA	Illumina HiSeq 2000	302741750	1210967	ERR1228192	7020-7118	Tn4401a	C8015T	none	none	2	Tn4401a-2	ATCTG|ATTGA	ATCTG|ATTGA	218|44	247|37	1
PRJEB10018	SAMEA3538701	Klebsiella pneumoniae	none	ERR1228195	WGS	GENOMIC	RANDOM	PAIRED	ILLUMINA	Illumina HiSeq 2000	267156750	1068627	ERR1228195	7020-7118	Tn4401a	C8015T	none	none	2	Tn4401a-2	ATTGA	ATTGA	40	33	1
PRJEB10018	SAMEA3538703	Klebsiella pneumoniae	none	ERR1228197	WGS	GENOMIC	RANDOM	PAIRED	ILLUMINA	Illumina HiSeq 2000	306001000	1224004	ERR1228197	7020-7118	Tn4401a	C8015T	none	none	2	Tn4401a-2	ATTGA	ATTGA	32	16	1
PRJEB10018	SAMEA3538704	Klebsiella pneumoniae	none	ERR1228198	WGS	GENOMIC	RANDOM	PAIRED	ILLUMINA	Illumina HiSeq 2000	288873250	1155493	ERR1228198	7020-7118	Tn4401a	C8015T	none	none	2	Tn4401a-2	ATTGA	ATTGA	43	41	1
PRJEB10018	SAMEA3538705	Klebsiella pneumoniae	none	ERR1228199	WGS	GENOMIC	RANDOM	PAIRED	ILLUMINA	Illumina HiSeq 2000	300618250	1202473	ERR1228199	7020-7118	Tn4401a	C8015T	none	none	2	Tn4401a-2	ATTGA	ATTGA	119	100	1
PRJEB10018	SAMEA3538709	Klebsiella pneumoniae	none	ERR1228203	WGS	GENOMIC	RANDOM	PAIRED	ILLUMINA	Illumina HiSeq 2000	250369250	1001477	ERR1228203	7020-7118	Tn4401a	C8015T	none	none	2	Tn4401a-2	ATTGA	ATTGA	38	38	1
PRJEB10018	SAMEA3538711	Klebsiella pneumoniae	none	ERR1228205	WGS	GENOMIC	RANDOM	PAIRED	ILLUMINA	Illumina HiSeq 2000	318134250	1272537	ERR1228205	7020-7118	Tn4401a	C8015T	none	none	2	Tn4401a-2	ATTGA	ATTGA	51	50	1
PRJEB10018	SAMEA3538715	Klebsiella pneumoniae	none	ERR1228209	WGS	GENOMIC	RANDOM	PAIRED	ILLUMINA	Illumina HiSeq 2000	306431000	1225724	ERR1228209	7020-7118	Tn4401a	C8015T	none	none	2	Tn4401a-2	ATTGA	ATTGA	52	49	1
PRJEB10018	SAMEA3538718	Klebsiella pneumoniae	none	ERR1228211	WGS	GENOMIC	RANDOM	PAIRED	ILLUMINA	Illumina HiSeq 2000	278171250	1112685	ERR1228211	7020-7118	Tn4401a	C8015T	none	none	2	Tn4401a-2	ATTGA	ATTGA	25	20	1
PRJEB10018	SAMEA3538722	Klebsiella pneumoniae	none	ERR1228213	WGS	GENOMIC	RANDOM	PAIRED	ILLUMINA	Illumina HiSeq 2000	336829000	1347316	ERR1228213	7020-7118	Tn4401a	none	none	none	1	Tn4401a-1	ATTGA	ATTGA	20	15	1
PRJEB10018	SAMEA3538727	Klebsiella pneumoniae	none	ERR1228215	WGS	GENOMIC	RANDOM	PAIRED	ILLUMINA	Illumina HiSeq 2000	386899000	1547596	ERR1228215	7020-7118	Tn4401a	C8015T	none	none	2	Tn4401a-2	ATTGA	ATTGA	37	38	1
PRJEB10018	SAMEA3538732	Klebsiella pneumoniae	none	ERR1228217	WGS	GENOMIC	RANDOM	PAIRED	ILLUMINA	Illumina HiSeq 2000	371803250	1487213	ERR1228217	7020-7118	Tn4401a	C8015T	none	none	2	Tn4401a-2	ATTGA	ATTGA	30	23	1
PRJEB10018	SAMEA3538738	Klebsiella pneumoniae	none	ERR1228219	WGS	GENOMIC	RANDOM	PAIRED	ILLUMINA	Illumina HiSeq 2000	335417750	1341671	ERR1228219	7020-7118	Tn4401a	none	none	none	1	Tn4401a-1	ATTGA	ATTGA	41	34	1
PRJEB10018	SAMEA3538744	Klebsiella pneumoniae	none	ERR1228221	WGS	GENOMIC	RANDOM	PAIRED	ILLUMINA	Illumina HiSeq 2000	295271250	1181085	ERR1228221	7020-7118	Tn4401a	C8015T	none	none	2	Tn4401a-2	ATTGA	ATTGA	41	43	1
PRJEB10018	SAMEA3538760	Klebsiella pneumoniae	none	ERR1228226	WGS	GENOMIC	RANDOM	PAIRED	ILLUMINA	Illumina HiSeq 2000	322905500	1291622	ERR1228226	7020-7118	Tn4401a	none	none	none	1	Tn4401a-1	ATTGA	ATTGA	46	49	1
PRJEB10018	SAMEA3538766	Klebsiella pneumoniae	none	ERR1228228	WGS	GENOMIC	RANDOM	PAIRED	ILLUMINA	Illumina HiSeq 2000	343043750	1372175	ERR1228228	7020-7118	Tn4401a	C8015T	none	none	2	Tn4401a-2	ATTGA	ATTGA	50	56	1
PRJEB10018	SAMEA3538772	Klebsiella pneumoniae	none	ERR1228230	WGS	GENOMIC	RANDOM	PAIRED	ILLUMINA	Illumina HiSeq 2000	308956000	1235824	ERR1228230	7020-7118	Tn4401a	C8015T	none	none	2	Tn4401a-2	ATTGA	ATTGA	49	50	1
PRJEB10018	SAMEA3538929	Klebsiella pneumoniae	none	ERR1228355	WGS	GENOMIC	RANDOM	PAIRED	ILLUMINA	Illumina HiSeq 2000	280845500	1123382	ERR1228355	1-7127|9198-10006	Tn4401_truncC	none	none	none	1	Tn4401_truncC-1	none	none	none	none	1
PRJEB10018	SAMEA3538932	Klebsiella pneumoniae	none	ERR1228358	WGS	GENOMIC	RANDOM	PAIRED	ILLUMINA	Illumina HiSeq 2000	269701250	1078805	ERR1228358	1-7127|9198-10006	Tn4401_truncC	none	none	none	1	Tn4401_truncC-1	none	none	none	none	1
PRJEB10018	SAMEA3538945	Klebsiella pneumoniae	none	ERR1228371	WGS	GENOMIC	RANDOM	PAIRED	ILLUMINA	Illumina HiSeq 2000	292359250	1169437	ERR1228371	1-7127|9198-10006	Tn4401_truncC	none	none	none	1	Tn4401_truncC-1	none	none	none	none	1
PRJEB10018	SAMEA3538957	Klebsiella pneumoniae	none	ERR1228383	WGS	GENOMIC	RANDOM	PAIRED	ILLUMINA	Illumina HiSeq 2000	292091500	1168366	ERR1228383	1-7127|9198-10006	Tn4401_truncC	none	none	none	1	Tn4401_truncC-1	none	none	none	none	1
PRJEB10018	SAMEA3538959	Klebsiella pneumoniae	none	ERR1228385	WGS	GENOMIC	RANDOM	PAIRED	ILLUMINA	Illumina HiSeq 2000	321682500	1286730	ERR1228385	1-7127|9198-10006	Tn4401_truncC	none	none	none	1	Tn4401_truncC-1	none	none	none	none	1
PRJEB10018	SAMEA3538972	Klebsiella pneumoniae	none	ERR1228398	WGS	GENOMIC	RANDOM	PAIRED	ILLUMINA	Illumina HiSeq 2000	278133750	1112535	ERR1228398	1-7127|9198-10006	Tn4401_truncC	none	none	none	1	Tn4401_truncC-1	none	none	none	none	1
PRJEB10018	SAMEA3649634	Klebsiella pneumoniae	none	ERR1289721	WGS	GENOMIC	RANDOM	PAIRED	ILLUMINA	Illumina HiSeq 2000	302046250	1208185	ERR1289721	7020-7118	Tn4401a	C8015T	none	none	2	Tn4401a-2	ATTGA	ATTGA	55	61	1
PRJEB10018	SAMEA3649641	Klebsiella pneumoniae	none	ERR1289725	WGS	GENOMIC	RANDOM	PAIRED	ILLUMINA	Illumina HiSeq 2000	303982750	1215931	ERR1289725	7020-7118	Tn4401a	C8015T	none	none	2	Tn4401a-2	ATTGA	ATTGA	77	66	1
PRJEB10018	SAMEA3649645	Klebsiella pneumoniae	none	ERR1289727	WGS	GENOMIC	RANDOM	PAIRED	ILLUMINA	Illumina HiSeq 2000	323048250	1292193	ERR1289727	7020-7118	Tn4401a	C8015T	none	none	2	Tn4401a-2	ATTGA	ATTGA	150	103	1
PRJEB10018	SAMEA3649583	Escherichia coli	none	ERR1289735	WGS	GENOMIC	RANDOM	PAIRED	ILLUMINA	Illumina HiSeq 2000	348568250	1394273	ERR1289735	7020-7118|9967-10006	unknown	none	none	none	1	unknown-1	none	none	none	none	1
PRJEB10018	SAMEA3649629	Klebsiella pneumoniae	none	ERR1289745	WGS	GENOMIC	RANDOM	PAIRED	ILLUMINA	Illumina HiSeq 2000	286862750	1147451	ERR1289745	7020-7118	Tn4401a	none	none	none	1	Tn4401a-1	ATTGA	ATTGA	60	41	1
PRJEB10018	SAMEA3649644	Klebsiella pneumoniae	none	ERR1289750	WGS	GENOMIC	RANDOM	PAIRED	ILLUMINA	Illumina HiSeq 2000	300642000	1202568	ERR1289750	7020-7118	Tn4401a	none	none	none	1	Tn4401a-1	ATTGA	ATTGA	60	45	1
PRJEB10018	SAMEA3649646	Klebsiella pneumoniae	none	ERR1289751	WGS	GENOMIC	RANDOM	PAIRED	ILLUMINA	Illumina HiSeq 2000	347103000	1388412	ERR1289751	7020-7118	Tn4401a	none	none	none	1	Tn4401a-1	ATTGA	ATTGA	62	56	1
PRJEB10018	SAMEA3649650	Klebsiella pneumoniae	none	ERR1289753	WGS	GENOMIC	RANDOM	PAIRED	ILLUMINA	Illumina HiSeq 2000	269042500	1076170	ERR1289753	7020-7118	Tn4401a	none	none	none	1	Tn4401a-1	ATTGA	ATTGA	39	39	1
PRJEB10018	SAMEA3649653	Klebsiella pneumoniae	none	ERR1289755	WGS	GENOMIC	RANDOM	PAIRED	ILLUMINA	Illumina HiSeq 2000	293536250	1174145	ERR1289755	7020-7118	Tn4401a	none	none	none	1	Tn4401a-1	ATTGA	ATTGA	29	33	1
PRJEB10018	SAMEA3649656	Klebsiella pneumoniae	none	ERR1289757	WGS	GENOMIC	RANDOM	PAIRED	ILLUMINA	Illumina HiSeq 2000	297551750	1190207	ERR1289757	7020-7118	Tn4401a	none	none	none	1	Tn4401a-1	ATTGA	none	11	none	1
PRJEB10018	SAMEA3649667	Klebsiella pneumoniae	none	ERR1289761	WGS	GENOMIC	RANDOM	PAIRED	ILLUMINA	Illumina HiSeq 2000	252651250	1010605	ERR1289761	7020-7118	Tn4401a	none	none	none	1	Tn4401a-1	ATTGA	ATTGA	26	17	1
PRJEB10018	SAMEA3649670	Klebsiella pneumoniae	none	ERR1289762	WGS	GENOMIC	RANDOM	PAIRED	ILLUMINA	Illumina HiSeq 2000	294510000	1178040	ERR1289762	7020-7118	Tn4401a	none	none	none	1	Tn4401a-1	ATTGA	ATTGA	45	45	1
PRJEB10018	SAMEA3649672	Klebsiella pneumoniae	none	ERR1289763	WGS	GENOMIC	RANDOM	PAIRED	ILLUMINA	Illumina HiSeq 2000	277044750	1108179	ERR1289763	7020-7118	Tn4401a	none	none	none	1	Tn4401a-1	ATTGA	ATTGA	61	49	1
PRJEB10018	SAMEA3649673	Escherichia coli	none	ERR1289764	WGS	GENOMIC	RANDOM	PAIRED	ILLUMINA	Illumina HiSeq 2000	271729000	1086916	ERR1289764	7020-7118	Tn4401a	T3117C	C2358Y	C10,T41	unknown	Tn4401a-unknown	ATTGA	ATTGA	28	34	1
PRJEB10018	SAMEA3649676	Klebsiella pneumoniae	none	ERR1289765	WGS	GENOMIC	RANDOM	PAIRED	ILLUMINA	Illumina HiSeq 2000	278685250	1114741	ERR1289765	7020-7118	Tn4401a	none	none	none	1	Tn4401a-1	ATTGA	ATTGA	57	50	1
PRJEB10018	SAMEA3649694	Klebsiella pneumoniae	none	ERR1289775	WGS	GENOMIC	RANDOM	PAIRED	ILLUMINA	Illumina HiSeq 2000	295053750	1180215	ERR1289775	7020-7118	Tn4401a	none	none	none	1	Tn4401a-1	ATTGA	ATTGA	50	38	1
PRJEB10018	SAMEA3649552	Klebsiella pneumoniae	none	ERR1289834	WGS	GENOMIC	RANDOM	PAIRED	ILLUMINA	Illumina HiSeq 2000	275148000	1100592	ERR1289834	7020-7118	Tn4401a	C8015T	none	none	2	Tn4401a-2	ATTGA	ATTGA	102	83	1
PRJEB10018	SAMEA3649591	Klebsiella pneumoniae	none	ERR1334420	WGS	GENOMIC	RANDOM	PAIRED	ILLUMINA	Illumina HiSeq 2000	183061500	732246	ERR1334420	7020-7118	Tn4401a	none	none	none	1	Tn4401a-1	ATTGA	ATTGA	37	34	1
PRJEB10018	SAMEA3649610	Klebsiella pneumoniae	none	ERR1334428	WGS	GENOMIC	RANDOM	PAIRED	ILLUMINA	Illumina HiSeq 2000	142738250	570953	ERR1334428	7020-7118	Tn4401a	none	none	none	1	Tn4401a-1	ATTGA	ATTGA	27	19	1
PRJEB10018	SAMEA3649655	Klebsiella pneumoniae	none	ERR1334433	WGS	GENOMIC	RANDOM	PAIRED	ILLUMINA	Illumina HiSeq 2000	161061750	644247	ERR1334433	7020-7118	Tn4401a	none	none	none	1	Tn4401a-1	ATTGA	ATTGA	13	23	1
PRJEB10018	SAMEA3649668	Klebsiella pneumoniae	none	ERR1334441	WGS	GENOMIC	RANDOM	PAIRED	ILLUMINA	Illumina HiSeq 2000	168005250	672021	ERR1334441	7020-7118	Tn4401a	A3193C|A3194G	none	none	unknown	Tn4401a-unknown	ATTGA	ATTGA	30	32	1
PRJEB10018	SAMEA3649669	Klebsiella pneumoniae	none	ERR1334442	WGS	GENOMIC	RANDOM	PAIRED	ILLUMINA	Illumina HiSeq 2000	148456000	593824	ERR1334442	7020-7118	Tn4401a	C2358T|T3117C|C8015T	none	none	unknown	Tn4401a-unknown	ATTGA	ATTGA	27	30	1
PRJEB10018	SAMEA3649671	Klebsiella pneumoniae	none	ERR1334443	WGS	GENOMIC	RANDOM	PAIRED	ILLUMINA	Illumina HiSeq 2000	143180750	572723	ERR1334443	7020-7118	Tn4401a	none	none	none	1	Tn4401a-1	ATTGA	ATTGA	23	23	1
PRJEB10018	SAMEA3649674	Klebsiella pneumoniae	none	ERR1334444	WGS	GENOMIC	RANDOM	PAIRED	ILLUMINA	Illumina HiSeq 2000	141909500	567638	ERR1334444	7020-7118	Tn4401a	none	none	none	1	Tn4401a-1	ATTGA	ATTGA	21	24	1
PRJEB10018	SAMEA3649688	Klebsiella pneumoniae	none	ERR1334451	WGS	GENOMIC	RANDOM	PAIRED	ILLUMINA	Illumina HiSeq 2000	158642500	634570	ERR1334451	7020-7118	Tn4401a	none	none	none	1	Tn4401a-1	ATTGA	ATTGA	20	22	1
PRJEB10018	SAMEA3649702	Klebsiella pneumoniae	none	ERR1334458	WGS	GENOMIC	RANDOM	PAIRED	ILLUMINA	Illumina HiSeq 2000	163142750	652571	ERR1334458	7020-7118	Tn4401a	none	none	none	1	Tn4401a-1	ATTGA	ATTGA	16	21	1
PRJEB10018	SAMEA3649703	Klebsiella pneumoniae	none	ERR1334459	WGS	GENOMIC	RANDOM	PAIRED	ILLUMINA	Illumina HiSeq 2000	142339000	569356	ERR1334459	7020-7118	Tn4401a	none	none	none	1	Tn4401a-1	ATTGA	ATTGA	34	23	1
PRJEB10018	SAMEA3649704	Klebsiella pneumoniae	none	ERR1334460	WGS	GENOMIC	RANDOM	PAIRED	ILLUMINA	Illumina HiSeq 2000	139844000	559376	ERR1334460	7020-7118	Tn4401a	none	none	none	1	Tn4401a-1	ATTGA	ATTGA	23	16	1
PRJEB10018	SAMEA3649705	Klebsiella pneumoniae	none	ERR1334461	WGS	GENOMIC	RANDOM	PAIRED	ILLUMINA	Illumina HiSeq 2000	151305250	605221	ERR1334461	7020-7118	Tn4401a	none	none	none	1	Tn4401a-1	ATTGA	ATTGA	16	21	1
PRJEB10018	SAMEA3649706	Klebsiella pneumoniae	none	ERR1334462	WGS	GENOMIC	RANDOM	PAIRED	ILLUMINA	Illumina HiSeq 2000	145680250	582721	ERR1334462	7020-7118	Tn4401a	C8015T	none	none	2	Tn4401a-2	ATTGA	ATTGA	20	13	1
PRJEB10018	SAMEA3649707	Klebsiella pneumoniae	none	ERR1334463	WGS	GENOMIC	RANDOM	PAIRED	ILLUMINA	Illumina HiSeq 2000	149869000	599476	ERR1334463	7020-7118	Tn4401a	none	none	none	1	Tn4401a-1	ATTGA	ATTGA	21	21	1
PRJEB10018	SAMEA3649722	Klebsiella pneumoniae	none	ERR1334466	WGS	GENOMIC	RANDOM	PAIRED	ILLUMINA	Illumina HiSeq 2000	150866000	603464	ERR1334466	7020-7118	Tn4401a	none	none	none	1	Tn4401a-1	ATTGA	ATTGA	16	22	1
PRJEB10018	SAMEA3649723	Klebsiella pneumoniae	none	ERR1334467	WGS	GENOMIC	RANDOM	PAIRED	ILLUMINA	Illumina HiSeq 2000	145114500	580458	ERR1334467	7020-7118	Tn4401a	none	none	none	1	Tn4401a-1	ATTGA	ATTGA	11	10	1
PRJEB10018	SAMEA3649725	Klebsiella pneumoniae	none	ERR1334468	WGS	GENOMIC	RANDOM	PAIRED	ILLUMINA	Illumina HiSeq 2000	143026000	572104	ERR1334468	7020-7118	Tn4401a	none	none	none	1	Tn4401a-1	ATTGA	ATTGA	37	12	1
PRJEB10018	SAMEA3649726	Klebsiella pneumoniae	none	ERR1334469	WGS	GENOMIC	RANDOM	PAIRED	ILLUMINA	Illumina HiSeq 2000	151509000	606036	ERR1334469	7020-7118	Tn4401a	none	none	none	1	Tn4401a-1	ATTGA	ATTGA	12	14	1
PRJEB10018	SAMEA3649727	Klebsiella pneumoniae	none	ERR1334470	WGS	GENOMIC	RANDOM	PAIRED	ILLUMINA	Illumina HiSeq 2000	150994750	603979	ERR1334470	7020-7118	Tn4401a	none	none	none	1	Tn4401a-1	ATTGA	ATTGA	30	31	1
PRJEB10018	SAMEA3649729	Klebsiella pneumoniae	none	ERR1334471	WGS	GENOMIC	RANDOM	PAIRED	ILLUMINA	Illumina HiSeq 2000	151260750	605043	ERR1334471	7020-7118	Tn4401a	C7703A	none	none	unknown	Tn4401a-unknown	ATTGA	ATTGA	27	14	1
PRJEB10018	SAMEA3649745	Klebsiella pneumoniae	none	ERR1334480	WGS	GENOMIC	RANDOM	PAIRED	ILLUMINA	Illumina HiSeq 2000	150368000	601472	ERR1334480	7020-7118	Tn4401a	none	none	none	1	Tn4401a-1	ATTGA	ATTGA	24	26	1
PRJEB10018	SAMEA3649755	Klebsiella pneumoniae	none	ERR1334486	WGS	GENOMIC	RANDOM	PAIRED	ILLUMINA	Illumina HiSeq 2000	173919500	695678	ERR1334486	7020-7118	Tn4401a	none	none	none	1	Tn4401a-1	ATTGA	ATTGA	14	26	1
PRJEB10018	SAMEA3649756	Klebsiella pneumoniae	none	ERR1334487	WGS	GENOMIC	RANDOM	PAIRED	ILLUMINA	Illumina HiSeq 2000	147265750	589063	ERR1334487	7020-7118	Tn4401a	none	none	none	1	Tn4401a-1	ATTGA	ATTGA	12	20	1
PRJEB10018	SAMEA3649757	Klebsiella pneumoniae	none	ERR1334488	WGS	GENOMIC	RANDOM	PAIRED	ILLUMINA	Illumina HiSeq 2000	141258000	565032	ERR1334488	7020-7118	Tn4401a	none	none	none	1	Tn4401a-1	ATTGA	none	15	none	1
PRJEB10018	SAMEA3649763	Klebsiella pneumoniae	none	ERR1334491	WGS	GENOMIC	RANDOM	PAIRED	ILLUMINA	Illumina HiSeq 2000	198360750	793443	ERR1334491	7020-7118	Tn4401a	none	none	none	1	Tn4401a-1	ATTGA	ATTGA	41	22	1
PRJEB10018	SAMEA3649765	Klebsiella pneumoniae	none	ERR1334492	WGS	GENOMIC	RANDOM	PAIRED	ILLUMINA	Illumina HiSeq 2000	176475750	705903	ERR1334492	7020-7118	Tn4401a	none	none	none	1	Tn4401a-1	ATTGA	ATTGA	28	25	1
PRJEB10018	SAMEA3649769	Klebsiella pneumoniae	none	ERR1334493	WGS	GENOMIC	RANDOM	PAIRED	ILLUMINA	Illumina HiSeq 2000	168347750	673391	ERR1334493	7020-7118	Tn4401a	none	none	none	1	Tn4401a-1	ATTGA	ATTGA	21	28	1
PRJEB10018	SAMEA3649770	Klebsiella pneumoniae	none	ERR1334494	WGS	GENOMIC	RANDOM	PAIRED	ILLUMINA	Illumina HiSeq 2000	159280500	637122	ERR1334494	7020-7118	Tn4401a	none	none	none	1	Tn4401a-1	ATTGA	ATTGA	23	27	1
PRJEB10018	SAMEA3649771	Klebsiella pneumoniae	none	ERR1334495	WGS	GENOMIC	RANDOM	PAIRED	ILLUMINA	Illumina HiSeq 2000	139396750	557587	ERR1334495	7020-7118	Tn4401a	none	none	none	1	Tn4401a-1	ATTGA	ATTGA	26	22	1
PRJEB10018	SAMEA3649772	Klebsiella pneumoniae	none	ERR1334496	WGS	GENOMIC	RANDOM	PAIRED	ILLUMINA	Illumina HiSeq 2000	144074750	576299	ERR1334496	7020-7118	Tn4401a	none	none	none	1	Tn4401a-1	ATTGA	ATTGA	33	19	1
PRJEB10018	SAMEA3649773	Klebsiella pneumoniae	none	ERR1334497	WGS	GENOMIC	RANDOM	PAIRED	ILLUMINA	Illumina HiSeq 2000	203431000	813724	ERR1334497	7020-7118	Tn4401a	none	none	none	1	Tn4401a-1	ATTGA	ATTGA	27	34	1
PRJEB10018	SAMEA3649774	Klebsiella pneumoniae	none	ERR1334498	WGS	GENOMIC	RANDOM	PAIRED	ILLUMINA	Illumina HiSeq 2000	195982250	783929	ERR1334498	7020-7118	Tn4401a	none	none	none	1	Tn4401a-1	ATTGA	ATTGA	36	24	1
PRJEB10018	SAMEA3649787	Klebsiella pneumoniae	none	ERR1334502	WGS	GENOMIC	RANDOM	PAIRED	ILLUMINA	Illumina HiSeq 2000	643028750	2572115	ERR1334502	7020-7118	Tn4401a	none	none	none	1	Tn4401a-1	ATTGA	ATTGA	153	134	1
PRJEB10018	SAMEA3649469	Klebsiella pneumoniae	none	ERR1334555	WGS	GENOMIC	RANDOM	PAIRED	ILLUMINA	Illumina HiSeq 2000	510927000	2043708	ERR1334555	1-7127|9198-10006	Tn4401_truncC	none	none	none	1	Tn4401_truncC-1	none	none	none	none	1
PRJEB10018	SAMEA3649482	Klebsiella pneumoniae	none	ERR1334568	WGS	GENOMIC	RANDOM	PAIRED	ILLUMINA	Illumina HiSeq 2000	452889750	1811559	ERR1334568	1-7127|9198-10006	Tn4401_truncC	none	none	none	1	Tn4401_truncC-1	none	none	none	none	1
PRJEB10018	SAMEA3649708	Klebsiella pneumoniae	none	ERR1334582	WGS	GENOMIC	RANDOM	PAIRED	ILLUMINA	Illumina HiSeq 2000	372507250	1490029	ERR1334582	7020-7118	Tn4401a	none	none	none	1	Tn4401a-1	ATTGA	ATTGA	46	42	1
PRJEB10018	SAMEA3649709	Klebsiella pneumoniae	none	ERR1334583	WGS	GENOMIC	RANDOM	PAIRED	ILLUMINA	Illumina HiSeq 2000	333561500	1334246	ERR1334583	7020-7118	Tn4401a	none	none	none	1	Tn4401a-1	ATTGA	ATTGA	50	39	1
PRJEB10018	SAMEA3649710	Klebsiella pneumoniae	none	ERR1334584	WGS	GENOMIC	RANDOM	PAIRED	ILLUMINA	Illumina HiSeq 2000	378861250	1515445	ERR1334584	7020-7118	Tn4401a	none	none	none	1	Tn4401a-1	ATTGA	ATTGA	45	57	1
PRJEB10018	SAMEA3649720	Klebsiella pneumoniae	none	ERR1334592	WGS	GENOMIC	RANDOM	PAIRED	ILLUMINA	Illumina HiSeq 2000	304169250	1216677	ERR1334592	7020-7118	Tn4401a	none	none	none	1	Tn4401a-1	ATTGA	ATTGA	54	45	1
PRJEB10018	SAMEA3649721	Klebsiella pneumoniae	none	ERR1334593	WGS	GENOMIC	RANDOM	PAIRED	ILLUMINA	Illumina HiSeq 2000	323591750	1294367	ERR1334593	7020-7118	Tn4401a	none	none	none	1	Tn4401a-1	ATTGA	ATTGA	39	30	1
PRJEB10018	SAMEA3649724	Klebsiella pneumoniae	none	ERR1334594	WGS	GENOMIC	RANDOM	PAIRED	ILLUMINA	Illumina HiSeq 2000	321998000	1287992	ERR1334594	7020-7118	Tn4401a	none	none	none	1	Tn4401a-1	ATTGA	ATTGA	95	83	1
PRJEB10018	SAMEA3649728	Klebsiella pneumoniae	none	ERR1334595	WGS	GENOMIC	RANDOM	PAIRED	ILLUMINA	Illumina HiSeq 2000	281970000	1127880	ERR1334595	7020-7118	Tn4401a	none	none	none	1	Tn4401a-1	ATTGA	ATTGA	46	51	1
PRJEB10018	SAMEA3649743	Klebsiella pneumoniae	none	ERR1334601	WGS	GENOMIC	RANDOM	PAIRED	ILLUMINA	Illumina HiSeq 2000	256003250	1024013	ERR1334601	7020-7118	Tn4401a	none	none	none	1	Tn4401a-1	ATTGA	ATTGA	63	50	1
PRJEB10018	SAMEA3649758	Klebsiella pneumoniae	none	ERR1334607	WGS	GENOMIC	RANDOM	PAIRED	ILLUMINA	Illumina HiSeq 2000	269487250	1077949	ERR1334607	7020-7118	Tn4401a	none	none	none	1	Tn4401a-1	ATTGA	ATTGA	34	43	1
PRJEB10018	SAMEA3649766	Klebsiella pneumoniae	none	ERR1334611	WGS	GENOMIC	RANDOM	PAIRED	ILLUMINA	Illumina HiSeq 2000	274348250	1097393	ERR1334611	7020-7118	Tn4401a	none	none	none	1	Tn4401a-1	ATTGA	ATTGA	47	45	1
PRJEB10018	SAMEA3649767	Klebsiella pneumoniae	none	ERR1334612	WGS	GENOMIC	RANDOM	PAIRED	ILLUMINA	Illumina HiSeq 2000	274290500	1097162	ERR1334612	7020-7118	Tn4401a	none	none	none	1	Tn4401a-1	ATTGA	ATTGA	34	22	1
PRJEB10018	SAMEA3649768	Klebsiella pneumoniae	none	ERR1334613	WGS	GENOMIC	RANDOM	PAIRED	ILLUMINA	Illumina HiSeq 2000	339891000	1359564	ERR1334613	7020-7118	Tn4401a	none	none	none	1	Tn4401a-1	ATTGA	ATTGA	29	44	1
PRJEB10018	SAMEA3649777	Klebsiella pneumoniae	none	ERR1334616	WGS	GENOMIC	RANDOM	PAIRED	ILLUMINA	Illumina HiSeq 2000	339199000	1356796	ERR1334616	7020-7118	Tn4401a	C8015T	none	none	2	Tn4401a-2	ATCTT	ATCTT	76	37	1
PRJEB10018	SAMEA3649783	Klebsiella pneumoniae	none	ERR1334619	WGS	GENOMIC	RANDOM	PAIRED	ILLUMINA	Illumina HiSeq 2000	294450000	1177800	ERR1334619	7020-7118	Tn4401a	none	none	none	1	Tn4401a-1	ATTGA	ATTGA	88	60	1
PRJEB10018	SAMEA3649784	Klebsiella pneumoniae	none	ERR1334620	WGS	GENOMIC	RANDOM	PAIRED	ILLUMINA	Illumina HiSeq 2000	261093250	1044373	ERR1334620	7020-7118	Tn4401a	C8015T	none	none	2	Tn4401a-2	ATCTT	ATCTT	243	188	1
PRJEB10018	SAMEA3649785	Klebsiella pneumoniae	none	ERR1334621	WGS	GENOMIC	RANDOM	PAIRED	ILLUMINA	Illumina HiSeq 2000	361687000	1446748	ERR1334621	7020-7118	Tn4401a	C8015T	none	none	2	Tn4401a-2	ATCTT	ATCTT	98	58	1
PRJEB10018	SAMEA3649789	Klebsiella pneumoniae	none	ERR1334622	WGS	GENOMIC	RANDOM	PAIRED	ILLUMINA	Illumina HiSeq 2000	319555250	1278221	ERR1334622	7020-7118	Tn4401a	none	none	none	1	Tn4401a-1	ATTGA	ATTGA	102	91	1
PRJEB10018	SAMEA3649791	Klebsiella pneumoniae	none	ERR1334623	WGS	GENOMIC	RANDOM	PAIRED	ILLUMINA	Illumina HiSeq 2000	285414000	1141656	ERR1334623	7020-7118	Tn4401a	none	none	none	1	Tn4401a-1	AACAC|ATTGA	AACAC|ATTGA	64|61	57|45	1
PRJEB10018	SAMEA3649793	Klebsiella pneumoniae	none	ERR1334624	WGS	GENOMIC	RANDOM	PAIRED	ILLUMINA	Illumina HiSeq 2000	303243500	1212974	ERR1334624	7020-7118	Tn4401a	none	none	none	1	Tn4401a-1	ATTGA	ATTGA	121	97	1
PRJEB10018	SAMEA3649795	Klebsiella pneumoniae	none	ERR1334625	WGS	GENOMIC	RANDOM	PAIRED	ILLUMINA	Illumina HiSeq 2000	334118750	1336475	ERR1334625	7020-7118	Tn4401a	C8225G	none	none	unknown	Tn4401a-unknown	ATTGA	ATTGA	99	84	1
PRJEB10018	SAMEA3649797	Klebsiella pneumoniae	none	ERR1334626	WGS	GENOMIC	RANDOM	PAIRED	ILLUMINA	Illumina HiSeq 2000	304213250	1216853	ERR1334626	7020-7118	Tn4401a	none	none	none	1	Tn4401a-1	ATTGA	ATTGA	90	77	1
PRJEB10018	SAMEA3649801	Escherichia coli	none	ERR1334640	WGS	GENOMIC	RANDOM	PAIRED	ILLUMINA	Illumina HiSeq 2000	270693250	1082773	ERR1334640	7020-7118	Tn4401a	C8015T	none	none	2	Tn4401a-2	ATTGA	ATTGA	11	12	1
PRJEB10018	SAMEA3649820	Klebsiella pneumoniae	none	ERR1334650	WGS	GENOMIC	RANDOM	PAIRED	ILLUMINA	Illumina HiSeq 2000	302689250	1210757	ERR1334650	7008-7075	Tn4401d	C8015T	none	none	2	Tn4401d-2	GTTCT	TCTCT	10	18	1
PRJEB10018	SAMEA3649821	Klebsiella pneumoniae	none	ERR1334651	WGS	GENOMIC	RANDOM	PAIRED	ILLUMINA	Illumina HiSeq 2000	323813500	1295254	ERR1334651	7008-7075	Tn4401d	C8015T	none	none	2	Tn4401d-2	GTTCT	TCTCT	42	47	1
PRJEB10018	SAMEA3649822	Klebsiella pneumoniae	none	ERR1334652	WGS	GENOMIC	RANDOM	PAIRED	ILLUMINA	Illumina HiSeq 2000	287873750	1151495	ERR1334652	7008-7075	Tn4401d	C8015T	none	none	2	Tn4401d-2	GTTCT	TCTCT	34	26	1
PRJEB10018	SAMEA3649823	Klebsiella pneumoniae	none	ERR1334653	WGS	GENOMIC	RANDOM	PAIRED	ILLUMINA	Illumina HiSeq 2000	344910750	1379643	ERR1334653	7008-7075	Tn4401d	C8015T	none	none	2	Tn4401d-2	GTTCT	TCTCT	49	29	1
PRJEB10018	SAMEA3649824	Klebsiella pneumoniae	none	ERR1334654	WGS	GENOMIC	RANDOM	PAIRED	ILLUMINA	Illumina HiSeq 2000	327451000	1309804	ERR1334654	7008-7075	Tn4401d	C8015T	none	none	2	Tn4401d-2	GTTCT	TCTCT	46	32	1
PRJEB10018	SAMEA3649825	Klebsiella pneumoniae	none	ERR1334655	WGS	GENOMIC	RANDOM	PAIRED	ILLUMINA	Illumina HiSeq 2000	308970250	1235881	ERR1334655	7008-7075	Tn4401d	C8015T	none	none	2	Tn4401d-2	GTTCT	TCTCT	94	67	1
PRJEB10018	SAMEA3649826	Klebsiella pneumoniae	none	ERR1334656	WGS	GENOMIC	RANDOM	PAIRED	ILLUMINA	Illumina HiSeq 2000	322534750	1290139	ERR1334656	7008-7075	Tn4401d	C8015T	none	none	2	Tn4401d-2	GTTCT	TCTCT	58	72	1
PRJEB10018	SAMEA3649828	Klebsiella pneumoniae	none	ERR1334658	WGS	GENOMIC	RANDOM	PAIRED	ILLUMINA	Illumina HiSeq 2000	366358250	1465433	ERR1334658	7008-7075	Tn4401d	C8015T	none	none	2	Tn4401d-2	GTTCT	TCTCT	46	48	1
PRJEB10018	SAMEA3649829	Klebsiella pneumoniae	none	ERR1334659	WGS	GENOMIC	RANDOM	PAIRED	ILLUMINA	Illumina HiSeq 2000	394801000	1579204	ERR1334659	7008-7075	Tn4401d	C8015T	none	none	2	Tn4401d-2	GTTCT	TCTCT	57	45	1
PRJEB10018	SAMEA3649830	Klebsiella pneumoniae	none	ERR1334660	WGS	GENOMIC	RANDOM	PAIRED	ILLUMINA	Illumina HiSeq 2000	337134250	1348537	ERR1334660	7008-7075	Tn4401d	C8015T	none	none	2	Tn4401d-2	GTTCT	TCTCT	30	23	1
PRJEB10018	SAMEA3649831	Klebsiella pneumoniae	none	ERR1334661	WGS	GENOMIC	RANDOM	PAIRED	ILLUMINA	Illumina HiSeq 2000	285150750	1140603	ERR1334661	7008-7075	Tn4401d	C8015T	none	none	2	Tn4401d-2	GTTCT	TCTCT	33	28	1
PRJEB10018	SAMEA3649832	Klebsiella pneumoniae	none	ERR1334662	WGS	GENOMIC	RANDOM	PAIRED	ILLUMINA	Illumina HiSeq 2000	293340000	1173360	ERR1334662	7008-7075	Tn4401d	C8015T	none	none	2	Tn4401d-2	GTTCT	TCTCT	30	38	1
PRJEB10018	SAMEA3649833	Klebsiella pneumoniae	none	ERR1334663	WGS	GENOMIC	RANDOM	PAIRED	ILLUMINA	Illumina HiSeq 2000	398034500	1592138	ERR1334663	7008-7075	Tn4401d	C8015T	none	none	2	Tn4401d-2	GTTCT	TCTCT	77	62	1
PRJEB10018	SAMEA3649837	Klebsiella pneumoniae	none	ERR1334666	WGS	GENOMIC	RANDOM	PAIRED	ILLUMINA	Illumina HiSeq 2000	453848750	1815395	ERR1334666	7008-7075	Tn4401d	C8015T	none	none	2	Tn4401d-2	GTTCT	TCTCT	66	55	1
PRJEB10018	SAMEA3649838	Klebsiella pneumoniae	none	ERR1334667	WGS	GENOMIC	RANDOM	PAIRED	ILLUMINA	Illumina HiSeq 2000	459960000	1839840	ERR1334667	7008-7075	Tn4401d	C8015T	none	none	2	Tn4401d-2	GTTCT	TCTCT	26	19	1
PRJEB10018	SAMEA3649839	Klebsiella pneumoniae	none	ERR1334668	WGS	GENOMIC	RANDOM	PAIRED	ILLUMINA	Illumina HiSeq 2000	421716750	1686867	ERR1334668	7008-7075	Tn4401d	C8015T	none	none	2	Tn4401d-2	GTTCT	TCTCT	63	50	1
PRJEB10018	SAMEA3649844	Klebsiella pneumoniae	none	ERR1334673	WGS	GENOMIC	RANDOM	PAIRED	ILLUMINA	Illumina HiSeq 2000	291152500	1164610	ERR1334673	7008-7075	Tn4401d	C8015T	none	none	2	Tn4401d-2	GTTCT	TCTCT	33	27	1
PRJEB10018	SAMEA3649847	Klebsiella pneumoniae	none	ERR1334675	WGS	GENOMIC	RANDOM	PAIRED	ILLUMINA	Illumina HiSeq 2000	319381000	1277524	ERR1334675	7008-7075	Tn4401d	C8015T	none	none	2	Tn4401d-2	GTTCT	TCTCT	61	48	1
PRJEB10018	SAMEA3649848	Klebsiella pneumoniae	none	ERR1334676	WGS	GENOMIC	RANDOM	PAIRED	ILLUMINA	Illumina HiSeq 2000	360945750	1443783	ERR1334676	7008-7075	Tn4401d	C8015T	none	none	2	Tn4401d-2	GTTCT	TCTCT	41	35	1
PRJEB10018	SAMEA3649854	Klebsiella pneumoniae	none	ERR1334682	WGS	GENOMIC	RANDOM	PAIRED	ILLUMINA	Illumina HiSeq 2000	292449250	1169797	ERR1334682	7008-7075	Tn4401d	C8015T	none	none	2	Tn4401d-2	GTTCT	TCTCT	57	54	1
PRJEB10018	SAMEA3649857	Klebsiella pneumoniae	none	ERR1334685	WGS	GENOMIC	RANDOM	PAIRED	ILLUMINA	Illumina HiSeq 2000	298610750	1194443	ERR1334685	7008-7075	Tn4401d	C8015T	none	none	2	Tn4401d-2	GTTCT	TCTCT	53	31	1
PRJEB10018	SAMEA3649864	Klebsiella pneumoniae	none	ERR1334691	WGS	GENOMIC	RANDOM	PAIRED	ILLUMINA	Illumina HiSeq 2000	290690250	1162761	ERR1334691	7008-7075	Tn4401d	C8015T	none	none	2	Tn4401d-2	GTTCT	TCTCT	46	45	1
PRJEB10018	SAMEA3649867	Klebsiella pneumoniae	none	ERR1334694	WGS	GENOMIC	RANDOM	PAIRED	ILLUMINA	Illumina HiSeq 2000	315708750	1262835	ERR1334694	7008-7075	Tn4401d	C8015T	none	none	2	Tn4401d-2	GTTCT	TCTCT	53	47	1
PRJEB10018	SAMEA3649869	Klebsiella pneumoniae	none	ERR1334696	WGS	GENOMIC	RANDOM	PAIRED	ILLUMINA	Illumina HiSeq 2000	322758500	1291034	ERR1334696	7008-7075	Tn4401d	C8015T	none	none	2	Tn4401d-2	GTTCT	TCTCT	55	43	1
PRJEB10018	SAMEA3649870	Klebsiella pneumoniae	none	ERR1334697	WGS	GENOMIC	RANDOM	PAIRED	ILLUMINA	Illumina HiSeq 2000	374567750	1498271	ERR1334697	7008-7075	Tn4401d	C8015T	none	none	2	Tn4401d-2	GTTCT	TCTCT	62	51	1
PRJEB10018	SAMEA3649871	Klebsiella pneumoniae	none	ERR1334698	WGS	GENOMIC	RANDOM	PAIRED	ILLUMINA	Illumina HiSeq 2000	323525250	1294101	ERR1334698	7008-7075	Tn4401d	C8015T	none	none	2	Tn4401d-2	GTTCT	TCTCT	83	48	1
PRJEB10018	SAMEA3649874	Klebsiella pneumoniae	none	ERR1334701	WGS	GENOMIC	RANDOM	PAIRED	ILLUMINA	Illumina HiSeq 2000	385827750	1543311	ERR1334701	7008-7075	Tn4401d	C8015T	none	none	2	Tn4401d-2	GTTCT	TCTCT	55	64	1
PRJEB10018	SAMEA3649876	Klebsiella pneumoniae	none	ERR1334703	WGS	GENOMIC	RANDOM	PAIRED	ILLUMINA	Illumina HiSeq 2000	301012500	1204050	ERR1334703	7008-7075	Tn4401d	C8015T	none	none	2	Tn4401d-2	GTTCT	TCTCT	65	55	1
PRJEB10018	SAMEA3649877	Klebsiella pneumoniae	none	ERR1334704	WGS	GENOMIC	RANDOM	PAIRED	ILLUMINA	Illumina HiSeq 2000	309009250	1236037	ERR1334704	7008-7075	Tn4401d	C8015T	none	none	2	Tn4401d-2	GTTCT	TCTCT	47	36	1
PRJEB10018	SAMEA3649878	Klebsiella pneumoniae	none	ERR1334705	WGS	GENOMIC	RANDOM	PAIRED	ILLUMINA	Illumina HiSeq 2000	345664250	1382657	ERR1334705	7008-7075	Tn4401d	C8015T	none	none	2	Tn4401d-2	GTTCT	TCTCT	32	32	1
PRJEB10018	SAMEA3649881	Escherichia coli	none	ERR1334708	WGS	GENOMIC	RANDOM	PAIRED	ILLUMINA	Illumina HiSeq 2000	361614000	1446456	ERR1334708	1-7127|9198-10006	Tn4401_truncC	none	none	none	1	Tn4401_truncC-1	none	none	none	none	1
PRJEB10018	SAMEA3649886	Klebsiella pneumoniae	none	ERR1334713	WGS	GENOMIC	RANDOM	PAIRED	ILLUMINA	Illumina HiSeq 2000	348967750	1395871	ERR1334713	7008-7075	Tn4401d	C8015T	none	none	2	Tn4401d-2	GTTCT	TCTCT	51	43	1
PRJEB10018	SAMEA3649887	Klebsiella pneumoniae	none	ERR1334714	WGS	GENOMIC	RANDOM	PAIRED	ILLUMINA	Illumina HiSeq 2000	323711250	1294845	ERR1334714	7008-7075	Tn4401d	C8015T	none	none	2	Tn4401d-2	GTTCT	TCTCT	45	29	1
PRJEB10018	SAMEA3649908	Klebsiella pneumoniae	none	ERR1334733	WGS	GENOMIC	RANDOM	PAIRED	ILLUMINA	Illumina HiSeq 2000	296336250	1185345	ERR1334733	7008-7075	Tn4401d	C8015T	none	none	2	Tn4401d-2	GTTCT	TCTCT	53	52	1
PRJEB10018	SAMEA3649909	Klebsiella pneumoniae	none	ERR1334734	WGS	GENOMIC	RANDOM	PAIRED	ILLUMINA	Illumina HiSeq 2000	316597500	1266390	ERR1334734	7008-7075	Tn4401d	C8015T	none	none	2	Tn4401d-2	GTTCT	TCTCT	45	30	1
PRJEB10018	SAMEA3720943	Klebsiella pneumoniae	none	ERR1374873	WGS	GENOMIC	RANDOM	PAIRED	ILLUMINA	Illumina HiSeq 2000	307565500	1230262	ERR1374873	7020-7118	Tn4401a	none	none	none	1	Tn4401a-1	ATTGA	ATTGA	46	50	1
PRJEB10018	SAMEA3720944	Klebsiella pneumoniae	none	ERR1374874	WGS	GENOMIC	RANDOM	PAIRED	ILLUMINA	Illumina HiSeq 2000	335861500	1343446	ERR1374874	7020-7118	Tn4401a	none	none	none	1	Tn4401a-1	ATTGA	ATTGA	33	35	1
PRJEB10018	SAMEA3721024	Klebsiella pneumoniae	none	ERR1374887	WGS	GENOMIC	RANDOM	PAIRED	ILLUMINA	Illumina HiSeq 2000	256832000	1027328	ERR1374887	7020-7118	Tn4401a	none	none	none	1	Tn4401a-1	ATTGA	ATTGA	57	54	1
PRJEB10018	SAMEA3672958	Klebsiella pneumoniae	none	ERR1374916	WGS	GENOMIC	RANDOM	PAIRED	ILLUMINA	Illumina HiSeq 2000	253695250	1014781	ERR1374916	7020-7118	Tn4401a	none	none	none	1	Tn4401a-1	ATTGA	ATTGA	32	32	1
PRJEB10018	SAMEA3672960	Klebsiella pneumoniae	none	ERR1374918	WGS	GENOMIC	RANDOM	PAIRED	ILLUMINA	Illumina HiSeq 2000	303537000	1214148	ERR1374918	7020-7118	Tn4401a	none	none	none	1	Tn4401a-1	ATTGA	ATTGA	69	59	1
PRJEB10018	SAMEA3672970	Klebsiella pneumoniae	none	ERR1374927	WGS	GENOMIC	RANDOM	PAIRED	ILLUMINA	Illumina HiSeq 2000	284652500	1138610	ERR1374927	7020-7118	Tn4401a	none	none	none	1	Tn4401a-1	ATTGA	ATTGA	53	40	1
PRJEB10018	SAMEA3672971	Klebsiella pneumoniae	none	ERR1374928	WGS	GENOMIC	RANDOM	PAIRED	ILLUMINA	Illumina HiSeq 2000	267897250	1071589	ERR1374928	7020-7118	Tn4401a	none	none	none	1	Tn4401a-1	ATTGA	ATTGA	40	44	1
PRJEB10018	SAMEA3672977	Escherichia coli	none	ERR1374934	WGS	GENOMIC	RANDOM	PAIRED	ILLUMINA	Illumina HiSeq 2000	250625250	1002501	ERR1374934	7020-7118	Tn4401a	C8015T	none	none	2	Tn4401a-2	ATTGA	ATTGA	55	42	1
PRJEB10018	SAMEA3673106	Klebsiella pneumoniae	none	ERR1415464	WGS	GENOMIC	RANDOM	PAIRED	ILLUMINA	Illumina HiSeq 2000	232502500	930010	ERR1415464	7020-7118	Tn4401a	none	none	none	1	Tn4401a-1	ATTGA	ATTGA	48	40	1
PRJEB10018	SAMEA3673125	Klebsiella pneumoniae	none	ERR1415482	WGS	GENOMIC	RANDOM	PAIRED	ILLUMINA	Illumina HiSeq 2000	194425750	777703	ERR1415482	7020-7118	Tn4401a	none	none	none	1	Tn4401a-1	ATTGA	ATTGA	50	34	1
PRJEB10018	SAMEA3673129	Klebsiella pneumoniae	none	ERR1415486	WGS	GENOMIC	RANDOM	PAIRED	ILLUMINA	Illumina HiSeq 2000	205405000	821620	ERR1415486	7020-7118	Tn4401a	none	none	none	1	Tn4401a-1	ATTGA	ATTGA	23	22	1
PRJEB10018	SAMEA3673140	Klebsiella pneumoniae	none	ERR1415497	WGS	GENOMIC	RANDOM	PAIRED	ILLUMINA	Illumina HiSeq 2000	254617250	1018469	ERR1415497	7020-7118	Tn4401a	none	none	none	1	Tn4401a-1	ATTGA	ATTGA	62	58	1
PRJEB10018	SAMEA3720907	Klebsiella pneumoniae	none	ERR1415522	WGS	GENOMIC	RANDOM	PAIRED	ILLUMINA	Illumina HiSeq 2000	201414750	805659	ERR1415522	7020-7118	Tn4401a	none	none	none	1	Tn4401a-1	ATTGA	ATTGA	41	31	1
PRJEB10018	SAMEA3720909	Klebsiella pneumoniae	none	ERR1415525	WGS	GENOMIC	RANDOM	PAIRED	ILLUMINA	Illumina HiSeq 2000	192319750	769279	ERR1415525	1-1035|7008-7075	unknown	C8015T	none	none	2	unknown-2	none	TCTCT	none	49	1
PRJEB10018	SAMEA3721246	Escherichia coli	none	ERR1415526	WGS	GENOMIC	RANDOM	PAIRED	ILLUMINA	Illumina HiSeq 2000	253955750	1015823	ERR1415526	7008-7075	Tn4401d	none	C8015Y	C7,T13	N2	Tn4401d-N2	none	ATTGA|TCTCT	none	11|10	1
PRJEB10018	SAMEA3721248	Escherichia coli	none	ERR1415530	WGS	GENOMIC	RANDOM	PAIRED	ILLUMINA	Illumina HiSeq 2000	175316500	701266	ERR1415530	528-534|825-1035|7008-7075	unknown	none	C8015Y	C4,T35	N2	unknown-N2	none	TCTCT	none	20	1
PRJEB10018	SAMEA3720913	Klebsiella pneumoniae	none	ERR1415535	WGS	GENOMIC	RANDOM	PAIRED	ILLUMINA	Illumina HiSeq 2000	351999250	1407997	ERR1415535	7020-7118	Tn4401a	none	none	none	1	Tn4401a-1	ATTGA	ATTGA	67	52	1
PRJEB10018	SAMEA3720918	Klebsiella pneumoniae	none	ERR1415540	WGS	GENOMIC	RANDOM	PAIRED	ILLUMINA	Illumina HiSeq 2000	334467500	1337870	ERR1415540	7020-7118	Tn4401a	none	none	none	1	Tn4401a-1	ATTGA	ATTGA	71	48	1
PRJEB10018	SAMEA3720929	Klebsiella pneumoniae	none	ERR1415554	WGS	GENOMIC	RANDOM	PAIRED	ILLUMINA	Illumina HiSeq 2000	271943000	1087772	ERR1415554	7020-7118	Tn4401a	none	none	none	1	Tn4401a-1	ATTGA	ATTGA	59	41	1
PRJEB10018	SAMEA3720930	Klebsiella pneumoniae	none	ERR1415555	WGS	GENOMIC	RANDOM	PAIRED	ILLUMINA	Illumina HiSeq 2000	209842750	839371	ERR1415555	1-1035|7008-7075	unknown	C8015T	none	none	2	unknown-2	none	TCTCT	none	49	1
PRJEB10018	SAMEA3720932	Klebsiella pneumoniae	none	ERR1415558	WGS	GENOMIC	RANDOM	PAIRED	ILLUMINA	Illumina HiSeq 2000	220949000	883796	ERR1415558	1-1035|7008-7075	unknown	C8015T	none	none	2	unknown-2	none	TCTCT	none	120	1
PRJEB10018	SAMEA3721258	Escherichia coli	none	ERR1415559	WGS	GENOMIC	RANDOM	PAIRED	ILLUMINA	Illumina HiSeq 2000	204147000	816588	ERR1415559	1-1035|7008-7075	unknown	C8015T	none	none	2	unknown-2	none	TCTCT	none	18	1
PRJEB10018	SAMEA3720936	Klebsiella pneumoniae	none	ERR1415564	WGS	GENOMIC	RANDOM	PAIRED	ILLUMINA	Illumina HiSeq 2000	226996000	907984	ERR1415564	7020-7118	Tn4401a	C8015T	none	none	2	Tn4401a-2	ATTGA	ATTGA	45	47	1
PRJEB10018	SAMEA3720939	Klebsiella pneumoniae	none	ERR1415570	WGS	GENOMIC	RANDOM	PAIRED	ILLUMINA	Illumina HiSeq 2000	215037000	860148	ERR1415570	7020-7118	Tn4401a	none	none	none	1	Tn4401a-1	ATTGA	ATTGA	36	27	1
PRJEB10018	SAMEA3720941	Klebsiella pneumoniae	none	ERR1415573	WGS	GENOMIC	RANDOM	PAIRED	ILLUMINA	Illumina HiSeq 2000	206274500	825098	ERR1415573	7020-7118	Tn4401a	none	none	none	1	Tn4401a-1	ATTGA	ATTGA	28	28	1
PRJEB10018	SAMEA3720942	Klebsiella pneumoniae	none	ERR1415574	WGS	GENOMIC	RANDOM	PAIRED	ILLUMINA	Illumina HiSeq 2000	204048250	816193	ERR1415574	7020-7118	Tn4401a	none	none	none	1	Tn4401a-1	ATTGA	ATTGA	43	40	1
PRJEB10018	SAMEA3720985	Klebsiella pneumoniae	none	ERR1415614	WGS	GENOMIC	RANDOM	PAIRED	ILLUMINA	Illumina HiSeq 2000	198411250	793645	ERR1415614	7020-7118	Tn4401a	none	none	none	1	Tn4401a-1	ATTGA	ATTGA	38	27	1
PRJEB10018	SAMEA3721018	Klebsiella pneumoniae	none	ERR1415676	WGS	GENOMIC	RANDOM	PAIRED	ILLUMINA	Illumina HiSeq 2000	230395500	921582	ERR1415676	7020-7118	Tn4401a	none	none	none	1	Tn4401a-1	ATTGA	ATTGA	50	34	1
PRJEB10018	SAMEA3721151	Klebsiella pneumoniae	none	ERR1415767	WGS	GENOMIC	RANDOM	PAIRED	ILLUMINA	Illumina HiSeq 2000	246231500	984926	ERR1415767	7020-7118	Tn4401a	none	none	none	1	Tn4401a-1	ATTGA	ATTGA	38	31	1
PRJEB14213	SAMEA4019573	Escherichia coli	none	ERR1432659	WGS	GENOMIC	RANDOM	PAIRED	ILLUMINA	Illumina MiSeq	426661500	1422205	ERR1432659	1-7127|9198-10006	Tn4401_truncC	none	none	none	1	Tn4401_truncC-1	none	none	none	none	1
PRJEB14213	SAMEA4019572	Escherichia coli	none	ERR1432660	WGS	GENOMIC	RANDOM	PAIRED	ILLUMINA	Illumina MiSeq	431305200	1437684	ERR1432660	1-7127|9198-10006	Tn4401_truncC	none	none	none	1	Tn4401_truncC-1	none	none	none	none	1
PRJEB10018	SAMEA3727653	Klebsiella pneumoniae	none	ERR1514887	WGS	GENOMIC	RANDOM	PAIRED	ILLUMINA	Illumina HiSeq 2000	243916250	975665	ERR1514887	7020-7118	Tn4401a	C8015T	none	none	2	Tn4401a-2	ATTGA	ATTGA	56	58	1
PRJEB10018	SAMEA3727656	Klebsiella pneumoniae	none	ERR1514890	WGS	GENOMIC	RANDOM	PAIRED	ILLUMINA	Illumina HiSeq 2000	270449500	1081798	ERR1514890	7020-7118	Tn4401a	C8015T	none	none	2	Tn4401a-2	ATTGA	ATTGA	42	51	1
PRJEB10018	SAMEA3727658	Klebsiella pneumoniae	none	ERR1514892	WGS	GENOMIC	RANDOM	PAIRED	ILLUMINA	Illumina HiSeq 2000	225737750	902951	ERR1514892	7020-7118	Tn4401a	C8015T	none	none	2	Tn4401a-2	ATTGA	ATTGA	52	59	1
PRJEB10018	SAMEA3727659	Klebsiella pneumoniae	none	ERR1514893	WGS	GENOMIC	RANDOM	PAIRED	ILLUMINA	Illumina HiSeq 2000	248076750	992307	ERR1514893	7020-7118	Tn4401a	C8015T	none	none	2	Tn4401a-2	ATTGA	ATTGA	63	51	1
PRJEB10018	SAMEA3727660	Klebsiella pneumoniae	none	ERR1514894	WGS	GENOMIC	RANDOM	PAIRED	ILLUMINA	Illumina HiSeq 2000	270024750	1080099	ERR1514894	7020-7118	Tn4401a	C8015T	none	none	2	Tn4401a-2	ATTGA	none	10	none	1
PRJEB10018	SAMEA3727661	Klebsiella pneumoniae	none	ERR1514895	WGS	GENOMIC	RANDOM	PAIRED	ILLUMINA	Illumina HiSeq 2000	270421250	1081685	ERR1514895	7020-7118	Tn4401a	C8015T	none	none	2	Tn4401a-2	ATTGA	ATAAA	257	295	1
PRJEB10018	SAMEA3727666	Klebsiella pneumoniae	none	ERR1514900	WGS	GENOMIC	RANDOM	PAIRED	ILLUMINA	Illumina HiSeq 2000	257402500	1029610	ERR1514900	7020-7118	Tn4401a	C8015T	none	none	2	Tn4401a-2	ATTGA	ATTGA	50	62	1
PRJEB10018	SAMEA3727669	Klebsiella pneumoniae	none	ERR1514903	WGS	GENOMIC	RANDOM	PAIRED	ILLUMINA	Illumina HiSeq 2000	259235750	1036943	ERR1514903	7020-7118	Tn4401a	C8015T	none	none	2	Tn4401a-2	ATTGA	ATTGA	31	31	1
PRJEB10018	SAMEA3727670	Klebsiella pneumoniae	none	ERR1514904	WGS	GENOMIC	RANDOM	PAIRED	ILLUMINA	Illumina HiSeq 2000	231772250	927089	ERR1514904	7020-7118	Tn4401a	C8015T	none	none	2	Tn4401a-2	ATTGA	ATTGA	29	36	1
PRJEB10018	SAMEA3727671	Klebsiella pneumoniae	none	ERR1514905	WGS	GENOMIC	RANDOM	PAIRED	ILLUMINA	Illumina HiSeq 2000	229680500	918722	ERR1514905	7020-7118	Tn4401a	C8015T	none	none	2	Tn4401a-2	ATTGA	ATTGA	47	41	1
PRJEB10018	SAMEA3727678	Klebsiella pneumoniae	none	ERR1514912	WGS	GENOMIC	RANDOM	PAIRED	ILLUMINA	Illumina HiSeq 2000	231654250	926617	ERR1514912	7020-7118	Tn4401a	C8015T	none	none	2	Tn4401a-2	ATTGA	ATTGA	66	56	1
PRJEB10018	SAMEA3727679	Klebsiella pneumoniae	none	ERR1514913	WGS	GENOMIC	RANDOM	PAIRED	ILLUMINA	Illumina HiSeq 2000	233330250	933321	ERR1514913	7020-7118	Tn4401a	none	none	none	1	Tn4401a-1	ATTGA	ATTGA	40	52	1
PRJEB10018	SAMEA3727680	Klebsiella pneumoniae	none	ERR1514914	WGS	GENOMIC	RANDOM	PAIRED	ILLUMINA	Illumina HiSeq 2000	237803750	951215	ERR1514914	7020-7118	Tn4401a	C8015T	none	none	2	Tn4401a-2	ATTGA	ATTGA	40	38	1
PRJEB10018	SAMEA3727685	Klebsiella pneumoniae	none	ERR1514919	WGS	GENOMIC	RANDOM	PAIRED	ILLUMINA	Illumina HiSeq 2000	245303250	981213	ERR1514919	7020-7118	Tn4401a	C8015T	none	none	2	Tn4401a-2	ATTGA	ATTGA	41	37	1
PRJEB10018	SAMEA3727690	Klebsiella pneumoniae	none	ERR1514924	WGS	GENOMIC	RANDOM	PAIRED	ILLUMINA	Illumina HiSeq 2000	229334250	917337	ERR1514924	7020-7118	Tn4401a	C8015T	none	none	2	Tn4401a-2	ATTGA	ATTGA	48	34	1
PRJEB10018	SAMEA3727561	Klebsiella pneumoniae	none	ERR1514953	WGS	GENOMIC	RANDOM	PAIRED	ILLUMINA	Illumina HiSeq 2000	298091500	1192366	ERR1514953	7020-7118	Tn4401a	none	none	none	1	Tn4401a-1	ATTGA	ATTGA	29	21	1
PRJEB10018	SAMEA3727574	Klebsiella pneumoniae	none	ERR1514966	WGS	GENOMIC	RANDOM	PAIRED	ILLUMINA	Illumina HiSeq 2000	261592000	1046368	ERR1514966	7020-7118	Tn4401a	none	none	none	1	Tn4401a-1	ATTGA	ATTGA	74	68	1
PRJEB10018	SAMEA3727585	Klebsiella pneumoniae	none	ERR1514977	WGS	GENOMIC	RANDOM	PAIRED	ILLUMINA	Illumina HiSeq 2000	287702500	1150810	ERR1514977	7020-7118	Tn4401a	C8015T	none	none	2	Tn4401a-2	ATTGA	ATTGA	66	67	1
PRJEB10018	SAMEA3727586	Klebsiella pneumoniae	none	ERR1514978	WGS	GENOMIC	RANDOM	PAIRED	ILLUMINA	Illumina HiSeq 2000	263457750	1053831	ERR1514978	7020-7118	Tn4401a	none	none	none	1	Tn4401a-1	ATTGA	ATTGA	21	36	1
PRJEB10018	SAMEA3729925	Klebsiella pneumoniae	none	ERR1541564	WGS	GENOMIC	RANDOM	PAIRED	ILLUMINA	Illumina HiSeq 2000	403631750	1614527	ERR1541564	7020-7118	Tn4401a	C8015T	none	none	2	Tn4401a-2	TGTCT	TGTCT	43	41	1
PRJEB10018	SAMEA3729926	Klebsiella pneumoniae	none	ERR1541565	WGS	GENOMIC	RANDOM	PAIRED	ILLUMINA	Illumina HiSeq 2000	349223500	1396894	ERR1541565	7020-7118	Tn4401a	C8015T	none	none	2	Tn4401a-2	TGTCT	TGTCT	68	63	1
PRJEB10018	SAMEA3729929	Klebsiella pneumoniae	none	ERR1541568	WGS	GENOMIC	RANDOM	PAIRED	ILLUMINA	Illumina HiSeq 2000	401924750	1607699	ERR1541568	7020-7118	Tn4401a	C8015T	none	none	2	Tn4401a-2	ATTGA	ATTGA	111	97	1
PRJEB10018	SAMEA3729931	Klebsiella pneumoniae	none	ERR1541570	WGS	GENOMIC	RANDOM	PAIRED	ILLUMINA	Illumina HiSeq 2000	403521750	1614087	ERR1541570	7020-7118	Tn4401a	C8015T	none	none	2	Tn4401a-2	ATTGA	ATTGA	101	93	1
PRJEB14213	SAMEA4350172	Klebsiella aerogenes	none	ERR1544012	WGS	GENOMIC	other	PAIRED	ILLUMINA	Illumina MiSeq	304325376	549487	ERR1544012	1-7127|9198-10006	Tn4401_truncC	none	none	none	1	Tn4401_truncC-1	none	none	none	none	1
PRJEB10018	SAMEA3649836	Klebsiella pneumoniae	none	ERR1638919	WGS	GENOMIC	RANDOM	PAIRED	ILLUMINA	Illumina HiSeq 2000	230880000	923520	ERR1638919	7008-7075	Tn4401d	C8015T	none	none	2	Tn4401d-2	GTTCT	TCTCT	40	38	1
PRJEB1730	SAMEA1920840	Klebsiella pneumoniae	none	ERR303230	WGS	GENOMIC	RANDOM	PAIRED	ILLUMINA	Illumina MiSeq	186462600	621542	ERR303230	7020-7118	Tn4401a	none	none	none	1	Tn4401a-1	ATTGA	ATTGA	32	28	1
PRJEB1730	SAMEA1920839	Klebsiella pneumoniae	none	ERR303233	WGS	GENOMIC	RANDOM	PAIRED	ILLUMINA	Illumina MiSeq	513625500	1712085	ERR303233	7020-7118	Tn4401a	none	none	none	1	Tn4401a-1	ATTGA	ATTGA	159	165	1
PRJEB1730	SAMEA1920842	Klebsiella pneumoniae	none	ERR303236	WGS	GENOMIC	RANDOM	PAIRED	ILLUMINA	Illumina MiSeq	412092000	1373640	ERR303236	7020-7118	Tn4401a	none	none	none	1	Tn4401a-1	ATTGA	ATTGA	94	76	1
PRJEB1271	SAMEA2054032	Klebsiella pneumoniae	none	ERR314421	WGS	GENOMIC	RANDOM	PAIRED	ILLUMINA	Illumina HiSeq 2000	579338600	2896693	ERR314421	7020-7118	Tn4401a	none	none	none	1	Tn4401a-1	ATTGA	ATTGA	47	63	1
PRJEB5065	SAMEA2273344	Enterobacter cloacae	none	ERR474302	WGS	GENOMIC	RANDOM	PAIRED	ILLUMINA	Illumina HiSeq 2000	396810000	1984050	ERR474302	none	Tn4401b	C7509G|T7917G	none	none	6	Tn4401b-6	TAGCA	TAGCA	38	42	1
PRJEB5065	SAMEA2273256	Enterobacter cloacae	none	ERR474402	WGS	GENOMIC	RANDOM	PAIRED	ILLUMINA	Illumina HiSeq 2000	368772200	1843861	ERR474402	none	Tn4401b	C7509G|T7917G	none	none	6	Tn4401b-6	TAGCA	TAGCA	43	45	1
PRJEB5065	SAMEA2273257	Klebsiella aerogenes	none	ERR474403	WGS	GENOMIC	RANDOM	PAIRED	ILLUMINA	Illumina HiSeq 2000	357900200	1789501	ERR474403	none	Tn4401b	C7509G|T7917G	none	none	6	Tn4401b-6	TAGCA	TAGCA	41	39	1
PRJEB5065	SAMEA2273258	Enterobacter cloacae	none	ERR474404	WGS	GENOMIC	RANDOM	PAIRED	ILLUMINA	Illumina HiSeq 2000	320884800	1604424	ERR474404	none	Tn4401b	C7509G|T7917G	none	none	6	Tn4401b-6	TAGCA	TAGCA	34	47	1
PRJEB5065	SAMEA2273291	Enterobacter cloacae	none	ERR474437	WGS	GENOMIC	RANDOM	PAIRED	ILLUMINA	Illumina HiSeq 2000	384739200	1923696	ERR474437	none	Tn4401b	C7509G|T7917G	none	none	6	Tn4401b-6	TAGCA	TAGCA	40	46	1
PRJEB5065	SAMEA2273202	Enterobacter cloacae	none	ERR486170	WGS	GENOMIC	RANDOM	PAIRED	ILLUMINA	Illumina HiSeq 2000	398741800	1993709	ERR486170	none	Tn4401b	C7509G|T7917G	none	none	6	Tn4401b-6	TAGCA	TAGCA	40	29	1
PRJEB5065	SAMEA2273504	Enterobacter sp.	none	ERR486266	WGS	GENOMIC	RANDOM	PAIRED	ILLUMINA	Illumina HiSeq 2000	497023800	2485119	ERR486266	none	Tn4401b	C7509G|T7917G	none	none	6	Tn4401b-6	TAGCA	TAGCA	92	77	1
PRJEB5065	SAMEA2273512	Enterobacter cloacae	none	ERR486272	WGS	GENOMIC	RANDOM	PAIRED	ILLUMINA	Illumina HiSeq 2000	401970800	2009854	ERR486272	none	Tn4401b	C7509G|T7917G	none	none	6	Tn4401b-6	TAGCA	TAGCA	44	43	1
PRJEB5065	SAMEA2273511	Enterobacter cloacae	none	ERR486746	WGS	GENOMIC	RANDOM	PAIRED	ILLUMINA	Illumina HiSeq 2000	396063600	1980318	ERR486746	none	Tn4401b	C7509G|T7917G	none	none	6	Tn4401b-6	TAGCA	TAGCA	45	42	1
PRJEB5065	SAMEA2298376	Enterobacter sp.	none	ERR502553	WGS	GENOMIC	RANDOM	PAIRED	ILLUMINA	Illumina HiSeq 2000	385244800	1926224	ERR502553	none	Tn4401b	C7509G|T7917G	none	none	6	Tn4401b-6	TAGCA	TAGCA	298	310	1
PRJEB5495	SAMEA2376324	Klebsiella pneumoniae	none	ERR564138	WGS	GENOMIC	RANDOM	PAIRED	ILLUMINA	Illumina HiSeq 2000	472961800	2364809	ERR564138	7020-7118	Tn4401a	none	none	none	1	Tn4401a-1	ATTGA	ATTGA	71	54	1
PRJEB5495	SAMEA2376325	Klebsiella pneumoniae	none	ERR564139	WGS	GENOMIC	RANDOM	PAIRED	ILLUMINA	Illumina HiSeq 2000	481671000	2408355	ERR564139	7020-7118	Tn4401a	none	none	none	1	Tn4401a-1	ATTGA	ATTGA	40	39	1
PRJEB5495	SAMEA2376330	Klebsiella pneumoniae	none	ERR564144	WGS	GENOMIC	RANDOM	PAIRED	ILLUMINA	Illumina HiSeq 2000	411001400	2055007	ERR564144	7020-7118	Tn4401a	none	none	none	1	Tn4401a-1	ATTGA	ATTGA	85	77	1
PRJEB5495	SAMEA2376331	Klebsiella pneumoniae	none	ERR564145	WGS	GENOMIC	RANDOM	PAIRED	ILLUMINA	Illumina HiSeq 2000	495390400	2476952	ERR564145	7020-7118	Tn4401a	none	none	none	1	Tn4401a-1	ATTGA	ATTGA	70	65	1
PRJEB5495	SAMEA2376336	Klebsiella pneumoniae	none	ERR564150	WGS	GENOMIC	RANDOM	PAIRED	ILLUMINA	Illumina HiSeq 2000	450566600	2252833	ERR564150	7020-7118	Tn4401a	none	none	none	1	Tn4401a-1	ATTGA	ATTGA	41	41	1
PRJEB5495	SAMEA2376337	Klebsiella pneumoniae	none	ERR564151	WGS	GENOMIC	RANDOM	PAIRED	ILLUMINA	Illumina HiSeq 2000	422352600	2111763	ERR564151	7020-7118	Tn4401a	none	none	none	1	Tn4401a-1	ATTGA	ATTGA	50	54	1
PRJEB5495	SAMEA2376342	Klebsiella pneumoniae	none	ERR564156	WGS	GENOMIC	RANDOM	PAIRED	ILLUMINA	Illumina HiSeq 2000	491254000	2456270	ERR564156	7020-7118	Tn4401a	none	none	none	1	Tn4401a-1	ATTGA	ATTGA	156	133	1
PRJEB5495	SAMEA2376343	Klebsiella pneumoniae	none	ERR564157	WGS	GENOMIC	RANDOM	PAIRED	ILLUMINA	Illumina HiSeq 2000	484962000	2424810	ERR564157	7020-7118	Tn4401a	none	none	none	1	Tn4401a-1	ATTGA	ATTGA	71	54	1
PRJEB5495	SAMEA2376348	Klebsiella pneumoniae	none	ERR564162	WGS	GENOMIC	RANDOM	PAIRED	ILLUMINA	Illumina HiSeq 2000	537112600	2685563	ERR564162	7020-7118	Tn4401a	none	none	none	1	Tn4401a-1	ATTGA	ATTGA	90	98	1
PRJEB5495	SAMEA2376349	Klebsiella pneumoniae	none	ERR564163	WGS	GENOMIC	RANDOM	PAIRED	ILLUMINA	Illumina HiSeq 2000	525693000	2628465	ERR564163	7020-7118	Tn4401a	none	none	none	1	Tn4401a-1	ATTGA	ATTGA	63	45	1
PRJEB5495	SAMEA2376354	Klebsiella pneumoniae	none	ERR564168	WGS	GENOMIC	RANDOM	PAIRED	ILLUMINA	Illumina HiSeq 2000	497684800	2488424	ERR564168	7020-7118	Tn4401a	none	none	none	1	Tn4401a-1	ATTGA	ATTGA	112	89	1
PRJEB5495	SAMEA2376355	Klebsiella pneumoniae	none	ERR564169	WGS	GENOMIC	RANDOM	PAIRED	ILLUMINA	Illumina HiSeq 2000	463081200	2315406	ERR564169	7020-7118	Tn4401a	none	none	none	1	Tn4401a-1	ATTGA	ATTGA	66	69	1
PRJEB5495	SAMEA2376360	Klebsiella pneumoniae	none	ERR564174	WGS	GENOMIC	RANDOM	PAIRED	ILLUMINA	Illumina HiSeq 2000	421430600	2107153	ERR564174	7020-7118	Tn4401a	none	none	none	1	Tn4401a-1	ATTGA	ATTGA	28	40	1
PRJEB5495	SAMEA2376361	Klebsiella pneumoniae	none	ERR564175	WGS	GENOMIC	RANDOM	PAIRED	ILLUMINA	Illumina HiSeq 2000	171536800	857684	ERR564175	7020-7118	Tn4401a	none	none	none	1	Tn4401a-1	ATTGA	ATTGA	29	20	1
PRJEB5495	SAMEA2376367	Klebsiella pneumoniae	none	ERR564181	WGS	GENOMIC	RANDOM	PAIRED	ILLUMINA	Illumina HiSeq 2000	474091200	2370456	ERR564181	7020-7118	Tn4401a	none	none	none	1	Tn4401a-1	ATTGA	ATTGA	20	30	1
PRJEB5495	SAMEA2376372	Klebsiella pneumoniae	none	ERR564186	WGS	GENOMIC	RANDOM	PAIRED	ILLUMINA	Illumina HiSeq 2000	457121800	2285609	ERR564186	7020-7118	Tn4401a	none	none	none	1	Tn4401a-1	ATTGA	ATTGA	86	87	1
PRJEB5495	SAMEA2376373	Klebsiella pneumoniae	none	ERR564187	WGS	GENOMIC	RANDOM	PAIRED	ILLUMINA	Illumina HiSeq 2000	494061600	2470308	ERR564187	7020-7118	Tn4401a	none	none	none	1	Tn4401a-1	ATTGA	ATTGA	115	116	1
PRJEB5495	SAMEA2376374	Klebsiella pneumoniae	none	ERR564188	WGS	GENOMIC	RANDOM	PAIRED	ILLUMINA	Illumina HiSeq 2000	491688200	2458441	ERR564188	7020-7118	Tn4401a	none	none	none	1	Tn4401a-1	ATTGA	ATTGA	100	102	1
PRJEB5495	SAMEA2376378	Klebsiella pneumoniae	none	ERR564192	WGS	GENOMIC	RANDOM	PAIRED	ILLUMINA	Illumina HiSeq 2000	502424600	2512123	ERR564192	7020-7118	Tn4401a	C8015T	none	none	2	Tn4401a-2	ATTGA	ATTGA	56	52	1
PRJEB5495	SAMEA2376379	Klebsiella pneumoniae	none	ERR564193	WGS	GENOMIC	RANDOM	PAIRED	ILLUMINA	Illumina HiSeq 2000	443519600	2217598	ERR564193	7020-7118	Tn4401a	none	none	none	1	Tn4401a-1	ATTGA	ATTGA	44	48	1
PRJEB5495	SAMEA2376380	Klebsiella pneumoniae	none	ERR564194	WGS	GENOMIC	RANDOM	PAIRED	ILLUMINA	Illumina HiSeq 2000	449100600	2245503	ERR564194	7020-7118	Tn4401a	none	none	none	1	Tn4401a-1	ATTGA	ATTGA	66	58	1
PRJEB5495	SAMEA2376381	Klebsiella pneumoniae	none	ERR564195	WGS	GENOMIC	RANDOM	PAIRED	ILLUMINA	Illumina HiSeq 2000	460532400	2302662	ERR564195	7020-7118	Tn4401a	none	none	none	1	Tn4401a-1	ATTGA	ATTGA	73	51	1
PRJEB5495	SAMEA2376409	Klebsiella pneumoniae	none	ERR564223	WGS	GENOMIC	RANDOM	PAIRED	ILLUMINA	Illumina HiSeq 2000	479266600	2396333	ERR564223	7020-7118	Tn4401a	none	none	none	1	Tn4401a-1	ATTGA	ATTGA	13	13	1
PRJEB5307	SAMEA2342098	Klebsiella pneumoniae	none	ERR576135	RNA-Seq	TRANSCRIPTOMIC	cDNA	PAIRED	ILLUMINA	Illumina HiSeq 2500	1561018600	7805093	ERR576135	4072-4224|5170-6764|7020-7118	unknown	none	none	none	1	unknown-1	none	none	none	none	1
PRJEB5307	SAMEA2342099	Klebsiella pneumoniae	none	ERR576136	RNA-Seq	TRANSCRIPTOMIC	cDNA	PAIRED	ILLUMINA	Illumina HiSeq 2500	1730779000	8653895	ERR576136	3553-3562|4341-4575|4783-6140|6405-6764|7020-7118	unknown	none	none	none	1	unknown-1	ATTGA	none	17	none	1
PRJEB5307	SAMEA2342100	Klebsiella pneumoniae	none	ERR576137	RNA-Seq	TRANSCRIPTOMIC	cDNA	PAIRED	ILLUMINA	Illumina HiSeq 2500	1907264000	9536320	ERR576137	522-1098|2428-2579|2791-3578|3980-6924|7020-7118|9939-10006	unknown	none	none	none	1	unknown-1	none	none	none	none	1
PRJEB5307	SAMEA2342101	Klebsiella pneumoniae	none	ERR576138	RNA-Seq	TRANSCRIPTOMIC	cDNA	PAIRED	ILLUMINA	Illumina HiSeq 2500	2214065200	11070326	ERR576138	668-828|4192-4253|4585-5656|5888-6855|7020-7118|9939-10006	unknown	none	none	none	1	unknown-1	ATTGA	none	12	none	1
PRJEB5307	SAMEA2342102	Klebsiella pneumoniae	none	ERR576139	RNA-Seq	TRANSCRIPTOMIC	cDNA	PAIRED	ILLUMINA	Illumina HiSeq 2500	2079067800	10395339	ERR576139	4948-5225|5541-6782|7020-7118|9986-10006	unknown	none	none	none	1	unknown-1	ATTGA	none	18	none	1
PRJEB5307	SAMEA2342098	Klebsiella pneumoniae	none	ERR576151	RNA-Seq	TRANSCRIPTOMIC	cDNA	PAIRED	ILLUMINA	Illumina HiSeq 2500	1582105600	7910528	ERR576151	4495-4683|5306-6305|6584-6588|7020-7118	unknown	none	none	none	1	unknown-1	none	none	none	none	1
PRJEB5307	SAMEA2342099	Klebsiella pneumoniae	none	ERR576152	RNA-Seq	TRANSCRIPTOMIC	cDNA	PAIRED	ILLUMINA	Illumina HiSeq 2500	1761808200	8809041	ERR576152	4910-5125|5358-6913|7020-7118	unknown	none	none	none	1	unknown-1	ATTGA	none	11	none	1
PRJEB5307	SAMEA2342100	Klebsiella pneumoniae	none	ERR576153	RNA-Seq	TRANSCRIPTOMIC	cDNA	PAIRED	ILLUMINA	Illumina HiSeq 2500	1941887800	9709439	ERR576153	523-693|2352-2417|3194-3194|3909-6834|7020-7118	unknown	none	none	none	1	unknown-1	none	none	none	none	1
PRJEB5307	SAMEA2342101	Klebsiella pneumoniae	none	ERR576154	RNA-Seq	TRANSCRIPTOMIC	cDNA	PAIRED	ILLUMINA	Illumina HiSeq 2500	2249558600	11247793	ERR576154	703-878|4325-4553|4795-6794|7020-7118|9830-10006	unknown	none	none	none	1	unknown-1	ATTGA	none	16	none	1
PRJEB5307	SAMEA2342102	Klebsiella pneumoniae	none	ERR576155	RNA-Seq	TRANSCRIPTOMIC	cDNA	PAIRED	ILLUMINA	Illumina HiSeq 2500	2118149800	10590749	ERR576155	5218-5231|5620-6603|7020-7118	unknown	none	none	none	1	unknown-1	ATTGA	none	12	none	1
PRJEB5307	SAMEA2342082	Klebsiella pneumoniae	none	ERR576167	RNA-Seq	TRANSCRIPTOMIC	cDNA	PAIRED	ILLUMINA	Illumina HiSeq 2500	1217060000	6085300	ERR576167	108-118|476-479|864-867|1074-1145|2331-2609|2824-2985|3416-3601|4046-6875|7020-7118|9536-10006	unknown	none	none	none	1	unknown-1	none	none	none	none	1
PRJEB5307	SAMEA2342083	Klebsiella pneumoniae	none	ERR576168	RNA-Seq	TRANSCRIPTOMIC	cDNA	PAIRED	ILLUMINA	Illumina HiSeq 2500	1166950600	5834753	ERR576168	3510-3543|3897-4108|4347-6876|7020-7118	unknown	none	none	none	1	unknown-1	none	none	none	none	1
PRJEB5307	SAMEA2342084	Klebsiella pneumoniae	none	ERR576169	RNA-Seq	TRANSCRIPTOMIC	cDNA	PAIRED	ILLUMINA	Illumina HiSeq 2500	943697400	4718487	ERR576169	350-646|2335-2602|3823-6883|7020-7118|9785-9785	unknown	none	none	none	1	unknown-1	none	none	none	none	1
PRJEB5307	SAMEA2342085	Klebsiella pneumoniae	none	ERR576170	RNA-Seq	TRANSCRIPTOMIC	cDNA	PAIRED	ILLUMINA	Illumina HiSeq 2500	1219655400	6098277	ERR576170	621-622|883-905|1123-1138|3202-3266|3549-3773|4751-6914|7020-7118|9845-10006	unknown	none	none	none	1	unknown-1	ATTGA	none	10	none	1
PRJEB5307	SAMEA2342086	Klebsiella pneumoniae	none	ERR576171	RNA-Seq	TRANSCRIPTOMIC	cDNA	PAIRED	ILLUMINA	Illumina HiSeq 2500	869946400	4349732	ERR576171	367-538|1519-1528|2930-2935|3268-3273|3712-4253|4760-4781|5077-6828|7020-7118|9603-9604	unknown	none	none	none	1	unknown-1	none	none	none	none	1
PRJEB5307	SAMEA2342082	Klebsiella pneumoniae	none	ERR576183	RNA-Seq	TRANSCRIPTOMIC	cDNA	PAIRED	ILLUMINA	Illumina HiSeq 2500	1209035800	6045179	ERR576183	341-342|704-1239|2460-2821|3071-3345|3564-6814|7020-7118|9504-9630|9921-10006	unknown	none	none	none	1	unknown-1	none	none	none	none	1
PRJEB5307	SAMEA2342083	Klebsiella pneumoniae	none	ERR576184	RNA-Seq	TRANSCRIPTOMIC	cDNA	PAIRED	ILLUMINA	Illumina HiSeq 2500	1161103200	5805516	ERR576184	3208-3214|3934-6881|7020-7118	unknown	none	none	none	1	unknown-1	none	none	none	none	1
PRJEB5307	SAMEA2342084	Klebsiella pneumoniae	none	ERR576185	RNA-Seq	TRANSCRIPTOMIC	cDNA	PAIRED	ILLUMINA	Illumina HiSeq 2500	938955200	4694776	ERR576185	359-361|1015-1018|2583-2723|3074-3240|3759-6809|7020-7118|9842-10006	unknown	none	none	none	1	unknown-1	none	none	none	none	1
PRJEB5307	SAMEA2342085	Klebsiella pneumoniae	none	ERR576186	RNA-Seq	TRANSCRIPTOMIC	cDNA	PAIRED	ILLUMINA	Illumina HiSeq 2500	1215443000	6077215	ERR576186	577-895|1261-1276|4143-6696|7020-7118	unknown	none	none	none	1	unknown-1	none	none	none	none	1
PRJEB5307	SAMEA2342086	Klebsiella pneumoniae	none	ERR576187	RNA-Seq	TRANSCRIPTOMIC	cDNA	PAIRED	ILLUMINA	Illumina HiSeq 2500	866588400	4332942	ERR576187	702-779|2510-2516|3569-3582|3934-3951|4189-6919|7020-7118	unknown	none	none	none	1	unknown-1	none	none	none	none	1
PRJEB7967	SAMEA3183599	Klebsiella pneumoniae	none	ERR720255	WGS	GENOMIC	RANDOM	PAIRED	ILLUMINA	Illumina Genome Analyzer IIx	733246062	3629931	ERR720255	7020-7118	Tn4401a	none	none	none	1	Tn4401a-1	ATTGA	ATTGA	65	64	1
PRJEB7967	SAMEA3183600	Klebsiella pneumoniae	none	ERR720256	WGS	GENOMIC	RANDOM	PAIRED	ILLUMINA	Illumina Genome Analyzer IIx	547488478	2710339	ERR720256	7020-7118	Tn4401a	none	none	none	1	Tn4401a-1	ATTGA	ATTGA	68	56	1
PRJEB7967	SAMEA3184086	Klebsiella pneumoniae	none	ERR720265	WGS	GENOMIC	RANDOM	PAIRED	ILLUMINA	Illumina Genome Analyzer IIx	406086054	2010327	ERR720265	none	Tn4401b	C8015T	none	none	2	Tn4401b-2	GTTCT	GTTCT	90	52	1
PRJEB7967	SAMEA3207293	Klebsiella pneumoniae	none	ERR727149	WGS	GENOMIC	RANDOM	PAIRED	ILLUMINA	Illumina Genome Analyzer IIx	179075828	886514	ERR727149	none	Tn4401b	C8015T	none	none	2	Tn4401b-2	GTTCT	GTTCT	42	22	1
PRJEB7967	SAMEA3207294	Klebsiella pneumoniae	none	ERR727150	WGS	GENOMIC	RANDOM	PAIRED	ILLUMINA	Illumina Genome Analyzer IIx	245510800	1215400	ERR727150	none	Tn4401b	C8015T	none	none	2	Tn4401b-2	TTTTA	TTTTA	47	29	1
PRJEB7967	SAMEA3207295	Klebsiella pneumoniae	none	ERR727151	WGS	GENOMIC	RANDOM	PAIRED	ILLUMINA	Illumina Genome Analyzer IIx	447490802	2215301	ERR727151	8504-10006	unknown	C8015T	none	none	2	unknown-2	CGTAA|TTACG	none	224|57	none	1
PRJEB7967	SAMEA3207320	Klebsiella pneumoniae	none	ERR727152	WGS	GENOMIC	RANDOM	PAIRED	ILLUMINA	Illumina Genome Analyzer IIx	266727668	1320434	ERR727152	none	Tn4401b	C8015T	none	none	2	Tn4401b-2	GTTCT	GTTCT	198	97	1
PRJEB7967	SAMEA3207321	Klebsiella pneumoniae	none	ERR727153	WGS	GENOMIC	RANDOM	PAIRED	ILLUMINA	Illumina Genome Analyzer IIx	268299430	1328215	ERR727153	none	Tn4401b	C8015T	none	none	2	Tn4401b-2	GTTCT	GTTCT	52	26	1
PRJEB7967	SAMEA3207324	Klebsiella pneumoniae	none	ERR727156	WGS	GENOMIC	RANDOM	PAIRED	ILLUMINA	Illumina Genome Analyzer IIx	302530552	1497676	ERR727156	none	Tn4401b	C8015T	none	none	2	Tn4401b-2	GTTCT	GTTCT	36	26	1
PRJNA219249	SAMN02356581	Escherichia coli BIDMC 43a	USA: Boston, MA	SRR1010889	WGS	GENOMIC	RANDOM	PAIRED	ILLUMINA	Illumina HiSeq 2000	435976398	2158299	SRR1010889	none	Tn4401b	none	none	none	1	Tn4401b-1	TAGCA	TAGCA	40	59	1
PRJNA219249	SAMN02356581	Escherichia coli BIDMC 43a	USA: Boston, MA	SRR1010890	WGS	GENOMIC	RANDOM	PAIRED	ILLUMINA	Illumina HiSeq 2000	438304852	2169826	SRR1010890	none	Tn4401b	none	none	none	1	Tn4401b-1	TAGCA	TAGCA	44	42	1
PRJNA219250	SAMN02356582	Escherichia coli BIDMC 43b	USA: Boston, MA	SRR1010891	WGS	GENOMIC	RANDOM	PAIRED	ILLUMINA	Illumina HiSeq 2000	142521706	705553	SRR1010891	none	Tn4401b	none	none	none	1	Tn4401b-1	TAGCA	TAGCA	16	10	1
PRJNA219250	SAMN02356582	Escherichia coli BIDMC 43b	USA: Boston, MA	SRR1010892	WGS	GENOMIC	RANDOM	PAIRED	ILLUMINA	Illumina HiSeq 2000	144240322	714061	SRR1010892	none	Tn4401b	none	none	none	1	Tn4401b-1	TAGCA	TAGCA	12	15	1
PRJNA219248	SAMN02356580	Klebsiella pneumoniae BIDMC 42b	USA: Boston, MA	SRR1010897	WGS	GENOMIC	RANDOM	PAIRED	ILLUMINA	Illumina HiSeq 2000	489362372	2422586	SRR1010897	none	Tn4401b	C4202T|C8015T	none	none	unknown	Tn4401b-unknown	TTTAA	TTTAA	51	37	1
PRJNA219248	SAMN02356580	Klebsiella pneumoniae BIDMC 42b	USA: Boston, MA	SRR1010898	WGS	GENOMIC	RANDOM	PAIRED	ILLUMINA	Illumina HiSeq 2000	483321764	2392682	SRR1010898	none	Tn4401b	C4202T|C8015T	none	none	unknown	Tn4401b-unknown	TTTAA	TTTAA	38	35	1
PRJNA219262	SAMN02356594	Klebsiella pneumoniae BIDMC 45	USA: Boston, MA	SRR1010899	WGS	GENOMIC	RANDOM	PAIRED	ILLUMINA	Illumina HiSeq 2000	522673586	2587493	SRR1010899	7020-7118	Tn4401a	none	none	none	1	Tn4401a-1	ATTGA	ATTGA	92	78	1
PRJNA219262	SAMN02356594	Klebsiella pneumoniae BIDMC 45	USA: Boston, MA	SRR1010900	WGS	GENOMIC	RANDOM	PAIRED	ILLUMINA	Illumina HiSeq 2000	527278176	2610288	SRR1010900	7020-7118	Tn4401a	none	none	none	1	Tn4401a-1	ATTGA	ATTGA	74	72	1
PRJNA219267	SAMN02356597	Klebsiella pneumoniae UCI 17	USA: Irvine, CA	SRR1010916	WGS	GENOMIC	RANDOM	PAIRED	ILLUMINA	Illumina HiSeq 2000	431358476	2135438	SRR1010916	7020-7118	Tn4401a	none	none	none	1	Tn4401a-1	ATTGA	ATTGA	58	58	1
PRJNA219267	SAMN02356597	Klebsiella pneumoniae UCI 17	USA: Irvine, CA	SRR1010917	WGS	GENOMIC	RANDOM	PAIRED	ILLUMINA	Illumina HiSeq 2000	436512910	2160955	SRR1010917	7020-7118	Tn4401a	none	none	none	1	Tn4401a-1	ATTGA	ATTGA	62	78	1
PRJNA219269	SAMN02356599	Klebsiella pneumoniae UCI 19	USA: Irvine, CA	SRR1010920	WGS	GENOMIC	RANDOM	PAIRED	ILLUMINA	Illumina HiSeq 2000	567919364	2811482	SRR1010920	7020-7118	Tn4401a	none	none	none	1	Tn4401a-1	ATTGA	ATTGA	216	197	1
PRJNA219269	SAMN02356599	Klebsiella pneumoniae UCI 19	USA: Irvine, CA	SRR1010921	WGS	GENOMIC	RANDOM	PAIRED	ILLUMINA	Illumina HiSeq 2000	560910166	2776783	SRR1010921	7020-7118	Tn4401a	none	none	none	1	Tn4401a-1	ATTGA	ATTGA	215	186	1
PRJNA219271	SAMN02356601	Klebsiella pneumoniae UCI 21	USA: Irvine, CA	SRR1010924	WGS	GENOMIC	RANDOM	PAIRED	ILLUMINA	Illumina HiSeq 2000	572627378	2834789	SRR1010924	7020-7118	Tn4401a	A6988C	none	none	unknown	Tn4401a-unknown	ATTGA	ATTGA	157	129	1
PRJNA219271	SAMN02356601	Klebsiella pneumoniae UCI 21	USA: Irvine, CA	SRR1010925	WGS	GENOMIC	RANDOM	PAIRED	ILLUMINA	Illumina HiSeq 2000	566265792	2803296	SRR1010925	7020-7118	Tn4401a	A6988C	none	none	unknown	Tn4401a-unknown	ATTGA	ATTGA	151	154	1
PRJNA219283	SAMN02356613	Klebsiella pneumoniae UCI 33	USA: Irvine, CA	SRR1010932	WGS	GENOMIC	RANDOM	PAIRED	ILLUMINA	Illumina HiSeq 2000	471348618	2333409	SRR1010932	7008-7075	Tn4401d	C8015T	none	none	2	Tn4401d-2	GTTCT	TCTCT	75	67	1
PRJNA219283	SAMN02356613	Klebsiella pneumoniae UCI 33	USA: Irvine, CA	SRR1010933	WGS	GENOMIC	RANDOM	PAIRED	ILLUMINA	Illumina HiSeq 2000	465589598	2304899	SRR1010933	7008-7075	Tn4401d	C8015T	none	none	2	Tn4401d-2	GTTCT	TCTCT	69	72	1
PRJNA219247	SAMN02356579	Klebsiella pneumoniae BIDMC 42a	USA: Boston, MA	SRR1010936	WGS	GENOMIC	RANDOM	PAIRED	ILLUMINA	Illumina HiSeq 2000	497195326	2461363	SRR1010936	none	Tn4401b	C4202T|C8015T	none	none	unknown	Tn4401b-unknown	TTTAA	TTTAA	35	30	1
PRJNA219247	SAMN02356579	Klebsiella pneumoniae BIDMC 42a	USA: Boston, MA	SRR1010937	WGS	GENOMIC	RANDOM	PAIRED	ILLUMINA	Illumina HiSeq 2000	490820610	2429805	SRR1010937	none	Tn4401b	C4202T|C8015T	none	none	unknown	Tn4401b-unknown	TTTAA	TTTAA	34	45	1
PRJNA219287	SAMN02356617	Klebsiella pneumoniae UCI 37	USA: Irvine, CA	SRR1010938	WGS	GENOMIC	RANDOM	PAIRED	ILLUMINA	Illumina HiSeq 2000	529150716	2619558	SRR1010938	7008-7075	Tn4401d	C8015T	none	none	2	Tn4401d-2	GTTCT	TCTCT	115	117	1
PRJNA219287	SAMN02356617	Klebsiella pneumoniae UCI 37	USA: Irvine, CA	SRR1010939	WGS	GENOMIC	RANDOM	PAIRED	ILLUMINA	Illumina HiSeq 2000	535934280	2653140	SRR1010939	7008-7075	Tn4401d	C8015T	none	none	2	Tn4401d-2	GTTCT	TCTCT	122	104	1
PRJNA219293	SAMN02356621	Klebsiella pneumoniae UCI 41	USA: Irvine, CA	SRR1010942	WGS	GENOMIC	RANDOM	PAIRED	ILLUMINA	Illumina HiSeq 2000	514792354	2548477	SRR1010942	7008-7075	Tn4401d	C8015T	none	none	2	Tn4401d-2	GTTCT	TCTCT	124	159	1
PRJNA219293	SAMN02356621	Klebsiella pneumoniae UCI 41	USA: Irvine, CA	SRR1010943	WGS	GENOMIC	RANDOM	PAIRED	ILLUMINA	Illumina HiSeq 2000	509529244	2522422	SRR1010943	7008-7075	Tn4401d	C8015T	none	none	2	Tn4401d-2	GTTCT	TCTCT	164	157	1
PRJNA201967	SAMN02138592	Enterobacter sp. BWH 27	none	SRR1165447	WGS	GENOMIC	RANDOM	PAIRED	ILLUMINA	Illumina HiSeq 2000	629461290	3116145	SRR1165447	none	Tn4401b	C7509G|T7917G	G2069R|G3779S|A3782R|A3802W|G3810K|C3821Y|C3824Y|C3827Y|G3830S|G3857R|C3863Y|A3876W|C4130Y|C4145Y|T4151Y|G4163S|C4166Y|A4170R|G4175R|G4179R|C4184Y|C4190Y|C4214S|C4230Y|C4241Y|G4243K|G4244R|G4247S|C4259Y|C4268Y|C4271S|A4272R|C4274M|C4276M|T4281Y|G4436R|A4461W|A4464R|G4466R|A4467W|G4475R|G4483R|C4484M|G4487S|C4490M|C4508S|C4511Y	G118,A95|G141,C69|A141,G72|A137,T75|G140,T72|C136,T52|C130,T53|C133,T52|G132,C52|G128,A24|C130,T27|A128,T27|C132,T41|C142,T73|T142,C75|G132,C77|C133,T78|A131,G79|G134,A85|G132,A87|C135,T94|C135,T107|C131,G117|C127,T117|C120,T84|G120,T84|G122,A83|G126,C86|C141,T86|C140,T46|C140,G45|A141,G45|C146,A45|C149,A45|T150,C56|G141,A84|A130,T35|A130,G34|G129,A34|A125,T34|G122,A34|G120,A31|C120,A31|G118,C31|…	unknown	Tn4401b-unknown	AAAGC	AAAGC	106	125	1
PRJNA201967	SAMN02138592	Enterobacter sp. BWH 27	none	SRR1165879	WGS	GENOMIC	RANDOM	PAIRED	ILLUMINA	Illumina HiSeq 2000	639342120	3165060	SRR1165879	none	Tn4401b	C7509G|T7917G	G2069R|G3779S|A3782R|A3802W|G3810K|C3821Y|C3824Y|C3827Y|G3830S|C4127S|C4130Y|C4145Y|T4151Y|G4163S|C4166Y|A4170R|G4175R|G4179R|C4184Y|C4190Y|C4214S|C4230Y|C4241Y|G4243K|G4244R|G4247S|C4259Y|C4268Y|C4271S|A4272R|C4274M|C4276M|T4281Y|G4436R|A4461W|A4464R|G4466R|A4467W|G4475R|C4508S|C4511Y	G129,A102|G133,C93|A138,G96|A138,T106|G132,T103|C136,T78|C128,T77|C128,T76|G136,C77|C124,G33|C127,T34|C128,T66|T126,C72|G122,C62|C123,T63|A127,G66|G132,A71|G127,A72|C128,T80|C126,T98|C123,G105|C126,T107|C124,T71|G133,T71|G129,A68|G130,C72|C142,T75|C140,T41|C145,G37|A144,G38|C144,A38|C145,A35|T148,C40|G151,A94|A133,T39|A131,G34|G131,A34|A129,T34|G135,A34|C134,G49|C137,T49	unknown	Tn4401b-unknown	AAAGC	AAAGC	100	104	1
PRJNA237670	SAMN02630999	Klebsiella pneumoniae subsp. pneumoniae	none	SRR1166946	WGS	GENOMIC	RANDOM	PAIRED	ILLUMINA	Illumina HiSeq 2000	2481183735	26679395	SRR1166946	7008-7075	Tn4401d	C8015T	none	none	2	Tn4401d-2	GTTCT	TCTCT	179	125	1
PRJNA237670	SAMN02631001	Klebsiella pneumoniae subsp. pneumoniae	none	SRR1166948	WGS	GENOMIC	RANDOM	PAIRED	ILLUMINA	Illumina HiSeq 2000	1258811637	13535609	SRR1166948	none	Tn4401b	C8015T	none	none	2	Tn4401b-2	GTTCT	GTTCT	49	58	1
PRJNA237670	SAMN02631002	Klebsiella pneumoniae subsp. pneumoniae	none	SRR1166949	WGS	GENOMIC	RANDOM	PAIRED	ILLUMINA	Illumina HiSeq 2000	793350171	8530647	SRR1166949	none	Tn4401b	C8015T	none	none	2	Tn4401b-2	GTTCT	GTTCT	56	33	1
PRJNA237670	SAMN02631003	Klebsiella pneumoniae subsp. pneumoniae	none	SRR1166950	WGS	GENOMIC	RANDOM	PAIRED	ILLUMINA	Illumina HiSeq 2000	900120309	9678713	SRR1166950	7020-7118	Tn4401a	none	none	none	1	Tn4401a-1	ATTGA	ATTGA	39	39	1
PRJNA237670	SAMN02631004	Klebsiella pneumoniae subsp. pneumoniae	none	SRR1166951	WGS	GENOMIC	RANDOM	PAIRED	ILLUMINA	Illumina HiSeq 2000	888164508	9550156	SRR1166951	none	Tn4401b	C8015T	none	none	2	Tn4401b-2	GTTCT	GTTCT	42	33	1
PRJNA237670	SAMN02631005	Klebsiella pneumoniae subsp. pneumoniae	none	SRR1166952	WGS	GENOMIC	RANDOM	PAIRED	ILLUMINA	Illumina HiSeq 2000	2032009917	21849569	SRR1166952	none	Tn4401b	C8015T	none	none	2	Tn4401b-2	GTTCT|TGCTA	ATTCA|TGCTA	200|109	169|94	1
PRJNA237670	SAMN02631006	Klebsiella pneumoniae subsp. pneumoniae	none	SRR1166953	WGS	GENOMIC	RANDOM	PAIRED	ILLUMINA	Illumina HiSeq 2000	1652773773	17771761	SRR1166953	7020-7118	Tn4401a	none	none	none	1	Tn4401a-1	ATTGA	ATTGA	77	117	1
PRJNA237670	SAMN02631007	Klebsiella pneumoniae subsp. pneumoniae	none	SRR1166954	WGS	GENOMIC	RANDOM	PAIRED	ILLUMINA	Illumina HiSeq 2000	2063805129	22191453	SRR1166954	7008-7075	Tn4401d	C8015T	none	none	2	Tn4401d-2	GTTCT	TCTCT	102	89	1
PRJNA237670	SAMN02631008	Klebsiella pneumoniae subsp. pneumoniae	none	SRR1166955	WGS	GENOMIC	RANDOM	PAIRED	ILLUMINA	Illumina HiSeq 2000	1403363583	15089931	SRR1166955	none	Tn4401b	C8015T	none	none	2	Tn4401b-2	ATACC	GTTCT	66	51	1
PRJNA237670	SAMN02631009	Klebsiella pneumoniae subsp. pneumoniae	none	SRR1166956	WGS	GENOMIC	RANDOM	PAIRED	ILLUMINA	Illumina HiSeq 2000	1819427355	19563735	SRR1166956	none	Tn4401b	C8015T	none	none	2	Tn4401b-2	GTTCT	ATTCA	245	241	1
PRJNA237670	SAMN02631010	Klebsiella pneumoniae subsp. pneumoniae	none	SRR1166957	WGS	GENOMIC	RANDOM	PAIRED	ILLUMINA	Illumina HiSeq 2000	1378522911	14822827	SRR1166957	none	Tn4401b	C8015T	none	none	2	Tn4401b-2	TGCTG	GTTCT|TGCTG	173	90|58	1
PRJNA237670	SAMN02631011	Klebsiella pneumoniae subsp. pneumoniae	none	SRR1166958	WGS	GENOMIC	RANDOM	PAIRED	ILLUMINA	Illumina HiSeq 2000	545036730	5860610	SRR1166958	none	Tn4401b	C8015T	none	none	2	Tn4401b-2	GATCA|GTTCT	AAATC|GTTCT	16|24	17|17	1
PRJNA237670	SAMN02631012	Klebsiella pneumoniae subsp. pneumoniae	none	SRR1166959	WGS	GENOMIC	RANDOM	PAIRED	ILLUMINA	Illumina HiSeq 2000	1244704281	13383917	SRR1166959	7020-7118	Tn4401a	none	none	none	1	Tn4401a-1	ATTGA	ATTGA	48	56	1
PRJNA237670	SAMN02631013	Klebsiella pneumoniae subsp. pneumoniae	none	SRR1166960	WGS	GENOMIC	RANDOM	PAIRED	ILLUMINA	Illumina HiSeq 2000	1475779800	15868600	SRR1166960	none	Tn4401b	C8015T	none	none	2	Tn4401b-2	GTTCT	GTTCT	74	70	1
PRJNA237670	SAMN02631014	Klebsiella pneumoniae subsp. pneumoniae	none	SRR1166961	WGS	GENOMIC	RANDOM	PAIRED	ILLUMINA	Illumina HiSeq 2000	2396739084	25771388	SRR1166961	none	Tn4401b	C8015T	none	none	2	Tn4401b-2	GTTCT	GTTCT	204	171	1
PRJNA237670	SAMN02631015	Klebsiella pneumoniae subsp. pneumoniae	none	SRR1166962	WGS	GENOMIC	RANDOM	PAIRED	ILLUMINA	Illumina HiSeq 2000	2548139364	27399348	SRR1166962	7008-7075	Tn4401d	C8015T	none	none	2	Tn4401d-2	GTTCT	TCTCT	175	144	1
PRJNA237670	SAMN02631016	Klebsiella pneumoniae subsp. pneumoniae	none	SRR1166963	WGS	GENOMIC	RANDOM	PAIRED	ILLUMINA	Illumina HiSeq 2000	1074265692	11551244	SRR1166963	none	Tn4401b	C8015T	none	none	2	Tn4401b-2	GTCAA|GTTCT	GTCAA|GTTCT	385|58	356|38	1
PRJNA237670	SAMN02631017	Klebsiella pneumoniae subsp. pneumoniae	none	SRR1166964	WGS	GENOMIC	RANDOM	PAIRED	ILLUMINA	Illumina HiSeq 2000	459511791	4940987	SRR1166964	7020-7118	Tn4401a	none	none	none	1	Tn4401a-1	none	ATTGA	none	19	1
PRJNA237670	SAMN02631018	Klebsiella pneumoniae subsp. pneumoniae	none	SRR1166965	WGS	GENOMIC	RANDOM	PAIRED	ILLUMINA	Illumina HiSeq 2000	1363720101	14663657	SRR1166965	none	Tn4401b	A2113G|C2417T|C8015T	none	none	unknown	Tn4401b-unknown	GTTCT	GTTCT	100	80	1
PRJNA237670	SAMN02631019	Klebsiella pneumoniae subsp. pneumoniae	none	SRR1166966	WGS	GENOMIC	RANDOM	PAIRED	ILLUMINA	Illumina HiSeq 2000	1471997955	15827935	SRR1166966	none	Tn4401b	C8015T	none	none	2	Tn4401b-2	GTTCT	GTTCT	84	60	1
PRJNA237670	SAMN02631020	Klebsiella pneumoniae subsp. pneumoniae	none	SRR1166967	WGS	GENOMIC	RANDOM	PAIRED	ILLUMINA	Illumina HiSeq 2000	3172102000	15860510	SRR1166967	7020-7118	Tn4401a	C8015T|C8275A	none	none	unknown	Tn4401a-unknown	ATTGA	ATTGA	364	386	1
PRJNA237670	SAMN02631021	Klebsiella pneumoniae subsp. pneumoniae	none	SRR1166968	WGS	GENOMIC	RANDOM	PAIRED	ILLUMINA	Illumina HiSeq 2000	3311895000	16559475	SRR1166968	7008-7075	Tn4401d	C8015T	none	none	2	Tn4401d-2	GTTCT	TCTCT	284	233	1
PRJNA237670	SAMN02631022	Klebsiella pneumoniae subsp. pneumoniae	none	SRR1166969	WGS	GENOMIC	RANDOM	PAIRED	ILLUMINA	Illumina HiSeq 2000	3249507800	16247539	SRR1166969	7020-7118	Tn4401a	none	none	none	1	Tn4401a-1	ATTGA	ATTGA	392	369	1
PRJNA237670	SAMN02631023	Klebsiella pneumoniae subsp. pneumoniae	none	SRR1166970	WGS	GENOMIC	RANDOM	PAIRED	ILLUMINA	Illumina HiSeq 2000	3587040600	17935203	SRR1166970	7020-7118	Tn4401a	none	none	none	1	Tn4401a-1	ATTGA	ATTGA	379	395	1
PRJNA237670	SAMN02631024	Klebsiella pneumoniae subsp. pneumoniae	none	SRR1166971	WGS	GENOMIC	RANDOM	PAIRED	ILLUMINA	Illumina HiSeq 2000	3363968800	16819844	SRR1166971	7020-7118	Tn4401a	C8015T	none	none	2	Tn4401a-2	ATTGA	ATTGA	792	836	1
PRJNA237670	SAMN02631025	Klebsiella pneumoniae subsp. pneumoniae	none	SRR1166972	WGS	GENOMIC	RANDOM	PAIRED	ILLUMINA	Illumina HiSeq 2000	2848630400	14243152	SRR1166972	7020-7118	Tn4401a	C8015T	none	none	2	Tn4401a-2	ATTGA	ATTGA	263	250	1
PRJNA237670	SAMN02631026	Klebsiella pneumoniae subsp. pneumoniae	none	SRR1166973	WGS	GENOMIC	RANDOM	PAIRED	ILLUMINA	Illumina HiSeq 2000	3396458200	16982291	SRR1166973	7020-7118	Tn4401a	none	none	none	1	Tn4401a-1	ATTGA	ATTGA	891	819	1
PRJNA237670	SAMN02631027	Klebsiella pneumoniae subsp. pneumoniae	none	SRR1166974	WGS	GENOMIC	RANDOM	PAIRED	ILLUMINA	Illumina HiSeq 2000	3149225400	15746127	SRR1166974	7020-7118	Tn4401a	none	none	none	1	Tn4401a-1	ATTGA	ATTGA	378	357	1
PRJNA237670	SAMN02631028	Klebsiella pneumoniae subsp. pneumoniae	none	SRR1166975	WGS	GENOMIC	RANDOM	PAIRED	ILLUMINA	Illumina HiSeq 2000	3339350600	16696753	SRR1166975	7008-7075	Tn4401d	C8015T	none	none	2	Tn4401d-2	GTTCT	TCTCT	461	400	1
PRJNA237670	SAMN02631029	Klebsiella pneumoniae subsp. pneumoniae	none	SRR1166976	WGS	GENOMIC	RANDOM	PAIRED	ILLUMINA	Illumina HiSeq 2000	3025532200	15127661	SRR1166976	7020-7118	Tn4401a	G5983A|C8015T	none	none	unknown	Tn4401a-unknown	ATTGA	ATTGA	347	329	1
PRJNA237670	SAMN02631030	Klebsiella pneumoniae subsp. pneumoniae	none	SRR1166977	WGS	GENOMIC	RANDOM	PAIRED	ILLUMINA	Illumina HiSeq 2000	2690641000	13453205	SRR1166977	7020-7118	Tn4401a	none	none	none	1	Tn4401a-1	ATTGA	ATTGA	290	285	1
PRJNA237670	SAMN02631031	Klebsiella pneumoniae subsp. pneumoniae	none	SRR1166978	WGS	GENOMIC	RANDOM	PAIRED	ILLUMINA	Illumina HiSeq 2000	1760487582	18929974	SRR1166978	7020-7118	Tn4401a	C8015T|C8275A	none	none	unknown	Tn4401a-unknown	ATTGA	ATTGA	41	51	1
PRJNA237670	SAMN02631032	Klebsiella pneumoniae subsp. pneumoniae	none	SRR1166979	WGS	GENOMIC	RANDOM	PAIRED	ILLUMINA	Illumina HiSeq 2000	3000141498	32259586	SRR1166979	none	Tn4401b	C8015T	none	none	2	Tn4401b-2	GTTCT	GTTCT	228	194	1
PRJNA237670	SAMN02631033	Klebsiella pneumoniae subsp. pneumoniae	none	SRR1166980	WGS	GENOMIC	RANDOM	PAIRED	ILLUMINA	Illumina HiSeq 2000	519450849	5585493	SRR1166980	none	Tn4401b	C8015T	none	none	2	Tn4401b-2	GTTCT	GTTCT	33	18	1
PRJNA237670	SAMN02631034	Klebsiella pneumoniae subsp. pneumoniae	none	SRR1166981	WGS	GENOMIC	RANDOM	PAIRED	ILLUMINA	Illumina HiSeq 2000	1019313108	10960356	SRR1166981	none	Tn4401b	C8015T	none	none	2	Tn4401b-2	GGATC|GTTCT	GTTCT|TTATA	60|36	32|46	1
PRJNA237670	SAMN02631035	Klebsiella pneumoniae subsp. pneumoniae	none	SRR1166982	WGS	GENOMIC	RANDOM	PAIRED	ILLUMINA	Illumina HiSeq 2000	1384880856	14891192	SRR1166982	6920-7174	Tn4401e	none	none	none	1	Tn4401e-1	GGGAA	GGGAA	88	80	1
PRJNA237670	SAMN02631037	Klebsiella pneumoniae subsp. pneumoniae	none	SRR1166984	WGS	GENOMIC	RANDOM	PAIRED	ILLUMINA	Illumina HiSeq 2000	1814851011	19514527	SRR1166984	none	Tn4401b	C8015T	none	none	2	Tn4401b-2	GTTCT	GTTCT	61	48	1
PRJNA237670	SAMN02631038	Klebsiella pneumoniae subsp. pneumoniae	none	SRR1166985	WGS	GENOMIC	RANDOM	PAIRED	ILLUMINA	Illumina HiSeq 2000	1867883517	20084769	SRR1166985	7020-7118	Tn4401a	none	none	none	1	Tn4401a-1	ATTGA	ATTGA	105	116	1
PRJNA237670	SAMN02631039	Klebsiella pneumoniae subsp. pneumoniae	none	SRR1166986	WGS	GENOMIC	RANDOM	PAIRED	ILLUMINA	Illumina HiSeq 2000	1269560391	13651187	SRR1166986	7008-7075	Tn4401d	C8015T	none	none	2	Tn4401d-2	GTTCT	TCTCT	77	59	1
PRJNA237670	SAMN02631040	Klebsiella pneumoniae subsp. pneumoniae	none	SRR1166987	WGS	GENOMIC	RANDOM	PAIRED	ILLUMINA	Illumina HiSeq 2000	1476865575	15880275	SRR1166987	7008-7075	Tn4401d	C8015T	none	none	2	Tn4401d-2	GTTCT	TCTCT	101	81	1
PRJNA237670	SAMN02631041	Klebsiella pneumoniae subsp. pneumoniae	none	SRR1166988	WGS	GENOMIC	RANDOM	PAIRED	ILLUMINA	Illumina HiSeq 2000	461828886	4965902	SRR1166988	7008-7075	Tn4401d	C8015T	none	none	2	Tn4401d-2	GTTCT	TCTCT	43	39	1
PRJNA237670	SAMN02631042	Klebsiella pneumoniae subsp. pneumoniae	none	SRR1166989	WGS	GENOMIC	RANDOM	PAIRED	ILLUMINA	Illumina HiSeq 2000	773325039	8315323	SRR1166989	7020-7118	Tn4401a	C8015T	none	none	2	Tn4401a-2	ATTGA	ATTGA	26	22	1
PRJNA237670	SAMN02631043	Klebsiella pneumoniae subsp. pneumoniae	none	SRR1166990	WGS	GENOMIC	RANDOM	PAIRED	ILLUMINA	Illumina HiSeq 2000	1967247600	21153200	SRR1166990	7020-7118	Tn4401a	C8015T	none	none	2	Tn4401a-2	ATTGA	ATTGA	41	55	1
PRJNA237670	SAMN02631045	Klebsiella pneumoniae subsp. pneumoniae	none	SRR1166992	WGS	GENOMIC	RANDOM	PAIRED	ILLUMINA	Illumina HiSeq 2000	1113671931	11974967	SRR1166992	none	Tn4401b	C8015T	none	none	2	Tn4401b-2	AAATC|ATCAC	AAATC|GATTA	57|47	30|45	1
PRJNA237670	SAMN02631046	Klebsiella pneumoniae subsp. pneumoniae	none	SRR1166993	WGS	GENOMIC	RANDOM	PAIRED	ILLUMINA	Illumina HiSeq 2000	1643655774	17673718	SRR1166993	7020-7118	Tn4401a	none	none	none	1	Tn4401a-1	ATTGA	ATTGA	52	65	1
PRJNA237670	SAMN02631047	Klebsiella pneumoniae subsp. pneumoniae	none	SRR1166994	WGS	GENOMIC	RANDOM	PAIRED	ILLUMINA	Illumina HiSeq 2000	1384277937	14884709	SRR1166994	7020-7118	Tn4401a	none	none	none	1	Tn4401a-1	ATTGA	ATTGA	95	117	1
PRJNA237670	SAMN02631048	Klebsiella pneumoniae subsp. pneumoniae	none	SRR1166995	WGS	GENOMIC	RANDOM	PAIRED	ILLUMINA	Illumina HiSeq 2000	1666754835	17922095	SRR1166995	none	Tn4401b	C8015T	none	none	2	Tn4401b-2	GTTCT	ATTCA	203	219	1
PRJNA237670	SAMN02631049	Klebsiella pneumoniae subsp. pneumoniae	none	SRR1166996	WGS	GENOMIC	RANDOM	PAIRED	ILLUMINA	Illumina HiSeq 2000	1294944834	13924138	SRR1166996	7020-7118	Tn4401a	none	none	none	1	Tn4401a-1	ATTGA	ATTGA	63	68	1
PRJNA237670	SAMN02631050	Klebsiella pneumoniae subsp. pneumoniae	none	SRR1166997	WGS	GENOMIC	RANDOM	PAIRED	ILLUMINA	Illumina HiSeq 2000	723783195	7782615	SRR1166997	7020-7118	Tn4401a	none	none	none	1	Tn4401a-1	ATTGA	ATTGA	27	20	1
PRJNA237670	SAMN02631051	Klebsiella pneumoniae subsp. pneumoniae	none	SRR1166998	WGS	GENOMIC	RANDOM	PAIRED	ILLUMINA	Illumina HiSeq 2000	1307325738	14057266	SRR1166998	7008-7075	Tn4401d	C8015T	none	none	2	Tn4401d-2	GTTCT	TCTCT	97	80	1
PRJNA237670	SAMN02631052	Klebsiella pneumoniae subsp. pneumoniae	none	SRR1166999	WGS	GENOMIC	RANDOM	PAIRED	ILLUMINA	Illumina HiSeq 2000	951976086	10236302	SRR1166999	7020-7118	Tn4401a	none	none	none	1	Tn4401a-1	ATTGA	ATTGA	52	41	1
PRJNA237670	SAMN02631053	Klebsiella pneumoniae subsp. pneumoniae	none	SRR1167000	WGS	GENOMIC	RANDOM	PAIRED	ILLUMINA	Illumina HiSeq 2000	2243400126	24122582	SRR1167000	7008-7075	Tn4401d	C8015T	none	none	2	Tn4401d-2	GTTCT	TCTCT	84	83	1
PRJNA237670	SAMN02631054	Klebsiella pneumoniae subsp. pneumoniae	none	SRR1167001	WGS	GENOMIC	RANDOM	PAIRED	ILLUMINA	Illumina HiSeq 2000	1319340222	14186454	SRR1167001	7020-7118	Tn4401a	C126T	none	none	unknown	Tn4401a-unknown	ATTGA	ATTGA	46	58	1
PRJNA237670	SAMN02631055	Klebsiella pneumoniae subsp. pneumoniae	none	SRR1167002	WGS	GENOMIC	RANDOM	PAIRED	ILLUMINA	Illumina HiSeq 2000	742881861	7987977	SRR1167002	7020-7118	Tn4401a	C126T	none	none	unknown	Tn4401a-unknown	ATTGA	ATTGA	53	58	1
PRJNA237670	SAMN02631056	Klebsiella pneumoniae subsp. pneumoniae	none	SRR1167003	WGS	GENOMIC	RANDOM	PAIRED	ILLUMINA	Illumina HiSeq 2000	1066319865	11465805	SRR1167003	7020-7118	Tn4401a	C126T	none	none	unknown	Tn4401a-unknown	ATTGA	ATTGA	96	141	1
PRJNA237670	SAMN02631057	Klebsiella pneumoniae subsp. pneumoniae	none	SRR1167004	WGS	GENOMIC	RANDOM	PAIRED	ILLUMINA	Illumina HiSeq 2000	1609789638	17309566	SRR1167004	7020-7118	Tn4401a	C126T	none	none	unknown	Tn4401a-unknown	ATTGA	ATTGA	101	127	1
PRJNA237670	SAMN02631058	Klebsiella pneumoniae subsp. pneumoniae	none	SRR1167005	WGS	GENOMIC	RANDOM	PAIRED	ILLUMINA	Illumina HiSeq 2000	2270537526	24414382	SRR1167005	none	Tn4401b	C8015T	none	none	2	Tn4401b-2	GTTCT|TTTCT	GTTCT|TGAAA	1008|13	82|689	1
PRJNA237670	SAMN02631059	Klebsiella pneumoniae subsp. pneumoniae	none	SRR1167006	WGS	GENOMIC	RANDOM	PAIRED	ILLUMINA	Illumina HiSeq 2000	2823757977	30362989	SRR1167006	none	Tn4401b	C8015T	none	none	2	Tn4401b-2	ATTCT|GTTCT	GTTCT|TGAAA	13|1270	110|858	1
PRJNA237670	SAMN02631060	Klebsiella pneumoniae subsp. pneumoniae	none	SRR1167007	WGS	GENOMIC	RANDOM	PAIRED	ILLUMINA	Illumina HiSeq 2000	1434697236	15426852	SRR1167007	7020-7118	Tn4401a	C126T	none	none	unknown	Tn4401a-unknown	ATTGA	ATTGA	84	90	1
PRJNA237670	SAMN02631061	Klebsiella pneumoniae subsp. pneumoniae	none	SRR1167008	WGS	GENOMIC	RANDOM	PAIRED	ILLUMINA	Illumina HiSeq 2000	1122772353	12072821	SRR1167008	none	Tn4401b	C8015T	none	none	2	Tn4401b-2	GTTCT	GTTCT	80	76	1
PRJNA237670	SAMN02631062	Klebsiella pneumoniae subsp. pneumoniae	none	SRR1167009	WGS	GENOMIC	RANDOM	PAIRED	ILLUMINA	Illumina HiSeq 2000	804920673	8655061	SRR1167009	7020-7118	Tn4401a	C126T	none	none	unknown	Tn4401a-unknown	ATTGA	ATTGA	35	26	1
PRJNA237670	SAMN02631063	Klebsiella pneumoniae subsp. pneumoniae	none	SRR1167010	WGS	GENOMIC	RANDOM	PAIRED	ILLUMINA	Illumina HiSeq 2000	1249681269	13437433	SRR1167010	7020-7118	Tn4401a	C126T	none	none	unknown	Tn4401a-unknown	ATTGA	ATTGA	94	95	1
PRJNA237670	SAMN02631064	Klebsiella pneumoniae subsp. pneumoniae	none	SRR1167011	WGS	GENOMIC	RANDOM	PAIRED	ILLUMINA	Illumina HiSeq 2000	1187183688	12765416	SRR1167011	7008-7075	Tn4401d	C8015T	none	none	2	Tn4401d-2	GTTCT	TCTCT	77	62	1
PRJNA237670	SAMN02631066	Klebsiella pneumoniae subsp. pneumoniae	none	SRR1167013	WGS	GENOMIC	RANDOM	PAIRED	ILLUMINA	Illumina HiSeq 2000	963772113	10363141	SRR1167013	none	Tn4401b	C8015T	none	none	2	Tn4401b-2	GTTCT	GTTCT	149	116	1
PRJNA237670	SAMN02631067	Klebsiella pneumoniae subsp. pneumoniae	none	SRR1167014	WGS	GENOMIC	RANDOM	PAIRED	ILLUMINA	Illumina HiSeq 2000	1057181871	11367547	SRR1167014	none	Tn4401b	C8015T	none	none	2	Tn4401b-2	GATCT	GATCT	37	29	1
PRJNA237670	SAMN02631068	Klebsiella pneumoniae subsp. pneumoniae	none	SRR1167015	WGS	GENOMIC	RANDOM	PAIRED	ILLUMINA	Illumina HiSeq 2000	2048028051	22021807	SRR1167015	none	Tn4401b	C8015T	none	none	2	Tn4401b-2	GTTCT	GTTCT	75	38	1
PRJNA237670	SAMN02631070	Klebsiella pneumoniae subsp. pneumoniae	none	SRR1167017	WGS	GENOMIC	RANDOM	PAIRED	ILLUMINA	Illumina HiSeq 2000	862733937	9276709	SRR1167017	7020-7118	Tn4401a	none	none	none	1	Tn4401a-1	ATTGA	ATTGA	38	36	1
PRJNA237670	SAMN02631071	Klebsiella pneumoniae subsp. pneumoniae	none	SRR1167018	WGS	GENOMIC	RANDOM	PAIRED	ILLUMINA	Illumina HiSeq 2000	1530553545	16457565	SRR1167018	7020-7118	Tn4401a	none	none	none	1	Tn4401a-1	ATTGA	ATTGA	49	43	1
PRJNA237670	SAMN02631072	Klebsiella pneumoniae subsp. pneumoniae	none	SRR1167019	WGS	GENOMIC	RANDOM	PAIRED	ILLUMINA	Illumina HiSeq 2000	2288367300	24606100	SRR1167019	7020-7118	Tn4401a	C8015T	none	none	2	Tn4401a-2	ATTGA	ATTGA	87	109	1
PRJNA237670	SAMN02631073	Klebsiella pneumoniae subsp. pneumoniae	none	SRR1167020	WGS	GENOMIC	RANDOM	PAIRED	ILLUMINA	Illumina HiSeq 2000	1215708090	13072130	SRR1167020	7020-7118	Tn4401a	C6252T	none	none	unknown	Tn4401a-unknown	ATTGA	ATTGA	39	50	1
PRJNA237670	SAMN02631074	Klebsiella pneumoniae subsp. pneumoniae	none	SRR1167021	WGS	GENOMIC	RANDOM	PAIRED	ILLUMINA	Illumina HiSeq 2000	2799456798	30101686	SRR1167021	7008-7075	Tn4401d	C8015T	none	none	2	Tn4401d-2	GTTCT	TCTCT	186	160	1
PRJNA237670	SAMN02631075	Klebsiella pneumoniae subsp. pneumoniae	none	SRR1167022	WGS	GENOMIC	RANDOM	PAIRED	ILLUMINA	Illumina HiSeq 2000	2460359826	26455482	SRR1167022	7020-7118	Tn4401a	C8015T	none	none	2	Tn4401a-2	ATTGA	ATTGA	96	107	1
PRJNA237670	SAMN02631076	Klebsiella pneumoniae subsp. pneumoniae	none	SRR1167023	WGS	GENOMIC	RANDOM	PAIRED	ILLUMINA	Illumina HiSeq 2000	1662211971	17873247	SRR1167023	7020-7118	Tn4401a	C8015T	none	none	2	Tn4401a-2	ATTGA	ATTGA	68	69	1
PRJNA237670	SAMN02631077	Klebsiella pneumoniae subsp. pneumoniae	none	SRR1167024	WGS	GENOMIC	RANDOM	PAIRED	ILLUMINA	Illumina HiSeq 2000	1462422768	15724976	SRR1167024	7020-7118	Tn4401a	none	none	none	1	Tn4401a-1	ATTGA	ATTGA	60	59	1
PRJNA237670	SAMN02631078	Klebsiella pneumoniae subsp. pneumoniae	none	SRR1167025	WGS	GENOMIC	RANDOM	PAIRED	ILLUMINA	Illumina HiSeq 2000	918483624	9876168	SRR1167025	7020-7118	Tn4401a	none	none	none	1	Tn4401a-1	ATTGA	ATTGA	42	43	1
PRJNA237670	SAMN02631080	Klebsiella pneumoniae subsp. pneumoniae	none	SRR1167027	WGS	GENOMIC	RANDOM	PAIRED	ILLUMINA	Illumina HiSeq 2000	3037769112	32664184	SRR1167027	none	Tn4401b	C8015T	none	none	2	Tn4401b-2	GTTCT	GTTCT	604	502	1
PRJNA237670	SAMN02631081	Klebsiella pneumoniae subsp. pneumoniae	none	SRR1167028	WGS	GENOMIC	RANDOM	PAIRED	ILLUMINA	Illumina HiSeq 2000	1147414842	12337794	SRR1167028	7008-7075	Tn4401d	C8015T	none	none	2	Tn4401d-2	GTTCT	TCTCT	105	82	1
PRJNA234268	SAMN02581401	Escherichia coli BIDMC 82	none	SRR1172772	WGS	GENOMIC	RANDOM	PAIRED	ILLUMINA	Illumina HiSeq 2000	1907588010	9443505	SRR1172772	none	Tn4401b	none	none	none	1	Tn4401b-1	GTTCT|TAGCA	TAGCA	271|192	221	1
PRJNA234229	SAMN02581362	Klebsiella pneumoniae CHS 60	USA: North Carolina	SRR1172784	WGS	GENOMIC	RANDOM	PAIRED	ILLUMINA	Illumina HiSeq 2000	1464439198	7249699	SRR1172784	7008-7075	Tn4401d	C8015T	none	none	2	Tn4401d-2	GTTCT	TCTCT	104	113	1
PRJNA234211	SAMN02581344	Klebsiella pneumoniae CHS 42	USA: North Carolina	SRR1172811	WGS	GENOMIC	RANDOM	PAIRED	ILLUMINA	Illumina HiSeq 2000	1914895562	9479681	SRR1172811	7008-7075	Tn4401d	C8015T	none	none	2	Tn4401d-2	GTTCT	TCTCT	143	142	1
PRJNA234177	SAMN02581310	Klebsiella pneumoniae CHS 08	USA: North Carolina	SRR1172847	WGS	GENOMIC	RANDOM	PAIRED	ILLUMINA	Illumina HiSeq 2000	1858399192	9199996	SRR1172847	7008-7075	Tn4401d	C8015T	none	none	2	Tn4401d-2	GTTCT	TCTCT	399	397	1
PRJNA234177	SAMN02581310	Klebsiella pneumoniae CHS 08	USA: North Carolina	SRR1172932	WGS	GENOMIC	RANDOM	PAIRED	ILLUMINA	Illumina HiSeq 2000	1853555636	9176018	SRR1172932	7008-7075	Tn4401d	C8015T	none	none	2	Tn4401d-2	GTTCT	TCTCT	397	354	1
PRJNA234216	SAMN02581349	Klebsiella pneumoniae CHS 47	USA: North Carolina	SRR1172946	WGS	GENOMIC	RANDOM	PAIRED	ILLUMINA	Illumina HiSeq 2000	1535851450	7603225	SRR1172946	7008-7075	Tn4401d	C8015T	none	none	2	Tn4401d-2	GTTCT	TCTCT	117	102	1
PRJNA234211	SAMN02581344	Klebsiella pneumoniae CHS 42	USA: North Carolina	SRR1172960	WGS	GENOMIC	RANDOM	PAIRED	ILLUMINA	Illumina HiSeq 2000	1920142310	9505655	SRR1172960	7008-7075	Tn4401d	C8015T	none	none	2	Tn4401d-2	GTTCT	TCTCT	140	139	1
PRJNA234185	SAMN02581318	Klebsiella pneumoniae CHS 16	USA: North Carolina	SRR1172962	WGS	GENOMIC	RANDOM	PAIRED	ILLUMINA	Illumina HiSeq 2000	1805513774	8938187	SRR1172962	7008-7075	Tn4401d	C8015T	none	none	2	Tn4401d-2	GTTCT	TCTCT	126	107	1
PRJNA234185	SAMN02581318	Klebsiella pneumoniae CHS 16	USA: North Carolina	SRR1172972	WGS	GENOMIC	RANDOM	PAIRED	ILLUMINA	Illumina HiSeq 2000	1801230970	8916985	SRR1172972	7008-7075	Tn4401d	C8015T	none	none	2	Tn4401d-2	GTTCT	TCTCT	109	99	1
PRJNA234229	SAMN02581362	Klebsiella pneumoniae CHS 60	USA: North Carolina	SRR1173007	WGS	GENOMIC	RANDOM	PAIRED	ILLUMINA	Illumina HiSeq 2000	1460029942	7227871	SRR1173007	7008-7075	Tn4401d	C8015T	none	none	2	Tn4401d-2	GTTCT	TCTCT	105	104	1
PRJNA234216	SAMN02581349	Klebsiella pneumoniae CHS 47	USA: North Carolina	SRR1173048	WGS	GENOMIC	RANDOM	PAIRED	ILLUMINA	Illumina HiSeq 2000	1540626124	7626862	SRR1173048	7008-7075	Tn4401d	C8015T	none	none	2	Tn4401d-2	GTTCT	TCTCT	148	126	1
PRJNA234268	SAMN02581401	Escherichia coli BIDMC 82	none	SRR1173075	WGS	GENOMIC	RANDOM	PAIRED	ILLUMINA	Illumina HiSeq 2000	1903476906	9423153	SRR1173075	none	Tn4401b	none	none	none	1	Tn4401b-1	GTTCT|TAGCA	TAGCA	301|181	196	1
PRJNA234140	SAMN02581273	Klebsiella pneumoniae UCI 67	USA: California	SRR1180685	WGS	GENOMIC	RANDOM	PAIRED	ILLUMINA	Illumina HiSeq 2000	650513932	3220366	SRR1180685	6920-7126	unknown	C8015T	none	none	2	unknown-2	GTTCT	GTTCT	99	74	1
PRJNA234178	SAMN02581311	Klebsiella pneumoniae CHS 09	USA: North Carolina	SRR1180688	WGS	GENOMIC	RANDOM	PAIRED	ILLUMINA	Illumina HiSeq 2000	685307018	3392609	SRR1180688	7008-7075	Tn4401d	C8015T	none	none	2	Tn4401d-2	GTTCT	TCTCT	156	79	1
PRJNA234122	SAMN02581255	Klebsiella pneumoniae BWH 45	USA: Boston	SRR1180694	WGS	GENOMIC	RANDOM	PAIRED	ILLUMINA	Illumina HiSeq 2000	625307766	3095583	SRR1180694	6920-7174	Tn4401e	none	none	none	1	Tn4401e-1	GGGAA	GGGAA	113	73	1
PRJNA234176	SAMN02581309	Klebsiella pneumoniae CHS 07	USA: North Carolina	SRR1180695	WGS	GENOMIC	RANDOM	PAIRED	ILLUMINA	Illumina HiSeq 2000	608428040	3012020	SRR1180695	7008-7075	Tn4401d	C8015T	none	none	2	Tn4401d-2	GTTCT	TCTCT	146	94	1
PRJNA234179	SAMN02581312	Klebsiella pneumoniae CHS 10	USA: North Carolina	SRR1180700	WGS	GENOMIC	RANDOM	PAIRED	ILLUMINA	Illumina HiSeq 2000	583968870	2890935	SRR1180700	1745-1757|7008-7075|8491-8542	unknown	C8015T	none	none	2	unknown-2	none	TCTCT	none	32	1
PRJNA234182	SAMN02581315	Klebsiella pneumoniae CHS 13	USA: North Carolina	SRR1180706	WGS	GENOMIC	RANDOM	PAIRED	ILLUMINA	Illumina HiSeq 2000	635644712	3146756	SRR1180706	7008-7075	Tn4401d	C8015T	none	none	2	Tn4401d-2	GTTCT	TCTCT	108	91	1
PRJNA234168	SAMN02581301	Klebsiella pneumoniae BWH 47	USA: Boston	SRR1180715	WGS	GENOMIC	RANDOM	PAIRED	ILLUMINA	Illumina HiSeq 2000	612601764	3032682	SRR1180715	none	Tn4401b	C8015T	none	none	2	Tn4401b-2	GTTCT	GTTCT	148	161	1
PRJNA234128	SAMN02581261	Klebsiella pneumoniae UCI 55	USA: California	SRR1180740	WGS	GENOMIC	RANDOM	PAIRED	ILLUMINA	Illumina HiSeq 2000	566239734	2803167	SRR1180740	7008-7075	Tn4401d	C8015T	none	none	2	Tn4401d-2	GTTCT	TCTCT	218	254	1
PRJNA234146	SAMN02581279	Escherichia coli BIDMC 58	USA: Boston	SRR1180754	WGS	GENOMIC	RANDOM	PAIRED	ILLUMINA	Illumina HiSeq 2000	693667798	3433999	SRR1180754	7008-7075	Tn4401d	C8015T	none	none	2	Tn4401d-2	GTTCT	TCTCT	270	293	1
PRJNA234175	SAMN02581308	Klebsiella pneumoniae CHS 06	USA: North Carolina	SRR1180769	WGS	GENOMIC	RANDOM	PAIRED	ILLUMINA	Illumina HiSeq 2000	571865030	2831015	SRR1180769	7008-7075	Tn4401d	C8015T	none	none	2	Tn4401d-2	GTTCT	TCTCT	118	102	1
PRJNA234148	SAMN02581281	Klebsiella pneumoniae BIDMC 60	USA: Boston	SRR1180775	WGS	GENOMIC	RANDOM	PAIRED	ILLUMINA	Illumina HiSeq 2000	696202090	3446545	SRR1180775	7020-7118	Tn4401a	none	none	none	1	Tn4401a-1	ATTGA	ATTGA	359	330	1
PRJNA234174	SAMN02581307	Klebsiella pneumoniae CHS 05	USA: North Carolina	SRR1180783	WGS	GENOMIC	RANDOM	PAIRED	ILLUMINA	Illumina HiSeq 2000	591556394	2928497	SRR1180783	7008-7075	Tn4401d	C8015T	none	none	2	Tn4401d-2	GTTCT	TCTCT	118	89	1
PRJNA234172	SAMN02581305	Klebsiella pneumoniae CHS 03	USA: North Carolina	SRR1180798	WGS	GENOMIC	RANDOM	PAIRED	ILLUMINA	Illumina HiSeq 2000	149239014	738807	SRR1180798	7008-7075	Tn4401d	C8015T	none	none	2	Tn4401d-2	GTTCT	TCTCT	29	24	1
PRJNA234132	SAMN02581265	Klebsiella pneumoniae UCI 59	USA: California	SRR1180799	WGS	GENOMIC	RANDOM	PAIRED	ILLUMINA	Illumina HiSeq 2000	719995872	3564336	SRR1180799	7020-7118	Tn4401a	none	none	none	1	Tn4401a-1	ATTGA	ATTGA	400	407	1
PRJNA202024	SAMN02138643	Klebsiella pneumoniae BIDMC 18B	none	SRR1180805	WGS	GENOMIC	RANDOM	PAIRED	ILLUMINA	Illumina HiSeq 2000	671429618	3323909	SRR1180805	7020-7118	Tn4401a	none	none	none	1	Tn4401a-1	ATTGA	ATTGA	217	239	1
PRJNA234152	SAMN02581285	Escherichia coli BIDMC 64	USA: Boston	SRR1180832	WGS	GENOMIC	RANDOM	PAIRED	ILLUMINA	Illumina HiSeq 2000	694265314	3436957	SRR1180832	7008-7075	Tn4401d	C8015T	none	none	2	Tn4401d-2	GTTCT	TCTCT	160	136	1
PRJNA234108	SAMN02581241	Klebsiella variicola	USA: Boston	SRR1180835	WGS	GENOMIC	RANDOM	PAIRED	ILLUMINA	Illumina HiSeq 2000	638872268	3162734	SRR1180835	7020-7118	Tn4401a	none	none	none	1	Tn4401a-1	ATTGA	ATTGA	20	17	1
PRJNA201926	SAMN02138551	Enterobacter sp. MGH 11	none	SRR1180836	WGS	GENOMIC	RANDOM	PAIRED	ILLUMINA	Illumina HiSeq 2000	686077042	3396421	SRR1180836	none	Tn4401b	C7509G|T7917G	none	none	6	Tn4401b-6	AAAGC	AAAGC	344	297	1
PRJNA234113	SAMN02581246	Klebsiella pneumoniae MGH 73	USA: Boston	SRR1180838	WGS	GENOMIC	RANDOM	PAIRED	ILLUMINA	Illumina HiSeq 2000	575937350	2851175	SRR1180838	none	Tn4401b	C8015T	none	none	2	Tn4401b-2	GACAT|GTTCT	ATATA|GTTCT	44|227	65|199	1
PRJNA234180	SAMN02581313	Klebsiella pneumoniae CHS 11	USA: North Carolina	SRR1180844	WGS	GENOMIC	RANDOM	PAIRED	ILLUMINA	Illumina HiSeq 2000	672527690	3329345	SRR1180844	7008-7075	Tn4401d	C8015T	none	none	2	Tn4401d-2	GTTCT	TCTCT	219	184	1
PRJNA234156	SAMN02581289	Klebsiella pneumoniae BIDMC 68	USA: Boston	SRR1180855	WGS	GENOMIC	RANDOM	PAIRED	ILLUMINA	Illumina HiSeq 2000	651035294	3222947	SRR1180855	7020-7118	Tn4401a	none	none	none	1	Tn4401a-1	ATTGA	ATTGA	165	172	1
PRJNA234134	SAMN02581267	Klebsiella pneumoniae UCI 61	USA: California	SRR1180856	WGS	GENOMIC	RANDOM	PAIRED	ILLUMINA	Illumina HiSeq 2000	674984212	3341506	SRR1180856	7020-7118	Tn4401a	none	none	none	1	Tn4401a-1	ATTGA	ATTGA	135	123	1
PRJNA234136	SAMN02581269	Klebsiella pneumoniae UCI 63	USA: California	SRR1180858	WGS	GENOMIC	RANDOM	PAIRED	ILLUMINA	Illumina HiSeq 2000	612281796	3031098	SRR1180858	7020-7118	Tn4401a	none	none	none	1	Tn4401a-1	ATTGA	ATTGA	406	328	1
PRJNA234171	SAMN02581304	Klebsiella pneumoniae CHS 02	USA: North Carolina	SRR1180863	WGS	GENOMIC	RANDOM	PAIRED	ILLUMINA	Illumina HiSeq 2000	631001742	3123771	SRR1180863	7008-7075	Tn4401d	C8015T	none	none	2	Tn4401d-2	GTTCT	TCTCT	92	89	1
PRJNA234119	SAMN02581252	Klebsiella pneumoniae MGH 79	USA: Boston	SRR1180869	WGS	GENOMIC	RANDOM	PAIRED	ILLUMINA	Illumina HiSeq 2000	739748240	3662120	SRR1180869	7020-7118	Tn4401a	none	none	none	1	Tn4401a-1	ATTGA	ATTGA	168	171	1
PRJNA234144	SAMN02581277	Acinetobacter baumannii BIDMC 56	USA: Boston	SRR1180875	WGS	GENOMIC	RANDOM	PAIRED	ILLUMINA	Illumina HiSeq 2000	597549330	2958165	SRR1180875	7008-7075	Tn4401d	C8015T	none	none	2	Tn4401d-2	GTTCT	TCTCT	37	31	1
PRJNA234170	SAMN02581303	Klebsiella pneumoniae CHS 01	USA: North Carolina	SRR1180887	WGS	GENOMIC	RANDOM	PAIRED	ILLUMINA	Illumina HiSeq 2000	612237962	3030881	SRR1180887	7008-7075	Tn4401d	C8015T	none	none	2	Tn4401d-2	GTTCT	TCTCT	96	90	1
PRJNA234173	SAMN02581306	Klebsiella pneumoniae CHS 04	USA: North Carolina	SRR1180888	WGS	GENOMIC	RANDOM	PAIRED	ILLUMINA	Illumina HiSeq 2000	609638020	3018010	SRR1180888	7008-7075	Tn4401d	C8015T	none	none	2	Tn4401d-2	GTTCT	TCTCT	106	67	1
PRJNA234111	SAMN02581244	Klebsiella pneumoniae MGH 71	USA: Boston	SRR1180889	WGS	GENOMIC	RANDOM	PAIRED	ILLUMINA	Illumina HiSeq 2000	627770752	3107776	SRR1180889	7020-7118	Tn4401a	none	none	none	1	Tn4401a-1	ATTGA	ATTGA	103	100	1
PRJNA234142	SAMN02581275	Klebsiella pneumoniae BIDMC 54	USA: Boston	SRR1180896	WGS	GENOMIC	RANDOM	PAIRED	ILLUMINA	Illumina HiSeq 2000	665480718	3294459	SRR1180896	none	Tn4401b	C4202T|C8015T	none	none	unknown	Tn4401b-unknown	TTTAA	TTTAA	55	54	1
PRJNA234181	SAMN02581314	Klebsiella pneumoniae CHS 12	USA: North Carolina	SRR1180897	WGS	GENOMIC	RANDOM	PAIRED	ILLUMINA	Illumina HiSeq 2000	604670638	2993419	SRR1180897	7008-7075	Tn4401d	C8015T	none	none	2	Tn4401d-2	GTTCT	TCTCT	130	94	1
PRJNA234150	SAMN02581283	Escherichia coli BIDMC 62	USA: Boston	SRR1180899	WGS	GENOMIC	RANDOM	PAIRED	ILLUMINA	Illumina HiSeq 2000	655110644	3243122	SRR1180899	7008-7075	Tn4401d	C8015T	none	none	2	Tn4401d-2	GTTCT	TCTCT	164	167	1
PRJNA234154	SAMN02581287	Enterobacter cloacae BIDMC 66	USA: Boston	SRR1180908	WGS	GENOMIC	RANDOM	PAIRED	ILLUMINA	Illumina HiSeq 2000	633377262	3135531	SRR1180908	none	Tn4401b	C7509G|T7917G	none	none	6	Tn4401b-6	TAGCA	TAGCA	82	89	1
PRJNA234154	SAMN02581287	Enterobacter cloacae BIDMC 66	USA: Boston	SRR1180917	WGS	GENOMIC	RANDOM	PAIRED	ILLUMINA	Illumina HiSeq 2000	641259504	3174552	SRR1180917	none	Tn4401b	C7509G|T7917G	none	none	6	Tn4401b-6	TAGCA	TAGCA	82	105	1
PRJNA234144	SAMN02581277	Acinetobacter baumannii BIDMC 56	USA: Boston	SRR1180930	WGS	GENOMIC	RANDOM	PAIRED	ILLUMINA	Illumina HiSeq 2000	601885462	2979631	SRR1180930	7008-7075	Tn4401d	C8015T	none	none	2	Tn4401d-2	GTTCT	TCTCT	43	22	1
PRJNA234156	SAMN02581289	Klebsiella pneumoniae BIDMC 68	USA: Boston	SRR1180931	WGS	GENOMIC	RANDOM	PAIRED	ILLUMINA	Illumina HiSeq 2000	656900162	3251981	SRR1180931	7020-7118	Tn4401a	none	none	none	1	Tn4401a-1	ATTGA	ATTGA	173	126	1
PRJNA234148	SAMN02581281	Klebsiella pneumoniae BIDMC 60	USA: Boston	SRR1180948	WGS	GENOMIC	RANDOM	PAIRED	ILLUMINA	Illumina HiSeq 2000	705648216	3493308	SRR1180948	7020-7118	Tn4401a	none	none	none	1	Tn4401a-1	ATTGA	ATTGA	368	312	1
PRJNA234113	SAMN02581246	Klebsiella pneumoniae MGH 73	USA: Boston	SRR1180949	WGS	GENOMIC	RANDOM	PAIRED	ILLUMINA	Illumina HiSeq 2000	576812818	2855509	SRR1180949	none	Tn4401b	C8015T	none	none	2	Tn4401b-2	GACAT|GTTCT	ATATA|GTTCT	45|238	56|231	1
PRJNA234180	SAMN02581313	Klebsiella pneumoniae CHS 11	USA: North Carolina	SRR1180955	WGS	GENOMIC	RANDOM	PAIRED	ILLUMINA	Illumina HiSeq 2000	679428818	3363509	SRR1180955	7008-7075	Tn4401d	C8015T	none	none	2	Tn4401d-2	GTTCT	TCTCT	219	164	1
PRJNA201926	SAMN02138551	Enterobacter sp. MGH 11	none	SRR1180956	WGS	GENOMIC	RANDOM	PAIRED	ILLUMINA	Illumina HiSeq 2000	695132904	3441252	SRR1180956	none	Tn4401b	C7509G|T7917G	none	none	6	Tn4401b-6	AAAGC	AAAGC	331	283	1
PRJNA234181	SAMN02581314	Klebsiella pneumoniae CHS 12	USA: North Carolina	SRR1180962	WGS	GENOMIC	RANDOM	PAIRED	ILLUMINA	Illumina HiSeq 2000	614823360	3043680	SRR1180962	7008-7075	Tn4401d	C8015T	none	none	2	Tn4401d-2	GTTCT	TCTCT	139	101	1
PRJNA234172	SAMN02581305	Klebsiella pneumoniae CHS 03	USA: North Carolina	SRR1180966	WGS	GENOMIC	RANDOM	PAIRED	ILLUMINA	Illumina HiSeq 2000	151030148	747674	SRR1180966	7008-7075	Tn4401d	C8015T	none	none	2	Tn4401d-2	GTTCT	TCTCT	32	22	1
PRJNA234179	SAMN02581312	Klebsiella pneumoniae CHS 10	USA: North Carolina	SRR1180967	WGS	GENOMIC	RANDOM	PAIRED	ILLUMINA	Illumina HiSeq 2000	598427020	2962510	SRR1180967	1745-1757|7008-7075	unknown	C8015T	none	none	2	unknown-2	none	TCTCT	none	38	1
PRJNA234173	SAMN02581306	Klebsiella pneumoniae CHS 04	USA: North Carolina	SRR1180981	WGS	GENOMIC	RANDOM	PAIRED	ILLUMINA	Illumina HiSeq 2000	611916984	3029292	SRR1180981	7008-7075	Tn4401d	C8015T	none	none	2	Tn4401d-2	GTTCT	TCTCT	121	84	1
PRJNA234119	SAMN02581252	Klebsiella pneumoniae MGH 79	USA: Boston	SRR1180988	WGS	GENOMIC	RANDOM	PAIRED	ILLUMINA	Illumina HiSeq 2000	746319098	3694649	SRR1180988	7020-7118	Tn4401a	none	none	none	1	Tn4401a-1	ATTGA	ATTGA	158	138	1
PRJNA234146	SAMN02581279	Escherichia coli BIDMC 58	USA: Boston	SRR1180992	WGS	GENOMIC	RANDOM	PAIRED	ILLUMINA	Illumina HiSeq 2000	699244008	3461604	SRR1180992	7008-7075	Tn4401d	C8015T	none	none	2	Tn4401d-2	GTTCT	TCTCT	239	273	1
PRJNA234171	SAMN02581304	Klebsiella pneumoniae CHS 02	USA: North Carolina	SRR1180993	WGS	GENOMIC	RANDOM	PAIRED	ILLUMINA	Illumina HiSeq 2000	643250618	3184409	SRR1180993	7008-7075	Tn4401d	C8015T	none	none	2	Tn4401d-2	GTTCT	TCTCT	81	76	1
PRJNA234175	SAMN02581308	Klebsiella pneumoniae CHS 06	USA: North Carolina	SRR1181004	WGS	GENOMIC	RANDOM	PAIRED	ILLUMINA	Illumina HiSeq 2000	574802716	2845558	SRR1181004	7008-7075	Tn4401d	C8015T	none	none	2	Tn4401d-2	GTTCT	TCTCT	102	80	1
PRJNA234128	SAMN02581261	Klebsiella pneumoniae UCI 55	USA: California	SRR1181005	WGS	GENOMIC	RANDOM	PAIRED	ILLUMINA	Illumina HiSeq 2000	570653838	2825019	SRR1181005	7008-7075	Tn4401d	C8015T	none	none	2	Tn4401d-2	GTTCT	TCTCT	251	240	1
PRJNA202024	SAMN02138643	Klebsiella pneumoniae BIDMC 18B	none	SRR1181006	WGS	GENOMIC	RANDOM	PAIRED	ILLUMINA	Illumina HiSeq 2000	681632032	3374416	SRR1181006	7020-7118	Tn4401a	none	none	none	1	Tn4401a-1	ATTGA	ATTGA	201	231	1
PRJNA234170	SAMN02581303	Klebsiella pneumoniae CHS 01	USA: North Carolina	SRR1181015	WGS	GENOMIC	RANDOM	PAIRED	ILLUMINA	Illumina HiSeq 2000	618944160	3064080	SRR1181015	7008-7075	Tn4401d	C8015T	none	none	2	Tn4401d-2	GTTCT	TCTCT	109	111	1
PRJNA234174	SAMN02581307	Klebsiella pneumoniae CHS 05	USA: North Carolina	SRR1181016	WGS	GENOMIC	RANDOM	PAIRED	ILLUMINA	Illumina HiSeq 2000	595771326	2949363	SRR1181016	7008-7075	Tn4401d	C8015T	none	none	2	Tn4401d-2	GTTCT	TCTCT	116	83	1
PRJNA234111	SAMN02581244	Klebsiella pneumoniae MGH 71	USA: Boston	SRR1181017	WGS	GENOMIC	RANDOM	PAIRED	ILLUMINA	Illumina HiSeq 2000	627795194	3107897	SRR1181017	7020-7118	Tn4401a	none	none	none	1	Tn4401a-1	ATTGA	ATTGA	118	100	1
PRJNA234152	SAMN02581285	Escherichia coli BIDMC 64	USA: Boston	SRR1181038	WGS	GENOMIC	RANDOM	PAIRED	ILLUMINA	Illumina HiSeq 2000	697696688	3453944	SRR1181038	7008-7075	Tn4401d	C8015T	none	none	2	Tn4401d-2	GTTCT	TCTCT	172	138	1
PRJNA234136	SAMN02581269	Klebsiella pneumoniae UCI 63	USA: California	SRR1181040	WGS	GENOMIC	RANDOM	PAIRED	ILLUMINA	Illumina HiSeq 2000	619992540	3069270	SRR1181040	7020-7118	Tn4401a	none	none	none	1	Tn4401a-1	ATTGA	ATTGA	351	290	1
PRJNA234132	SAMN02581265	Klebsiella pneumoniae UCI 59	USA: California	SRR1181044	WGS	GENOMIC	RANDOM	PAIRED	ILLUMINA	Illumina HiSeq 2000	729608850	3611925	SRR1181044	7020-7118	Tn4401a	none	none	none	1	Tn4401a-1	ATTGA	ATTGA	400	391	1
PRJNA234150	SAMN02581283	Escherichia coli BIDMC 62	USA: Boston	SRR1181054	WGS	GENOMIC	RANDOM	PAIRED	ILLUMINA	Illumina HiSeq 2000	666765640	3300820	SRR1181054	7008-7075	Tn4401d	C8015T	none	none	2	Tn4401d-2	GTTCT	TCTCT	183	158	1
PRJNA234142	SAMN02581275	Klebsiella pneumoniae BIDMC 54	USA: Boston	SRR1181065	WGS	GENOMIC	RANDOM	PAIRED	ILLUMINA	Illumina HiSeq 2000	670908256	3321328	SRR1181065	none	Tn4401b	C4202T|C8015T	none	none	unknown	Tn4401b-unknown	TTTAA	TTTAA	60	52	1
PRJNA234134	SAMN02581267	Klebsiella pneumoniae UCI 61	USA: California	SRR1181068	WGS	GENOMIC	RANDOM	PAIRED	ILLUMINA	Illumina HiSeq 2000	682485280	3378640	SRR1181068	7020-7118	Tn4401a	none	none	none	1	Tn4401a-1	ATTGA	ATTGA	155	135	1
PRJNA234108	SAMN02581241	Klebsiella variicola	USA: Boston	SRR1181079	WGS	GENOMIC	RANDOM	PAIRED	ILLUMINA	Illumina HiSeq 2000	643089624	3183612	SRR1181079	7020-7118	Tn4401a	none	none	none	1	Tn4401a-1	ATTGA	ATTGA	22	13	1
PRJNA234176	SAMN02581309	Klebsiella pneumoniae CHS 07	USA: North Carolina	SRR1183491	WGS	GENOMIC	RANDOM	PAIRED	ILLUMINA	Illumina HiSeq 2000	612713066	3033233	SRR1183491	7008-7075	Tn4401d	C8015T	none	none	2	Tn4401d-2	GTTCT	TCTCT	130	86	1
PRJNA234140	SAMN02581273	Klebsiella pneumoniae UCI 67	USA: California	SRR1183503	WGS	GENOMIC	RANDOM	PAIRED	ILLUMINA	Illumina HiSeq 2000	658112162	3257981	SRR1183503	6920-7126	unknown	C8015T	none	none	2	unknown-2	GTTCT	GTTCT	103	81	1
PRJNA234122	SAMN02581255	Klebsiella pneumoniae BWH 45	USA: Boston	SRR1183547	WGS	GENOMIC	RANDOM	PAIRED	ILLUMINA	Illumina HiSeq 2000	629611174	3116887	SRR1183547	6920-7174	Tn4401e	none	none	none	1	Tn4401e-1	GGGAA	GGGAA	105	76	1
PRJNA234168	SAMN02581301	Klebsiella pneumoniae BWH 47	USA: Boston	SRR1183598	WGS	GENOMIC	RANDOM	PAIRED	ILLUMINA	Illumina HiSeq 2000	616373508	3051354	SRR1183598	none	Tn4401b	C8015T	none	none	2	Tn4401b-2	GTTCT	GTTCT	144	138	1
PRJNA234178	SAMN02581311	Klebsiella pneumoniae CHS 09	USA: North Carolina	SRR1183628	WGS	GENOMIC	RANDOM	PAIRED	ILLUMINA	Illumina HiSeq 2000	696414998	3447599	SRR1183628	7008-7075	Tn4401d	C8015T	none	none	2	Tn4401d-2	GTTCT	TCTCT	141	94	1
PRJNA234182	SAMN02581315	Klebsiella pneumoniae CHS 13	USA: North Carolina	SRR1183660	WGS	GENOMIC	RANDOM	PAIRED	ILLUMINA	Illumina HiSeq 2000	643802684	3187142	SRR1183660	7008-7075	Tn4401d	C8015T	none	none	2	Tn4401d-2	GTTCT	TCTCT	109	93	1
PRJNA234119	SAMN02581252	Klebsiella pneumoniae MGH 79	USA: Boston	SRR1187688	WGS	GENOMIC	RANDOM	PAIRED	ILLUMINA	Illumina HiSeq 2000	625901646	3098523	SRR1187688	7020-7118	Tn4401a	none	none	none	1	Tn4401a-1	ATTGA	ATTGA	114	115	1
PRJNA234181	SAMN02581314	Klebsiella pneumoniae CHS 12	USA: North Carolina	SRR1187691	WGS	GENOMIC	RANDOM	PAIRED	ILLUMINA	Illumina HiSeq 2000	515785386	2553393	SRR1187691	7008-7075	Tn4401d	C8015T	none	none	2	Tn4401d-2	GTTCT	TCTCT	114	82	1
PRJNA234132	SAMN02581265	Klebsiella pneumoniae UCI 59	USA: California	SRR1187694	WGS	GENOMIC	RANDOM	PAIRED	ILLUMINA	Illumina HiSeq 2000	471897048	2336124	SRR1187694	7020-7118	Tn4401a	none	none	none	1	Tn4401a-1	ATTGA	ATTGA	241	217	1
PRJNA234152	SAMN02581285	Escherichia coli BIDMC 64	USA: Boston	SRR1187695	WGS	GENOMIC	RANDOM	PAIRED	ILLUMINA	Illumina HiSeq 2000	1113578934	5512767	SRR1187695	7008-7075	Tn4401d	C8015T	none	none	2	Tn4401d-2	GTTCT	TCTCT	298	290	1
PRJNA234142	SAMN02581275	Klebsiella pneumoniae BIDMC 54	USA: Boston	SRR1187696	WGS	GENOMIC	RANDOM	PAIRED	ILLUMINA	Illumina HiSeq 2000	398991814	1975207	SRR1187696	none	Tn4401b	C4202T|C8015T	none	none	unknown	Tn4401b-unknown	TTTAA	TTTAA	44	27	1
PRJNA234180	SAMN02581313	Klebsiella pneumoniae CHS 11	USA: North Carolina	SRR1187697	WGS	GENOMIC	RANDOM	PAIRED	ILLUMINA	Illumina HiSeq 2000	412180394	2040497	SRR1187697	7008-7075	Tn4401d	C8015T	none	none	2	Tn4401d-2	GTTCT	TCTCT	80	86	1
PRJNA234113	SAMN02581246	Klebsiella pneumoniae MGH 73	USA: Boston	SRR1187698	WGS	GENOMIC	RANDOM	PAIRED	ILLUMINA	Illumina HiSeq 2000	365616768	1809984	SRR1187698	none	Tn4401b	C8015T	none	none	2	Tn4401b-2	GACAT|GTTCT	ATATA|GTTCT	43|123	18|102	1
PRJNA234178	SAMN02581311	Klebsiella pneumoniae CHS 09	USA: North Carolina	SRR1187703	WGS	GENOMIC	RANDOM	PAIRED	ILLUMINA	Illumina HiSeq 2000	444319200	2199600	SRR1187703	7008-7075	Tn4401d	C8015T	none	none	2	Tn4401d-2	GTTCT	TCTCT	75	71	1
PRJNA234119	SAMN02581252	Klebsiella pneumoniae MGH 79	USA: Boston	SRR1187705	WGS	GENOMIC	RANDOM	PAIRED	ILLUMINA	Illumina HiSeq 2000	616990416	3054408	SRR1187705	7020-7118	Tn4401a	none	none	none	1	Tn4401a-1	ATTGA	ATTGA	140	108	1
PRJNA234174	SAMN02581307	Klebsiella pneumoniae CHS 05	USA: North Carolina	SRR1187707	WGS	GENOMIC	RANDOM	PAIRED	ILLUMINA	Illumina HiSeq 2000	502464900	2487450	SRR1187707	7008-7075	Tn4401d	C8015T	none	none	2	Tn4401d-2	GTTCT	TCTCT	70	83	1
PRJNA234168	SAMN02581301	Klebsiella pneumoniae BWH 47	USA: Boston	SRR1187710	WGS	GENOMIC	RANDOM	PAIRED	ILLUMINA	Illumina HiSeq 2000	613415420	3036710	SRR1187710	none	Tn4401b	C8015T	none	none	2	Tn4401b-2	GTTCT	GTTCT	175	136	1
PRJNA234182	SAMN02581315	Klebsiella pneumoniae CHS 13	USA: North Carolina	SRR1187711	WGS	GENOMIC	RANDOM	PAIRED	ILLUMINA	Illumina HiSeq 2000	484386910	2397955	SRR1187711	7008-7075	Tn4401d	C8015T	none	none	2	Tn4401d-2	GTTCT	TCTCT	75	71	1
PRJNA202024	SAMN02138643	Klebsiella pneumoniae BIDMC 18B	none	SRR1187713	WGS	GENOMIC	RANDOM	PAIRED	ILLUMINA	Illumina HiSeq 2000	391775970	1939485	SRR1187713	7020-7118	Tn4401a	none	none	none	1	Tn4401a-1	ATTGA	ATTGA	97	72	1
PRJNA234175	SAMN02581308	Klebsiella pneumoniae CHS 06	USA: North Carolina	SRR1187742	WGS	GENOMIC	RANDOM	PAIRED	ILLUMINA	Illumina HiSeq 2000	386758088	1914644	SRR1187742	7008-7075	Tn4401d	C8015T	none	none	2	Tn4401d-2	GTTCT	TCTCT	62	50	1
PRJNA202024	SAMN02138643	Klebsiella pneumoniae BIDMC 18B	none	SRR1187743	WGS	GENOMIC	RANDOM	PAIRED	ILLUMINA	Illumina HiSeq 2000	405443290	2007145	SRR1187743	7020-7118	Tn4401a	none	none	none	1	Tn4401a-1	ATTGA	ATTGA	89	86	1
PRJNA234148	SAMN02581281	Klebsiella pneumoniae BIDMC 60	USA: Boston	SRR1187746	WGS	GENOMIC	RANDOM	PAIRED	ILLUMINA	Illumina HiSeq 2000	481205208	2382204	SRR1187746	7020-7118	Tn4401a	none	none	none	1	Tn4401a-1	ATTGA	ATTGA	260	221	1
PRJNA234175	SAMN02581308	Klebsiella pneumoniae CHS 06	USA: North Carolina	SRR1187747	WGS	GENOMIC	RANDOM	PAIRED	ILLUMINA	Illumina HiSeq 2000	385828888	1910044	SRR1187747	7008-7075	Tn4401d	C8015T	none	none	2	Tn4401d-2	GTTCT	TCTCT	61	58	1
PRJNA201926	SAMN02138551	Enterobacter sp. MGH 11	none	SRR1187749	WGS	GENOMIC	RANDOM	PAIRED	ILLUMINA	Illumina HiSeq 2000	406169884	2010742	SRR1187749	none	Tn4401b	C7509G|T7917G	none	none	6	Tn4401b-6	AAAGC	AAAGC	212	175	1
PRJNA234146	SAMN02581279	Escherichia coli BIDMC 58	USA: Boston	SRR1187750	WGS	GENOMIC	RANDOM	PAIRED	ILLUMINA	Illumina HiSeq 2000	538670572	2666686	SRR1187750	7008-7075	Tn4401d	C8015T	none	none	2	Tn4401d-2	GTTCT	TCTCT	232	226	1
PRJNA234122	SAMN02581255	Klebsiella pneumoniae BWH 45	USA: Boston	SRR1187753	WGS	GENOMIC	RANDOM	PAIRED	ILLUMINA	Illumina HiSeq 2000	549023678	2717939	SRR1187753	6920-7174	Tn4401e	none	none	none	1	Tn4401e-1	GGGAA	GGGAA	91	86	1
PRJNA234132	SAMN02581265	Klebsiella pneumoniae UCI 59	USA: California	SRR1187761	WGS	GENOMIC	RANDOM	PAIRED	ILLUMINA	Illumina HiSeq 2000	462610098	2290149	SRR1187761	7020-7118	Tn4401a	none	none	none	1	Tn4401a-1	ATTGA	ATTGA	246	234	1
PRJNA234168	SAMN02581301	Klebsiella pneumoniae BWH 47	USA: Boston	SRR1187765	WGS	GENOMIC	RANDOM	PAIRED	ILLUMINA	Illumina HiSeq 2000	619793772	3068286	SRR1187765	none	Tn4401b	C8015T	none	none	2	Tn4401b-2	GTTCT	GTTCT	156	152	1
PRJNA234176	SAMN02581309	Klebsiella pneumoniae CHS 07	USA: North Carolina	SRR1187766	WGS	GENOMIC	RANDOM	PAIRED	ILLUMINA	Illumina HiSeq 2000	386733040	1914520	SRR1187766	7008-7075	Tn4401d	C8015T	none	none	2	Tn4401d-2	GTTCT	TCTCT	69	57	1
PRJNA234107	SAMN02581240	Klebsiella pneumoniae MGH 67	USA: Boston	SRR1187767	WGS	GENOMIC	RANDOM	PAIRED	ILLUMINA	Illumina HiSeq 2000	486495386	2408393	SRR1187767	7020-7118	Tn4401a	none	none	none	1	Tn4401a-1	ATTGA	ATTGA	104	82	1
PRJNA234140	SAMN02581273	Klebsiella pneumoniae UCI 67	USA: California	SRR1187768	WGS	GENOMIC	RANDOM	PAIRED	ILLUMINA	Illumina HiSeq 2000	526320292	2605546	SRR1187768	6920-7126	unknown	C8015T	none	none	2	unknown-2	GTTCT	GTTCT	61	49	1
PRJNA234150	SAMN02581283	Escherichia coli BIDMC 62	USA: Boston	SRR1187770	WGS	GENOMIC	RANDOM	PAIRED	ILLUMINA	Illumina HiSeq 2000	427640464	2117032	SRR1187770	7008-7075	Tn4401d	C8015T	none	none	2	Tn4401d-2	GTTCT	TCTCT	113	125	1
PRJNA234171	SAMN02581304	Klebsiella pneumoniae CHS 02	USA: North Carolina	SRR1187775	WGS	GENOMIC	RANDOM	PAIRED	ILLUMINA	Illumina HiSeq 2000	374954016	1856208	SRR1187775	7008-7075	Tn4401d	C8015T	none	none	2	Tn4401d-2	GTTCT	TCTCT	58	49	1
PRJNA234182	SAMN02581315	Klebsiella pneumoniae CHS 13	USA: North Carolina	SRR1187776	WGS	GENOMIC	RANDOM	PAIRED	ILLUMINA	Illumina HiSeq 2000	489364190	2422595	SRR1187776	7008-7075	Tn4401d	C8015T	none	none	2	Tn4401d-2	GTTCT	TCTCT	82	86	1
PRJNA234150	SAMN02581283	Escherichia coli BIDMC 62	USA: Boston	SRR1187780	WGS	GENOMIC	RANDOM	PAIRED	ILLUMINA	Illumina HiSeq 2000	429885088	2128144	SRR1187780	7008-7075	Tn4401d	C8015T	none	none	2	Tn4401d-2	GTTCT	TCTCT	131	137	1
PRJNA234174	SAMN02581307	Klebsiella pneumoniae CHS 05	USA: North Carolina	SRR1187787	WGS	GENOMIC	RANDOM	PAIRED	ILLUMINA	Illumina HiSeq 2000	491553466	2433433	SRR1187787	7008-7075	Tn4401d	C8015T	none	none	2	Tn4401d-2	GTTCT	TCTCT	82	58	1
PRJNA234172	SAMN02581305	Klebsiella pneumoniae CHS 03	USA: North Carolina	SRR1187792	WGS	GENOMIC	RANDOM	PAIRED	ILLUMINA	Illumina HiSeq 2000	582353072	2882936	SRR1187792	7008-7075	Tn4401d	C8015T	none	none	2	Tn4401d-2	GTTCT	TCTCT	96	98	1
PRJNA234134	SAMN02581267	Klebsiella pneumoniae UCI 61	USA: California	SRR1187794	WGS	GENOMIC	RANDOM	PAIRED	ILLUMINA	Illumina HiSeq 2000	600631446	2973423	SRR1187794	7020-7118	Tn4401a	none	none	none	1	Tn4401a-1	ATTGA	ATTGA	126	123	1
PRJNA234142	SAMN02581275	Klebsiella pneumoniae BIDMC 54	USA: Boston	SRR1187797	WGS	GENOMIC	RANDOM	PAIRED	ILLUMINA	Illumina HiSeq 2000	404277750	2001375	SRR1187797	none	Tn4401b	C4202T|C8015T	none	none	unknown	Tn4401b-unknown	TTTAA	TTTAA	38	57	1
PRJNA234171	SAMN02581304	Klebsiella pneumoniae CHS 02	USA: North Carolina	SRR1187806	WGS	GENOMIC	RANDOM	PAIRED	ILLUMINA	Illumina HiSeq 2000	379443870	1878435	SRR1187806	7008-7075	Tn4401d	C8015T	none	none	2	Tn4401d-2	GTTCT	TCTCT	59	39	1
PRJNA234107	SAMN02581240	Klebsiella pneumoniae MGH 67	USA: Boston	SRR1187807	WGS	GENOMIC	RANDOM	PAIRED	ILLUMINA	Illumina HiSeq 2000	492978374	2440487	SRR1187807	7020-7118	Tn4401a	none	none	none	1	Tn4401a-1	ATTGA	ATTGA	98	98	1
PRJNA234111	SAMN02581244	Klebsiella pneumoniae MGH 71	USA: Boston	SRR1187808	WGS	GENOMIC	RANDOM	PAIRED	ILLUMINA	Illumina HiSeq 2000	587485690	2908345	SRR1187808	7020-7118	Tn4401a	none	none	none	1	Tn4401a-1	ATTGA	ATTGA	69	67	1
PRJNA234136	SAMN02581269	Klebsiella pneumoniae UCI 63	USA: California	SRR1187809	WGS	GENOMIC	RANDOM	PAIRED	ILLUMINA	Illumina HiSeq 2000	379344284	1877942	SRR1187809	7020-7118	Tn4401a	none	none	none	1	Tn4401a-1	ATTGA	ATTGA	237	208	1
PRJNA234156	SAMN02581289	Klebsiella pneumoniae BIDMC 68	USA: Boston	SRR1187811	WGS	GENOMIC	RANDOM	PAIRED	ILLUMINA	Illumina HiSeq 2000	515466630	2551815	SRR1187811	7020-7118	Tn4401a	none	none	none	1	Tn4401a-1	ATTGA	ATTGA	109	106	1
PRJNA234134	SAMN02581267	Klebsiella pneumoniae UCI 61	USA: California	SRR1187813	WGS	GENOMIC	RANDOM	PAIRED	ILLUMINA	Illumina HiSeq 2000	612178372	3030586	SRR1187813	7020-7118	Tn4401a	none	none	none	1	Tn4401a-1	ATTGA	ATTGA	140	135	1
PRJNA234140	SAMN02581273	Klebsiella pneumoniae UCI 67	USA: California	SRR1187814	WGS	GENOMIC	RANDOM	PAIRED	ILLUMINA	Illumina HiSeq 2000	519140202	2570001	SRR1187814	6920-7126	unknown	C8015T	none	none	2	unknown-2	GTTCT	GTTCT	62	61	1
PRJNA234154	SAMN02581287	Enterobacter cloacae BIDMC 66	USA: Boston	SRR1187818	WGS	GENOMIC	RANDOM	PAIRED	ILLUMINA	Illumina HiSeq 2000	467999054	2316827	SRR1187818	none	Tn4401b	C7509G|T7917G	none	none	6	Tn4401b-6	TAGCA	TAGCA	73	49	1
PRJNA234148	SAMN02581281	Klebsiella pneumoniae BIDMC 60	USA: Boston	SRR1187821	WGS	GENOMIC	RANDOM	PAIRED	ILLUMINA	Illumina HiSeq 2000	479237728	2372464	SRR1187821	7020-7118	Tn4401a	none	none	none	1	Tn4401a-1	ATTGA	ATTGA	244	244	1
PRJNA234172	SAMN02581305	Klebsiella pneumoniae CHS 03	USA: North Carolina	SRR1187822	WGS	GENOMIC	RANDOM	PAIRED	ILLUMINA	Illumina HiSeq 2000	591232588	2926894	SRR1187822	7008-7075	Tn4401d	C8015T	none	none	2	Tn4401d-2	GTTCT	TCTCT	118	95	1
PRJNA234136	SAMN02581269	Klebsiella pneumoniae UCI 63	USA: California	SRR1187823	WGS	GENOMIC	RANDOM	PAIRED	ILLUMINA	Illumina HiSeq 2000	374086628	1851914	SRR1187823	7020-7118	Tn4401a	none	none	none	1	Tn4401a-1	ATTGA	ATTGA	245	172	1
PRJNA234152	SAMN02581285	Escherichia coli BIDMC 64	USA: Boston	SRR1187824	WGS	GENOMIC	RANDOM	PAIRED	ILLUMINA	Illumina HiSeq 2000	1109740530	5493765	SRR1187824	7008-7075	Tn4401d	C8015T	none	none	2	Tn4401d-2	GTTCT	TCTCT	282	271	1
PRJNA234122	SAMN02581255	Klebsiella pneumoniae BWH 45	USA: Boston	SRR1187827	WGS	GENOMIC	RANDOM	PAIRED	ILLUMINA	Illumina HiSeq 2000	540927518	2677859	SRR1187827	6920-7174	Tn4401e	none	none	none	1	Tn4401e-1	GGGAA	GGGAA	99	80	1
PRJNA234180	SAMN02581313	Klebsiella pneumoniae CHS 11	USA: North Carolina	SRR1187828	WGS	GENOMIC	RANDOM	PAIRED	ILLUMINA	Illumina HiSeq 2000	415088184	2054892	SRR1187828	7008-7075	Tn4401d	C8015T	none	none	2	Tn4401d-2	GTTCT	TCTCT	82	55	1
PRJNA234128	SAMN02581261	Klebsiella pneumoniae UCI 55	USA: California	SRR1187830	WGS	GENOMIC	RANDOM	PAIRED	ILLUMINA	Illumina HiSeq 2000	507254724	2511162	SRR1187830	7008-7075	Tn4401d	C8015T	none	none	2	Tn4401d-2	GTTCT	TCTCT	213	189	1
PRJNA201926	SAMN02138551	Enterobacter sp. MGH 11	none	SRR1187832	WGS	GENOMIC	RANDOM	PAIRED	ILLUMINA	Illumina HiSeq 2000	421158284	2084942	SRR1187832	none	Tn4401b	C7509G|T7917G	none	none	6	Tn4401b-6	AAAGC	AAAGC	216	216	1
PRJNA234154	SAMN02581287	Enterobacter cloacae BIDMC 66	USA: Boston	SRR1187833	WGS	GENOMIC	RANDOM	PAIRED	ILLUMINA	Illumina HiSeq 2000	479974624	2376112	SRR1187833	none	Tn4401b	C7509G|T7917G	none	none	6	Tn4401b-6	TAGCA	TAGCA	80	72	1
PRJNA234176	SAMN02581309	Klebsiella pneumoniae CHS 07	USA: North Carolina	SRR1187835	WGS	GENOMIC	RANDOM	PAIRED	ILLUMINA	Illumina HiSeq 2000	390108460	1931230	SRR1187835	7008-7075	Tn4401d	C8015T	none	none	2	Tn4401d-2	GTTCT	TCTCT	69	49	1
PRJNA234111	SAMN02581244	Klebsiella pneumoniae MGH 71	USA: Boston	SRR1187836	WGS	GENOMIC	RANDOM	PAIRED	ILLUMINA	Illumina HiSeq 2000	595940400	2950200	SRR1187836	7020-7118	Tn4401a	none	none	none	1	Tn4401a-1	ATTGA	ATTGA	72	66	1
PRJNA234181	SAMN02581314	Klebsiella pneumoniae CHS 12	USA: North Carolina	SRR1187839	WGS	GENOMIC	RANDOM	PAIRED	ILLUMINA	Illumina HiSeq 2000	516977994	2559297	SRR1187839	7008-7075	Tn4401d	C8015T	none	none	2	Tn4401d-2	GTTCT	TCTCT	120	76	1
PRJNA234146	SAMN02581279	Escherichia coli BIDMC 58	USA: Boston	SRR1187841	WGS	GENOMIC	RANDOM	PAIRED	ILLUMINA	Illumina HiSeq 2000	546898032	2707416	SRR1187841	7008-7075	Tn4401d	C8015T	none	none	2	Tn4401d-2	GTTCT	TCTCT	238	239	1
PRJNA234113	SAMN02581246	Klebsiella pneumoniae MGH 73	USA: Boston	SRR1187843	WGS	GENOMIC	RANDOM	PAIRED	ILLUMINA	Illumina HiSeq 2000	358214478	1773339	SRR1187843	none	Tn4401b	C8015T	none	none	2	Tn4401b-2	GACAT|GTTCT	ATATA|GTTCT	32|111	28|95	1
PRJNA234128	SAMN02581261	Klebsiella pneumoniae UCI 55	USA: California	SRR1187844	WGS	GENOMIC	RANDOM	PAIRED	ILLUMINA	Illumina HiSeq 2000	502896574	2489587	SRR1187844	7008-7075	Tn4401d	C8015T	none	none	2	Tn4401d-2	GTTCT	TCTCT	219	221	1
PRJNA234178	SAMN02581311	Klebsiella pneumoniae CHS 09	USA: North Carolina	SRR1187847	WGS	GENOMIC	RANDOM	PAIRED	ILLUMINA	Illumina HiSeq 2000	446966612	2212706	SRR1187847	7008-7075	Tn4401d	C8015T	none	none	2	Tn4401d-2	GTTCT	TCTCT	68	50	1
PRJNA234156	SAMN02581289	Klebsiella pneumoniae BIDMC 68	USA: Boston	SRR1187849	WGS	GENOMIC	RANDOM	PAIRED	ILLUMINA	Illumina HiSeq 2000	526575216	2606808	SRR1187849	7020-7118	Tn4401a	none	none	none	1	Tn4401a-1	ATTGA	ATTGA	122	99	1
PRJNA234250	SAMN02581383	Klebsiella pneumoniae MGH 51	USA: Boston	SRR1196658	WGS	GENOMIC	RANDOM	PAIRED	ILLUMINA	Illumina HiSeq 2000	746182748	3693974	SRR1196658	7020-7118	Tn4401a	none	none	none	1	Tn4401a-1	ATTGA	ATTGA	140	137	1
PRJNA234240	SAMN02581373	Klebsiella pneumoniae CHS 71	USA: North Carolina	SRR1196664	WGS	GENOMIC	RANDOM	PAIRED	ILLUMINA	Illumina HiSeq 2000	664208118	3288159	SRR1196664	7008-7075	Tn4401d	C8015T	none	none	2	Tn4401d-2	GTTCT	TCTCT	85	101	1
PRJNA234244	SAMN02581377	Klebsiella pneumoniae CHS 75	USA: North Carolina	SRR1196665	WGS	GENOMIC	RANDOM	PAIRED	ILLUMINA	Illumina HiSeq 2000	700646696	3468548	SRR1196665	7008-7075	Tn4401d	C8015T	none	none	2	Tn4401d-2	GTTCT	TCTCT	526	530	1
PRJNA234189	SAMN02581322	Klebsiella pneumoniae CHS 20	USA: North Carolina	SRR1196672	WGS	GENOMIC	RANDOM	PAIRED	ILLUMINA	Illumina HiSeq 2000	656978538	3252369	SRR1196672	7008-7075	Tn4401d	C8015T	none	none	2	Tn4401d-2	GTTCT	TCTCT	168	153	1
PRJNA234203	SAMN02581336	Klebsiella pneumoniae CHS 34	USA: North Carolina	SRR1196673	WGS	GENOMIC	RANDOM	PAIRED	ILLUMINA	Illumina HiSeq 2000	570694844	2825222	SRR1196673	7008-7075	Tn4401d	C8015T	none	none	2	Tn4401d-2	GTTCT	TCTCT	86	95	1
PRJNA234193	SAMN02581326	Klebsiella pneumoniae CHS 24	USA: North Carolina	SRR1196679	WGS	GENOMIC	RANDOM	PAIRED	ILLUMINA	Illumina HiSeq 2000	944935598	4677899	SRR1196679	none	Tn4401b	none	none	none	1	Tn4401b-1	GTTCT	GTTCT	254	267	1
PRJNA234239	SAMN02581372	Klebsiella pneumoniae CHS 70	USA: North Carolina	SRR1196680	WGS	GENOMIC	RANDOM	PAIRED	ILLUMINA	Illumina HiSeq 2000	631095268	3124234	SRR1196680	7008-7075	Tn4401d	C8015T	none	none	2	Tn4401d-2	GTTCT	TCTCT	136	140	1
PRJNA234204	SAMN02581337	Klebsiella pneumoniae CHS 35	USA: North Carolina	SRR1196688	WGS	GENOMIC	RANDOM	PAIRED	ILLUMINA	Illumina HiSeq 2000	727070114	3599357	SRR1196688	7008-7075	Tn4401d	C8015T	none	none	2	Tn4401d-2	GTTCT	TCTCT	124	114	1
PRJNA234202	SAMN02581335	Klebsiella pneumoniae CHS 33	USA: North Carolina	SRR1196695	WGS	GENOMIC	RANDOM	PAIRED	ILLUMINA	Illumina HiSeq 2000	594716684	2944142	SRR1196695	7008-7075	Tn4401d	C8015T	none	none	2	Tn4401d-2	GTTCT	TCTCT	113	113	1
PRJNA234227	SAMN02581360	Klebsiella pneumoniae CHS 58	USA: North Carolina	SRR1196696	WGS	GENOMIC	RANDOM	PAIRED	ILLUMINA	Illumina HiSeq 2000	717500768	3551984	SRR1196696	7008-7075	Tn4401d	C8015T	none	none	2	Tn4401d-2	GTTCT	TCTCT	183	157	1
PRJNA234186	SAMN02581319	Klebsiella pneumoniae CHS 17	USA: North Carolina	SRR1196703	WGS	GENOMIC	RANDOM	PAIRED	ILLUMINA	Illumina HiSeq 2000	669108840	3312420	SRR1196703	7008-7075	Tn4401d	C8015T	none	none	2	Tn4401d-2	GTTCT	TCTCT	598	592	1
PRJNA234191	SAMN02581324	Klebsiella pneumoniae CHS 22	USA: North Carolina	SRR1196704	WGS	GENOMIC	RANDOM	PAIRED	ILLUMINA	Illumina HiSeq 2000	670830486	3320943	SRR1196704	7008-7075	Tn4401d	C8015T	none	none	2	Tn4401d-2	GTTCT	TCTCT	115	133	1
PRJNA234232	SAMN02581365	Klebsiella pneumoniae CHS 63	USA: North Carolina	SRR1196705	WGS	GENOMIC	RANDOM	PAIRED	ILLUMINA	Illumina HiSeq 2000	657831988	3256594	SRR1196705	7008-7075	Tn4401d	C8015T	none	none	2	Tn4401d-2	GTTCT	TCTCT	129	122	1
PRJNA234187	SAMN02581320	Klebsiella pneumoniae CHS 18	USA: North Carolina	SRR1196710	WGS	GENOMIC	RANDOM	PAIRED	ILLUMINA	Illumina HiSeq 2000	669486782	3314291	SRR1196710	7008-7075	Tn4401d	C8015T	none	none	2	Tn4401d-2	GTTCT	TCTCT	119	113	1
PRJNA234198	SAMN02581331	Klebsiella pneumoniae CHS 29	USA: North Carolina	SRR1196711	WGS	GENOMIC	RANDOM	PAIRED	ILLUMINA	Illumina HiSeq 2000	557347290	2759145	SRR1196711	7008-7075	Tn4401d	C8015T	none	none	2	Tn4401d-2	GTTCT	TCTCT	105	120	1
PRJNA234196	SAMN02581329	Klebsiella pneumoniae CHS 27	USA: North Carolina	SRR1196718	WGS	GENOMIC	RANDOM	PAIRED	ILLUMINA	Illumina HiSeq 2000	761492732	3769766	SRR1196718	7008-7075	Tn4401d	C8015T	none	none	2	Tn4401d-2	GTTCT	TCTCT	688	703	1
PRJNA234183	SAMN02581316	Klebsiella pneumoniae CHS 14	USA: North Carolina	SRR1196725	WGS	GENOMIC	RANDOM	PAIRED	ILLUMINA	Illumina HiSeq 2000	713096966	3530183	SRR1196725	7008-7075	Tn4401d	C8015T	none	none	2	Tn4401d-2	GTTCT	TCTCT	125	145	1
PRJNA234243	SAMN02581376	Klebsiella pneumoniae CHS 74	USA: North Carolina	SRR1196726	WGS	GENOMIC	RANDOM	PAIRED	ILLUMINA	Illumina HiSeq 2000	719886590	3563795	SRR1196726	7008-7075	Tn4401d	C8015T	none	none	2	Tn4401d-2	GTTCT	TCTCT	119	130	1
PRJNA234195	SAMN02581328	Klebsiella pneumoniae CHS 26	USA: North Carolina	SRR1196734	WGS	GENOMIC	RANDOM	PAIRED	ILLUMINA	Illumina HiSeq 2000	787145318	3896759	SRR1196734	7008-7075	Tn4401d	C8015T	none	none	2	Tn4401d-2	GTTCT	TCTCT	639	593	1
PRJNA234249	SAMN02581382	Klebsiella pneumoniae CHS 80	USA: North Carolina	SRR1196735	WGS	GENOMIC	RANDOM	PAIRED	ILLUMINA	Illumina HiSeq 2000	1135815902	5622851	SRR1196735	7008-7075	Tn4401d	C8015T	none	none	2	Tn4401d-2	GTTCT	TCTCT	280	286	1
PRJNA234199	SAMN02581332	Klebsiella pneumoniae CHS 30	USA: North Carolina	SRR1196742	WGS	GENOMIC	RANDOM	PAIRED	ILLUMINA	Illumina HiSeq 2000	616630856	3052628	SRR1196742	7008-7075	Tn4401d	C8015T	none	none	2	Tn4401d-2	GTTCT	TCTCT	133	117	1
PRJNA234226	SAMN02581359	Klebsiella pneumoniae CHS 57	USA: North Carolina	SRR1196743	WGS	GENOMIC	RANDOM	PAIRED	ILLUMINA	Illumina HiSeq 2000	577967854	2861227	SRR1196743	7008-7075	Tn4401d	C8015T	none	none	2	Tn4401d-2	GTTCT	TCTCT	109	115	1
PRJNA234254	SAMN02581387	Citrobacter sp. MGH 55	USA: Boston	SRR1196747	WGS	GENOMIC	RANDOM	PAIRED	ILLUMINA	Illumina HiSeq 2000	640544828	3171014	SRR1196747	5479-01-01	unknown	C7509G|T7917G	none	none	6	unknown-6	none	AAAGC	none	61	1
PRJNA234201	SAMN02581334	Klebsiella pneumoniae CHS 32	USA: North Carolina	SRR1196748	WGS	GENOMIC	RANDOM	PAIRED	ILLUMINA	Illumina HiSeq 2000	18055164	89382	SRR1196748	7008-7075|8941-8943	unknown	C8015T	none	none	2	unknown-2	GTTCT	TCTCT	12	10	1
PRJNA234228	SAMN02581361	Klebsiella pneumoniae CHS 59	USA: North Carolina	SRR1196749	WGS	GENOMIC	RANDOM	PAIRED	ILLUMINA	Illumina HiSeq 2000	644464840	3190420	SRR1196749	7008-7075	Tn4401d	C8015T	none	none	2	Tn4401d-2	GTTCT	TCTCT	168	127	1
PRJNA234192	SAMN02581325	Klebsiella pneumoniae CHS 23	USA: North Carolina	SRR1196755	WGS	GENOMIC	RANDOM	PAIRED	ILLUMINA	Illumina HiSeq 2000	652227296	3228848	SRR1196755	7008-7075	Tn4401d	C8015T	none	none	2	Tn4401d-2	GTTCT	TCTCT	170	164	1
PRJNA234194	SAMN02581327	Klebsiella pneumoniae CHS 25	USA: North Carolina	SRR1196756	WGS	GENOMIC	RANDOM	PAIRED	ILLUMINA	Illumina HiSeq 2000	733532700	3631350	SRR1196756	7008-7075	Tn4401d	C8015T	none	none	2	Tn4401d-2	GTTCT	TCTCT	115	128	1
PRJNA234188	SAMN02581321	Klebsiella pneumoniae CHS 19	USA: North Carolina	SRR1196771	WGS	GENOMIC	RANDOM	PAIRED	ILLUMINA	Illumina HiSeq 2000	722812964	3578282	SRR1196771	7008-7075	Tn4401d	C8015T	none	none	2	Tn4401d-2	GTTCT	TCTCT	172	152	1
PRJNA234214	SAMN02581347	Klebsiella pneumoniae CHS 45	USA: North Carolina	SRR1196772	WGS	GENOMIC	RANDOM	PAIRED	ILLUMINA	Illumina HiSeq 2000	623854780	3088390	SRR1196772	7008-7075	Tn4401d	C8015T	none	none	2	Tn4401d-2	GTTCT	TCTCT	145	139	1
PRJNA234245	SAMN02581378	Klebsiella pneumoniae CHS 76	USA: North Carolina	SRR1196779	WGS	GENOMIC	RANDOM	PAIRED	ILLUMINA	Illumina HiSeq 2000	120424320	596160	SRR1196779	7008-7075	Tn4401d	C8015T	none	none	2	Tn4401d-2	GTTCT	TCTCT	32	19	1
PRJNA234208	SAMN02581341	Klebsiella pneumoniae CHS 39	USA: North Carolina	SRR1196796	WGS	GENOMIC	RANDOM	PAIRED	ILLUMINA	Illumina HiSeq 2000	860939150	4262075	SRR1196796	7008-7075	Tn4401d	C8015T	none	none	2	Tn4401d-2	GTTCT	TCTCT	153	140	1
PRJNA234209	SAMN02581342	Klebsiella pneumoniae CHS 40	USA: North Carolina	SRR1196797	WGS	GENOMIC	RANDOM	PAIRED	ILLUMINA	Illumina HiSeq 2000	608511264	3012432	SRR1196797	7008-7075	Tn4401d	C8015T	none	none	2	Tn4401d-2	GTTCT	TCTCT	111	134	1
PRJNA234217	SAMN02581350	Klebsiella pneumoniae CHS 48	USA: North Carolina	SRR1196805	WGS	GENOMIC	RANDOM	PAIRED	ILLUMINA	Illumina HiSeq 2000	562433448	2784324	SRR1196805	none	Tn4401b	C8015T	none	none	2	Tn4401b-2	GTTCT	GTTCT	137	110	1
PRJNA234222	SAMN02581355	Klebsiella pneumoniae CHS 53	USA: North Carolina	SRR1196806	WGS	GENOMIC	RANDOM	PAIRED	ILLUMINA	Illumina HiSeq 2000	624481990	3091495	SRR1196806	7008-7075	Tn4401d	C8015T	none	none	2	Tn4401d-2	GTTCT	TCTCT	190	186	1
PRJNA234207	SAMN02581340	Klebsiella pneumoniae CHS 38	USA: North Carolina	SRR1196812	WGS	GENOMIC	RANDOM	PAIRED	ILLUMINA	Illumina HiSeq 2000	617069196	3054798	SRR1196812	7008-7075	Tn4401d	C8015T	none	none	2	Tn4401d-2	GTTCT	TCTCT	491	501	1
PRJNA234210	SAMN02581343	Klebsiella pneumoniae CHS 41	USA: North Carolina	SRR1196813	WGS	GENOMIC	RANDOM	PAIRED	ILLUMINA	Illumina HiSeq 2000	675175304	3342452	SRR1196813	7008-7075	Tn4401d	C8015T	none	none	2	Tn4401d-2	GTTCT	TCTCT	410	436	1
PRJNA234212	SAMN02581345	Klebsiella pneumoniae CHS 43	USA: North Carolina	SRR1196821	WGS	GENOMIC	RANDOM	PAIRED	ILLUMINA	Illumina HiSeq 2000	599580642	2968221	SRR1196821	none	Tn4401b	C8015T	none	none	2	Tn4401b-2	GTTCT	GTTCT	143	130	1
PRJNA234219	SAMN02581352	Klebsiella pneumoniae CHS 50	USA: North Carolina	SRR1196822	WGS	GENOMIC	RANDOM	PAIRED	ILLUMINA	Illumina HiSeq 2000	849860460	4207230	SRR1196822	7008-7075	Tn4401d	C8015T	none	none	2	Tn4401d-2	GTTCT	TCTCT	267	290	1
PRJNA234220	SAMN02581353	Klebsiella pneumoniae CHS 51	USA: North Carolina	SRR1196829	WGS	GENOMIC	RANDOM	PAIRED	ILLUMINA	Illumina HiSeq 2000	581204298	2877249	SRR1196829	7008-7075	Tn4401d	C8015T	none	none	2	Tn4401d-2	GTTCT	TCTCT	171	166	1
PRJNA234241	SAMN02581374	Klebsiella pneumoniae CHS 72	USA: North Carolina	SRR1196830	WGS	GENOMIC	RANDOM	PAIRED	ILLUMINA	Illumina HiSeq 2000	682106328	3376764	SRR1196830	7008-7075	Tn4401d	C8015T	none	none	2	Tn4401d-2	GTTCT	TCTCT	135	127	1
PRJNA234200	SAMN02581333	Klebsiella pneumoniae CHS 31	USA: North Carolina	SRR1196837	WGS	GENOMIC	RANDOM	PAIRED	ILLUMINA	Illumina HiSeq 2000	618842554	3063577	SRR1196837	7020-7118	Tn4401a	none	none	none	1	Tn4401a-1	AAACA	AAACA	154	138	1
PRJNA234218	SAMN02581351	Klebsiella pneumoniae CHS 49	USA: North Carolina	SRR1196838	WGS	GENOMIC	RANDOM	PAIRED	ILLUMINA	Illumina HiSeq 2000	778653844	3854722	SRR1196838	none	Tn4401b	C8015T	none	none	2	Tn4401b-2	GTTCT	GTTCT	296	223	1
PRJNA234206	SAMN02581339	Klebsiella pneumoniae CHS 37	USA: North Carolina	SRR1196845	WGS	GENOMIC	RANDOM	PAIRED	ILLUMINA	Illumina HiSeq 2000	664906028	3291614	SRR1196845	7008-7075	Tn4401d	C8015T	none	none	2	Tn4401d-2	GTTCT	TCTCT	546	570	1
PRJNA234224	SAMN02581357	Klebsiella pneumoniae CHS 55	USA: North Carolina	SRR1196846	WGS	GENOMIC	RANDOM	PAIRED	ILLUMINA	Illumina HiSeq 2000	562517278	2784739	SRR1196846	7008-7075	Tn4401d	C8015T	none	none	2	Tn4401d-2	GTTCT	TCTCT	121	121	1
PRJNA234197	SAMN02581330	Klebsiella pneumoniae CHS 28	USA: North Carolina	SRR1196854	WGS	GENOMIC	RANDOM	PAIRED	ILLUMINA	Illumina HiSeq 2000	679642938	3364569	SRR1196854	7008-7075	Tn4401d	C8015T	none	none	2	Tn4401d-2	GTTCT	TCTCT	467	565	1
PRJNA234225	SAMN02581358	Klebsiella pneumoniae CHS 56	USA: North Carolina	SRR1196855	WGS	GENOMIC	RANDOM	PAIRED	ILLUMINA	Illumina HiSeq 2000	643275060	3184530	SRR1196855	7008-7075	Tn4401d	C8015T	none	none	2	Tn4401d-2	GTTCT	TCTCT	129	119	1
PRJNA234230	SAMN02581363	Klebsiella pneumoniae CHS 61	USA: North Carolina	SRR1196863	WGS	GENOMIC	RANDOM	PAIRED	ILLUMINA	Illumina HiSeq 2000	1404214514	6951557	SRR1196863	7008-7075	Tn4401d	C8015T	none	none	2	Tn4401d-2	GTTCT	TCTCT	372	361	1
PRJNA234213	SAMN02581346	Klebsiella pneumoniae CHS 44	USA: North Carolina	SRR1196870	WGS	GENOMIC	RANDOM	PAIRED	ILLUMINA	Illumina HiSeq 2000	605263306	2996353	SRR1196870	7008-7075	Tn4401d	C8015T	none	none	2	Tn4401d-2	GTTCT	TCTCT	131	138	1
PRJNA234233	SAMN02581366	Klebsiella pneumoniae CHS 64	USA: North Carolina	SRR1196871	WGS	GENOMIC	RANDOM	PAIRED	ILLUMINA	Illumina HiSeq 2000	634248286	3139843	SRR1196871	7008-7075	Tn4401d	C8015T	none	none	2	Tn4401d-2	GTTCT	TCTCT	100	117	1
PRJNA234205	SAMN02581338	Klebsiella pneumoniae CHS 36	USA: North Carolina	SRR1196877	WGS	GENOMIC	RANDOM	PAIRED	ILLUMINA	Illumina HiSeq 2000	628963764	3113682	SRR1196877	7008-7075	Tn4401d	C8015T	none	none	2	Tn4401d-2	GTTCT	TCTCT	112	96	1
PRJNA234234	SAMN02581367	Klebsiella pneumoniae CHS 65	USA: North Carolina	SRR1196878	WGS	GENOMIC	RANDOM	PAIRED	ILLUMINA	Illumina HiSeq 2000	580000176	2871288	SRR1196878	7008-7075	Tn4401d	C8015T	none	none	2	Tn4401d-2	GTTCT	TCTCT	135	130	1
PRJNA234221	SAMN02581354	Klebsiella pneumoniae CHS 52	USA: North Carolina	SRR1196886	WGS	GENOMIC	RANDOM	PAIRED	ILLUMINA	Illumina HiSeq 2000	757407686	3749543	SRR1196886	7008-7075	Tn4401d	C8015T	none	none	2	Tn4401d-2	GTTCT	TCTCT	201	150	1
PRJNA234223	SAMN02581356	Klebsiella pneumoniae CHS 54	USA: North Carolina	SRR1196887	WGS	GENOMIC	RANDOM	PAIRED	ILLUMINA	Illumina HiSeq 2000	586459328	2903264	SRR1196887	7008-7075	Tn4401d	C8015T	none	none	2	Tn4401d-2	GTTCT	TCTCT	103	76	1
PRJNA234242	SAMN02581375	Klebsiella pneumoniae CHS 73	USA: North Carolina	SRR1196888	WGS	GENOMIC	RANDOM	PAIRED	ILLUMINA	Illumina HiSeq 2000	634793686	3142543	SRR1196888	7008-7075	Tn4401d	C8015T	none	none	2	Tn4401d-2	GTTCT	TCTCT	87	101	1
PRJNA234231	SAMN02581364	Klebsiella pneumoniae CHS 62	USA: North Carolina	SRR1196894	WGS	GENOMIC	RANDOM	PAIRED	ILLUMINA	Illumina HiSeq 2000	726151620	3594810	SRR1196894	7008-7075	Tn4401d	C8015T	none	none	2	Tn4401d-2	GTTCT	TCTCT	137	142	1
PRJNA234219	SAMN02581352	Klebsiella pneumoniae CHS 50	USA: North Carolina	SRR1196907	WGS	GENOMIC	RANDOM	PAIRED	ILLUMINA	Illumina HiSeq 2000	828179800	4099900	SRR1196907	7008-7075	Tn4401d	C8015T	none	none	2	Tn4401d-2	GTTCT	TCTCT	287	243	1
PRJNA234200	SAMN02581333	Klebsiella pneumoniae CHS 31	USA: North Carolina	SRR1196911	WGS	GENOMIC	RANDOM	PAIRED	ILLUMINA	Illumina HiSeq 2000	606014746	3000073	SRR1196911	7020-7118	Tn4401a	none	none	none	1	Tn4401a-1	AAACA	AAACA	155	151	1
PRJNA234241	SAMN02581374	Klebsiella pneumoniae CHS 72	USA: North Carolina	SRR1196912	WGS	GENOMIC	RANDOM	PAIRED	ILLUMINA	Illumina HiSeq 2000	665338308	3293754	SRR1196912	7008-7075	Tn4401d	C8015T	none	none	2	Tn4401d-2	GTTCT	TCTCT	102	112	1
PRJNA234233	SAMN02581366	Klebsiella pneumoniae CHS 64	USA: North Carolina	SRR1196919	WGS	GENOMIC	RANDOM	PAIRED	ILLUMINA	Illumina HiSeq 2000	620637324	3072462	SRR1196919	7008-7075	Tn4401d	C8015T	none	none	2	Tn4401d-2	GTTCT	TCTCT	108	97	1
PRJNA234234	SAMN02581367	Klebsiella pneumoniae CHS 65	USA: North Carolina	SRR1196922	WGS	GENOMIC	RANDOM	PAIRED	ILLUMINA	Illumina HiSeq 2000	568994206	2816803	SRR1196922	7008-7075	Tn4401d	C8015T	none	none	2	Tn4401d-2	GTTCT	TCTCT	109	125	1
PRJNA234206	SAMN02581339	Klebsiella pneumoniae CHS 37	USA: North Carolina	SRR1196925	WGS	GENOMIC	RANDOM	PAIRED	ILLUMINA	Illumina HiSeq 2000	652136800	3228400	SRR1196925	7008-7075	Tn4401d	C8015T	none	none	2	Tn4401d-2	GTTCT	TCTCT	588	568	1
PRJNA234212	SAMN02581345	Klebsiella pneumoniae CHS 43	USA: North Carolina	SRR1196926	WGS	GENOMIC	RANDOM	PAIRED	ILLUMINA	Illumina HiSeq 2000	585695364	2899482	SRR1196926	none	Tn4401b	C8015T	none	none	2	Tn4401b-2	GTTCT	GTTCT	144	133	1
PRJNA234218	SAMN02581351	Klebsiella pneumoniae CHS 49	USA: North Carolina	SRR1196927	WGS	GENOMIC	RANDOM	PAIRED	ILLUMINA	Illumina HiSeq 2000	763068130	3777565	SRR1196927	none	Tn4401b	C8015T	none	none	2	Tn4401b-2	GTTCT	GTTCT	308	265	1
PRJNA234207	SAMN02581340	Klebsiella pneumoniae CHS 38	USA: North Carolina	SRR1196934	WGS	GENOMIC	RANDOM	PAIRED	ILLUMINA	Illumina HiSeq 2000	604326026	2991713	SRR1196934	7008-7075	Tn4401d	C8015T	none	none	2	Tn4401d-2	GTTCT	TCTCT	483	500	1
PRJNA234213	SAMN02581346	Klebsiella pneumoniae CHS 44	USA: North Carolina	SRR1196935	WGS	GENOMIC	RANDOM	PAIRED	ILLUMINA	Illumina HiSeq 2000	590617700	2923850	SRR1196935	7008-7075	Tn4401d	C8015T	none	none	2	Tn4401d-2	GTTCT	TCTCT	137	132	1
PRJNA234217	SAMN02581350	Klebsiella pneumoniae CHS 48	USA: North Carolina	SRR1196936	WGS	GENOMIC	RANDOM	PAIRED	ILLUMINA	Illumina HiSeq 2000	551860364	2731982	SRR1196936	none	Tn4401b	C8015T	none	none	2	Tn4401b-2	GTTCT	GTTCT	122	114	1
PRJNA234208	SAMN02581341	Klebsiella pneumoniae CHS 39	USA: North Carolina	SRR1196942	WGS	GENOMIC	RANDOM	PAIRED	ILLUMINA	Illumina HiSeq 2000	842516548	4170874	SRR1196942	7008-7075	Tn4401d	C8015T	none	none	2	Tn4401d-2	GTTCT	TCTCT	134	133	1
PRJNA234221	SAMN02581354	Klebsiella pneumoniae CHS 52	USA: North Carolina	SRR1196943	WGS	GENOMIC	RANDOM	PAIRED	ILLUMINA	Illumina HiSeq 2000	741774502	3672151	SRR1196943	7008-7075	Tn4401d	C8015T	none	none	2	Tn4401d-2	GTTCT	TCTCT	175	168	1
PRJNA234222	SAMN02581355	Klebsiella pneumoniae CHS 53	USA: North Carolina	SRR1196944	WGS	GENOMIC	RANDOM	PAIRED	ILLUMINA	Illumina HiSeq 2000	609694580	3018290	SRR1196944	7008-7075	Tn4401d	C8015T	none	none	2	Tn4401d-2	GTTCT	TCTCT	173	177	1
PRJNA234230	SAMN02581363	Klebsiella pneumoniae CHS 61	USA: North Carolina	SRR1196950	WGS	GENOMIC	RANDOM	PAIRED	ILLUMINA	Illumina HiSeq 2000	1371867244	6791422	SRR1196950	7008-7075	Tn4401d	C8015T	none	none	2	Tn4401d-2	GTTCT	TCTCT	390	362	1
PRJNA234231	SAMN02581364	Klebsiella pneumoniae CHS 62	USA: North Carolina	SRR1196951	WGS	GENOMIC	RANDOM	PAIRED	ILLUMINA	Illumina HiSeq 2000	713344820	3531410	SRR1196951	7008-7075	Tn4401d	C8015T	none	none	2	Tn4401d-2	GTTCT	TCTCT	157	142	1
PRJNA234242	SAMN02581375	Klebsiella pneumoniae CHS 73	USA: North Carolina	SRR1196959	WGS	GENOMIC	RANDOM	PAIRED	ILLUMINA	Illumina HiSeq 2000	619666714	3067657	SRR1196959	7008-7075	Tn4401d	C8015T	none	none	2	Tn4401d-2	GTTCT	TCTCT	100	102	1
PRJNA234205	SAMN02581338	Klebsiella pneumoniae CHS 36	USA: North Carolina	SRR1196961	WGS	GENOMIC	RANDOM	PAIRED	ILLUMINA	Illumina HiSeq 2000	617181710	3055355	SRR1196961	7008-7075	Tn4401d	C8015T	none	none	2	Tn4401d-2	GTTCT	TCTCT	115	101	1
PRJNA234210	SAMN02581343	Klebsiella pneumoniae CHS 41	USA: North Carolina	SRR1196962	WGS	GENOMIC	RANDOM	PAIRED	ILLUMINA	Illumina HiSeq 2000	660602822	3270311	SRR1196962	7008-7075	Tn4401d	C8015T	none	none	2	Tn4401d-2	GTTCT	TCTCT	395	403	1
PRJNA234220	SAMN02581353	Klebsiella pneumoniae CHS 51	USA: North Carolina	SRR1196968	WGS	GENOMIC	RANDOM	PAIRED	ILLUMINA	Illumina HiSeq 2000	568253674	2813137	SRR1196968	7008-7075	Tn4401d	C8015T	none	none	2	Tn4401d-2	GTTCT	TCTCT	156	198	1
PRJNA234225	SAMN02581358	Klebsiella pneumoniae CHS 56	USA: North Carolina	SRR1196969	WGS	GENOMIC	RANDOM	PAIRED	ILLUMINA	Illumina HiSeq 2000	629793984	3117792	SRR1196969	7008-7075	Tn4401d	C8015T	none	none	2	Tn4401d-2	GTTCT	TCTCT	113	122	1
PRJNA234197	SAMN02581330	Klebsiella pneumoniae CHS 28	USA: North Carolina	SRR1196976	WGS	GENOMIC	RANDOM	PAIRED	ILLUMINA	Illumina HiSeq 2000	663891786	3286593	SRR1196976	7008-7075	Tn4401d	C8015T	none	none	2	Tn4401d-2	GTTCT	TCTCT	471	452	1
PRJNA234209	SAMN02581342	Klebsiella pneumoniae CHS 40	USA: North Carolina	SRR1196977	WGS	GENOMIC	RANDOM	PAIRED	ILLUMINA	Illumina HiSeq 2000	596671438	2953819	SRR1196977	7008-7075	Tn4401d	C8015T	none	none	2	Tn4401d-2	GTTCT	TCTCT	141	128	1
PRJNA234223	SAMN02581356	Klebsiella pneumoniae CHS 54	USA: North Carolina	SRR1196983	WGS	GENOMIC	RANDOM	PAIRED	ILLUMINA	Illumina HiSeq 2000	575688284	2849942	SRR1196983	7008-7075	Tn4401d	C8015T	none	none	2	Tn4401d-2	GTTCT	TCTCT	91	94	1
PRJNA234224	SAMN02581357	Klebsiella pneumoniae CHS 55	USA: North Carolina	SRR1196992	WGS	GENOMIC	RANDOM	PAIRED	ILLUMINA	Illumina HiSeq 2000	551739568	2731384	SRR1196992	7008-7075	Tn4401d	C8015T	none	none	2	Tn4401d-2	GTTCT	TCTCT	107	118	1
PRJNA234227	SAMN02581360	Klebsiella pneumoniae CHS 58	USA: North Carolina	SRR1197644	WGS	GENOMIC	RANDOM	PAIRED	ILLUMINA	Illumina HiSeq 2000	701390662	3472231	SRR1197644	7008-7075	Tn4401d	C8015T	none	none	2	Tn4401d-2	GTTCT	TCTCT	162	170	1
PRJNA234199	SAMN02581332	Klebsiella pneumoniae CHS 30	USA: North Carolina	SRR1197645	WGS	GENOMIC	RANDOM	PAIRED	ILLUMINA	Illumina HiSeq 2000	603049386	2985393	SRR1197645	7008-7075	Tn4401d	C8015T	none	none	2	Tn4401d-2	GTTCT	TCTCT	123	134	1
PRJNA234250	SAMN02581383	Klebsiella pneumoniae MGH 51	USA: Boston	SRR1197647	WGS	GENOMIC	RANDOM	PAIRED	ILLUMINA	Illumina HiSeq 2000	731040424	3619012	SRR1197647	7020-7118	Tn4401a	none	none	none	1	Tn4401a-1	ATTGA	ATTGA	119	144	1
PRJNA234228	SAMN02581361	Klebsiella pneumoniae CHS 59	USA: North Carolina	SRR1197649	WGS	GENOMIC	RANDOM	PAIRED	ILLUMINA	Illumina HiSeq 2000	629039312	3114056	SRR1197649	7008-7075	Tn4401d	C8015T	none	none	2	Tn4401d-2	GTTCT	TCTCT	155	132	1
PRJNA234244	SAMN02581377	Klebsiella pneumoniae CHS 75	USA: North Carolina	SRR1197650	WGS	GENOMIC	RANDOM	PAIRED	ILLUMINA	Illumina HiSeq 2000	686407918	3398059	SRR1197650	7008-7075	Tn4401d	C8015T	none	none	2	Tn4401d-2	GTTCT	TCTCT	501	513	1
PRJNA234186	SAMN02581319	Klebsiella pneumoniae CHS 17	USA: North Carolina	SRR1197655	WGS	GENOMIC	RANDOM	PAIRED	ILLUMINA	Illumina HiSeq 2000	656354964	3249282	SRR1197655	7008-7075	Tn4401d	C8015T	none	none	2	Tn4401d-2	GTTCT	TCTCT	554	563	1
PRJNA234194	SAMN02581327	Klebsiella pneumoniae CHS 25	USA: North Carolina	SRR1197656	WGS	GENOMIC	RANDOM	PAIRED	ILLUMINA	Illumina HiSeq 2000	716208978	3545589	SRR1197656	7008-7075	Tn4401d	C8015T	none	none	2	Tn4401d-2	GTTCT	TCTCT	122	132	1
PRJNA234226	SAMN02581359	Klebsiella pneumoniae CHS 57	USA: North Carolina	SRR1197657	WGS	GENOMIC	RANDOM	PAIRED	ILLUMINA	Illumina HiSeq 2000	565264478	2798339	SRR1197657	7008-7075	Tn4401d	C8015T	none	none	2	Tn4401d-2	GTTCT	TCTCT	116	111	1
PRJNA234187	SAMN02581320	Klebsiella pneumoniae CHS 18	USA: North Carolina	SRR1197658	WGS	GENOMIC	RANDOM	PAIRED	ILLUMINA	Illumina HiSeq 2000	657083780	3252890	SRR1197658	7008-7075	Tn4401d	C8015T	none	none	2	Tn4401d-2	GTTCT	TCTCT	104	111	1
PRJNA234193	SAMN02581326	Klebsiella pneumoniae CHS 24	USA: North Carolina	SRR1197659	WGS	GENOMIC	RANDOM	PAIRED	ILLUMINA	Illumina HiSeq 2000	924404924	4576262	SRR1197659	none	Tn4401b	none	none	none	1	Tn4401b-1	GTTCT	GTTCT	252	239	1
PRJNA234202	SAMN02581335	Klebsiella pneumoniae CHS 33	USA: North Carolina	SRR1197660	WGS	GENOMIC	RANDOM	PAIRED	ILLUMINA	Illumina HiSeq 2000	581837366	2880383	SRR1197660	7008-7075	Tn4401d	C8015T	none	none	2	Tn4401d-2	GTTCT	TCTCT	104	91	1
PRJNA234183	SAMN02581316	Klebsiella pneumoniae CHS 14	USA: North Carolina	SRR1197662	WGS	GENOMIC	RANDOM	PAIRED	ILLUMINA	Illumina HiSeq 2000	696759206	3449303	SRR1197662	7008-7075	Tn4401d	C8015T	none	none	2	Tn4401d-2	GTTCT	TCTCT	127	121	1
PRJNA234201	SAMN02581334	Klebsiella pneumoniae CHS 32	USA: North Carolina	SRR1197663	WGS	GENOMIC	RANDOM	PAIRED	ILLUMINA	Illumina HiSeq 2000	17625106	87253	SRR1197663	7008-7075	Tn4401d	C8015T	none	none	2	Tn4401d-2	GTTCT	none	12	none	1
PRJNA234189	SAMN02581322	Klebsiella pneumoniae CHS 20	USA: North Carolina	SRR1197665	WGS	GENOMIC	RANDOM	PAIRED	ILLUMINA	Illumina HiSeq 2000	642001450	3178225	SRR1197665	7008-7075	Tn4401d	C8015T	none	none	2	Tn4401d-2	GTTCT	TCTCT	141	139	1
PRJNA234204	SAMN02581337	Klebsiella pneumoniae CHS 35	USA: North Carolina	SRR1197666	WGS	GENOMIC	RANDOM	PAIRED	ILLUMINA	Illumina HiSeq 2000	712806086	3528743	SRR1197666	7008-7075	Tn4401d	C8015T	none	none	2	Tn4401d-2	GTTCT	TCTCT	132	126	1
PRJNA234192	SAMN02581325	Klebsiella pneumoniae CHS 23	USA: North Carolina	SRR1197667	WGS	GENOMIC	RANDOM	PAIRED	ILLUMINA	Illumina HiSeq 2000	639714406	3166903	SRR1197667	7008-7075	Tn4401d	C8015T	none	none	2	Tn4401d-2	GTTCT	TCTCT	177	159	1
PRJNA234195	SAMN02581328	Klebsiella pneumoniae CHS 26	USA: North Carolina	SRR1197669	WGS	GENOMIC	RANDOM	PAIRED	ILLUMINA	Illumina HiSeq 2000	769660198	3810199	SRR1197669	7008-7075	Tn4401d	C8015T	none	none	2	Tn4401d-2	GTTCT	TCTCT	549	598	1
PRJNA234203	SAMN02581336	Klebsiella pneumoniae CHS 34	USA: North Carolina	SRR1197672	WGS	GENOMIC	RANDOM	PAIRED	ILLUMINA	Illumina HiSeq 2000	559267906	2768653	SRR1197672	7008-7075	Tn4401d	C8015T	none	none	2	Tn4401d-2	GTTCT	TCTCT	98	107	1
PRJNA234214	SAMN02581347	Klebsiella pneumoniae CHS 45	USA: North Carolina	SRR1197673	WGS	GENOMIC	RANDOM	PAIRED	ILLUMINA	Illumina HiSeq 2000	611165746	3025573	SRR1197673	7008-7075	Tn4401d	C8015T	none	none	2	Tn4401d-2	GTTCT	TCTCT	135	129	1
PRJNA234198	SAMN02581331	Klebsiella pneumoniae CHS 29	USA: North Carolina	SRR1197683	WGS	GENOMIC	RANDOM	PAIRED	ILLUMINA	Illumina HiSeq 2000	544787738	2696969	SRR1197683	7008-7075	Tn4401d	C8015T	none	none	2	Tn4401d-2	GTTCT	TCTCT	135	98	1
PRJNA234245	SAMN02581378	Klebsiella pneumoniae CHS 76	USA: North Carolina	SRR1197684	WGS	GENOMIC	RANDOM	PAIRED	ILLUMINA	Illumina HiSeq 2000	118245346	585373	SRR1197684	7008-7075	Tn4401d	C8015T	none	none	2	Tn4401d-2	GTTCT	TCTCT	20	29	1
PRJNA234239	SAMN02581372	Klebsiella pneumoniae CHS 70	USA: North Carolina	SRR1197687	WGS	GENOMIC	RANDOM	PAIRED	ILLUMINA	Illumina HiSeq 2000	618188882	3060341	SRR1197687	7008-7075	Tn4401d	C8015T	none	none	2	Tn4401d-2	GTTCT	TCTCT	120	125	1
PRJNA234232	SAMN02581365	Klebsiella pneumoniae CHS 63	USA: North Carolina	SRR1197691	WGS	GENOMIC	RANDOM	PAIRED	ILLUMINA	Illumina HiSeq 2000	645480294	3195447	SRR1197691	7008-7075	Tn4401d	C8015T	none	none	2	Tn4401d-2	GTTCT	TCTCT	128	124	1
PRJNA234254	SAMN02581387	Citrobacter sp. MGH 55	USA: Boston	SRR1197693	WGS	GENOMIC	RANDOM	PAIRED	ILLUMINA	Illumina HiSeq 2000	628004466	3108933	SRR1197693	5479-01-01	unknown	C7509G|T7917G	none	none	6	unknown-6	none	AAAGC	none	60	1
PRJNA234188	SAMN02581321	Klebsiella pneumoniae CHS 19	USA: North Carolina	SRR1197695	WGS	GENOMIC	RANDOM	PAIRED	ILLUMINA	Illumina HiSeq 2000	705244620	3491310	SRR1197695	7008-7075	Tn4401d	C8015T	none	none	2	Tn4401d-2	GTTCT	TCTCT	156	161	1
PRJNA234191	SAMN02581324	Klebsiella pneumoniae CHS 22	USA: North Carolina	SRR1197696	WGS	GENOMIC	RANDOM	PAIRED	ILLUMINA	Illumina HiSeq 2000	657262954	3253777	SRR1197696	7008-7075	Tn4401d	C8015T	none	none	2	Tn4401d-2	GTTCT	TCTCT	120	114	1
PRJNA234196	SAMN02581329	Klebsiella pneumoniae CHS 27	USA: North Carolina	SRR1197697	WGS	GENOMIC	RANDOM	PAIRED	ILLUMINA	Illumina HiSeq 2000	743152142	3678971	SRR1197697	7008-7075	Tn4401d	C8015T	none	none	2	Tn4401d-2	GTTCT	TCTCT	663	701	1
PRJNA234240	SAMN02581373	Klebsiella pneumoniae CHS 71	USA: North Carolina	SRR1197699	WGS	GENOMIC	RANDOM	PAIRED	ILLUMINA	Illumina HiSeq 2000	650520598	3220399	SRR1197699	7008-7075	Tn4401d	C8015T	none	none	2	Tn4401d-2	GTTCT	TCTCT	85	77	1
PRJNA234243	SAMN02581376	Klebsiella pneumoniae CHS 74	USA: North Carolina	SRR1197700	WGS	GENOMIC	RANDOM	PAIRED	ILLUMINA	Illumina HiSeq 2000	705855266	3494333	SRR1197700	7008-7075	Tn4401d	C8015T	none	none	2	Tn4401d-2	GTTCT	TCTCT	135	120	1
PRJNA234249	SAMN02581382	Klebsiella pneumoniae CHS 80	USA: North Carolina	SRR1197701	WGS	GENOMIC	RANDOM	PAIRED	ILLUMINA	Illumina HiSeq 2000	1110782244	5498922	SRR1197701	7008-7075	Tn4401d	C8015T	none	none	2	Tn4401d-2	GTTCT	TCTCT	245	259	1
PRJNA234209	SAMN02581342	Klebsiella pneumoniae CHS 40	USA: North Carolina	SRR1203929	WGS	GENOMIC	RANDOM	PAIRED	ILLUMINA	Illumina HiSeq 2000	357034798	1767499	SRR1203929	7008-7075	Tn4401d	C8015T	none	none	2	Tn4401d-2	GTTCT	TCTCT	88	51	1
PRJNA234188	SAMN02581321	Klebsiella pneumoniae CHS 19	USA: North Carolina	SRR1203931	WGS	GENOMIC	RANDOM	PAIRED	ILLUMINA	Illumina HiSeq 2000	460113984	2277792	SRR1203931	7008-7075	Tn4401d	C8015T	none	none	2	Tn4401d-2	GTTCT	TCTCT	136	86	1
PRJNA234239	SAMN02581372	Klebsiella pneumoniae CHS 70	USA: North Carolina	SRR1203932	WGS	GENOMIC	RANDOM	PAIRED	ILLUMINA	Illumina HiSeq 2000	373047540	1846770	SRR1203932	7008-7075	Tn4401d	C8015T	none	none	2	Tn4401d-2	GTTCT	TCTCT	65	56	1
PRJNA234233	SAMN02581366	Klebsiella pneumoniae CHS 64	USA: North Carolina	SRR1203937	WGS	GENOMIC	RANDOM	PAIRED	ILLUMINA	Illumina HiSeq 2000	399872736	1979568	SRR1203937	7008-7075	Tn4401d	C8015T	none	none	2	Tn4401d-2	GTTCT	TCTCT	66	41	1
PRJNA234240	SAMN02581373	Klebsiella pneumoniae CHS 71	USA: North Carolina	SRR1203938	WGS	GENOMIC	RANDOM	PAIRED	ILLUMINA	Illumina HiSeq 2000	460363050	2279025	SRR1203938	7008-7075	Tn4401d	C8015T	none	none	2	Tn4401d-2	GTTCT	TCTCT	59	37	1
PRJNA234183	SAMN02581316	Klebsiella pneumoniae CHS 14	USA: North Carolina	SRR1203939	WGS	GENOMIC	RANDOM	PAIRED	ILLUMINA	Illumina HiSeq 2000	643123964	3183782	SRR1203939	7008-7075	Tn4401d	C8015T	none	none	2	Tn4401d-2	GTTCT	TCTCT	42	25	1
PRJNA234204	SAMN02581337	Klebsiella pneumoniae CHS 35	USA: North Carolina	SRR1203940	WGS	GENOMIC	RANDOM	PAIRED	ILLUMINA	Illumina HiSeq 2000	394653258	1953729	SRR1203940	7008-7075	Tn4401d	C8015T	none	none	2	Tn4401d-2	GTTCT	TCTCT	60	45	1
PRJNA234191	SAMN02581324	Klebsiella pneumoniae CHS 22	USA: North Carolina	SRR1203942	WGS	GENOMIC	RANDOM	PAIRED	ILLUMINA	Illumina HiSeq 2000	428396550	2120775	SRR1203942	7008-7075	Tn4401d	C8015T	none	none	2	Tn4401d-2	GTTCT	TCTCT	100	60	1
PRJNA234212	SAMN02581345	Klebsiella pneumoniae CHS 43	USA: North Carolina	SRR1203943	WGS	GENOMIC	RANDOM	PAIRED	ILLUMINA	Illumina HiSeq 2000	525856500	2603250	SRR1203943	none	Tn4401b	C8015T	none	none	2	Tn4401b-2	GTTCT	GTTCT	85	70	1
PRJNA234242	SAMN02581375	Klebsiella pneumoniae CHS 73	USA: North Carolina	SRR1203944	WGS	GENOMIC	RANDOM	PAIRED	ILLUMINA	Illumina HiSeq 2000	348828144	1726872	SRR1203944	7008-7075	Tn4401d	C8015T	none	none	2	Tn4401d-2	GTTCT	TCTCT	52	37	1
PRJNA234189	SAMN02581322	Klebsiella pneumoniae CHS 20	USA: North Carolina	SRR1203946	WGS	GENOMIC	RANDOM	PAIRED	ILLUMINA	Illumina HiSeq 2000	421887706	2088553	SRR1203946	7008-7075	Tn4401d	C8015T	none	none	2	Tn4401d-2	GTTCT	TCTCT	123	68	1
PRJNA234199	SAMN02581332	Klebsiella pneumoniae CHS 30	USA: North Carolina	SRR1203947	WGS	GENOMIC	RANDOM	PAIRED	ILLUMINA	Illumina HiSeq 2000	415980418	2059309	SRR1203947	7008-7075	Tn4401d	C8015T	none	none	2	Tn4401d-2	GTTCT	TCTCT	88	58	1
PRJNA234224	SAMN02581357	Klebsiella pneumoniae CHS 55	USA: North Carolina	SRR1203948	WGS	GENOMIC	RANDOM	PAIRED	ILLUMINA	Illumina HiSeq 2000	283920898	1405549	SRR1203948	7008-7075	Tn4401d	C8015T	none	none	2	Tn4401d-2	GTTCT	TCTCT	42	45	1
PRJNA234213	SAMN02581346	Klebsiella pneumoniae CHS 44	USA: North Carolina	SRR1203950	WGS	GENOMIC	RANDOM	PAIRED	ILLUMINA	Illumina HiSeq 2000	447760068	2216634	SRR1203950	7008-7075	Tn4401d	C8015T	none	none	2	Tn4401d-2	GTTCT	TCTCT	122	93	1
PRJNA234219	SAMN02581352	Klebsiella pneumoniae CHS 50	USA: North Carolina	SRR1203951	WGS	GENOMIC	RANDOM	PAIRED	ILLUMINA	Illumina HiSeq 2000	430161020	2129510	SRR1203951	7008-7075	Tn4401d	C8015T	none	none	2	Tn4401d-2	GTTCT	TCTCT	108	118	1
PRJNA234225	SAMN02581358	Klebsiella pneumoniae CHS 56	USA: North Carolina	SRR1203952	WGS	GENOMIC	RANDOM	PAIRED	ILLUMINA	Illumina HiSeq 2000	356314264	1763932	SRR1203952	7008-7075	Tn4401d	C8015T	none	none	2	Tn4401d-2	GTTCT	TCTCT	82	45	1
PRJNA234241	SAMN02581374	Klebsiella pneumoniae CHS 72	USA: North Carolina	SRR1203953	WGS	GENOMIC	RANDOM	PAIRED	ILLUMINA	Illumina HiSeq 2000	370285796	1833098	SRR1203953	7008-7075	Tn4401d	C8015T	none	none	2	Tn4401d-2	GTTCT	TCTCT	83	52	1
PRJNA234194	SAMN02581327	Klebsiella pneumoniae CHS 25	USA: North Carolina	SRR1203955	WGS	GENOMIC	RANDOM	PAIRED	ILLUMINA	Illumina HiSeq 2000	406756290	2013645	SRR1203955	7008-7075	Tn4401d	C8015T	none	none	2	Tn4401d-2	GTTCT	TCTCT	56	39	1
PRJNA234195	SAMN02581328	Klebsiella pneumoniae CHS 26	USA: North Carolina	SRR1203956	WGS	GENOMIC	RANDOM	PAIRED	ILLUMINA	Illumina HiSeq 2000	404363196	2001798	SRR1203956	7008-7075	Tn4401d	C8015T	none	none	2	Tn4401d-2	GTTCT	TCTCT	286	212	1
PRJNA234206	SAMN02581339	Klebsiella pneumoniae CHS 37	USA: North Carolina	SRR1203957	WGS	GENOMIC	RANDOM	PAIRED	ILLUMINA	Illumina HiSeq 2000	412131712	2040256	SRR1203957	7008-7075	Tn4401d	C8015T	none	none	2	Tn4401d-2	GTTCT	TCTCT	354	225	1
PRJNA234205	SAMN02581338	Klebsiella pneumoniae CHS 36	USA: North Carolina	SRR1203959	WGS	GENOMIC	RANDOM	PAIRED	ILLUMINA	Illumina HiSeq 2000	318501076	1576738	SRR1203959	7008-7075	Tn4401d	C8015T	none	none	2	Tn4401d-2	GTTCT	TCTCT	53	42	1
PRJNA234201	SAMN02581334	Klebsiella pneumoniae CHS 32	USA: North Carolina	SRR1203964	WGS	GENOMIC	RANDOM	PAIRED	ILLUMINA	Illumina HiSeq 2000	415531776	2057088	SRR1203964	7008-7075	Tn4401d	C8015T	none	none	2	Tn4401d-2	GTTCT	TCTCT	207	133	1
PRJNA234250	SAMN02581383	Klebsiella pneumoniae MGH 51	USA: Boston	SRR1203965	WGS	GENOMIC	RANDOM	PAIRED	ILLUMINA	Illumina HiSeq 2000	352421522	1744661	SRR1203965	7020-7118	Tn4401a	none	none	none	1	Tn4401a-1	ATTGA	ATTGA	50	52	1
PRJNA234196	SAMN02581329	Klebsiella pneumoniae CHS 27	USA: North Carolina	SRR1203966	WGS	GENOMIC	RANDOM	PAIRED	ILLUMINA	Illumina HiSeq 2000	372787566	1845483	SRR1203966	7008-7075	Tn4401d	C8015T	none	none	2	Tn4401d-2	GTTCT	TCTCT	282	212	1
PRJNA234202	SAMN02581335	Klebsiella pneumoniae CHS 33	USA: North Carolina	SRR1203967	WGS	GENOMIC	RANDOM	PAIRED	ILLUMINA	Illumina HiSeq 2000	332543914	1646257	SRR1203967	7008-7075	Tn4401d	C8015T	none	none	2	Tn4401d-2	GTTCT	TCTCT	56	43	1
PRJNA234218	SAMN02581351	Klebsiella pneumoniae CHS 49	USA: North Carolina	SRR1203968	WGS	GENOMIC	RANDOM	PAIRED	ILLUMINA	Illumina HiSeq 2000	432629056	2141728	SRR1203968	none	Tn4401b	C8015T	none	none	2	Tn4401b-2	GTTCT	GTTCT	95	100	1
PRJNA234187	SAMN02581320	Klebsiella pneumoniae CHS 18	USA: North Carolina	SRR1203970	WGS	GENOMIC	RANDOM	PAIRED	ILLUMINA	Illumina HiSeq 2000	645740672	3196736	SRR1203970	7008-7075	Tn4401d	C8015T	none	none	2	Tn4401d-2	GTTCT	TCTCT	42	28	1
PRJNA234197	SAMN02581330	Klebsiella pneumoniae CHS 28	USA: North Carolina	SRR1203971	WGS	GENOMIC	RANDOM	PAIRED	ILLUMINA	Illumina HiSeq 2000	347398590	1719795	SRR1203971	7008-7075	Tn4401d	C8015T	none	none	2	Tn4401d-2	GTTCT	TCTCT	280	187	1
PRJNA234207	SAMN02581340	Klebsiella pneumoniae CHS 38	USA: North Carolina	SRR1203972	WGS	GENOMIC	RANDOM	PAIRED	ILLUMINA	Illumina HiSeq 2000	421530166	2086783	SRR1203972	7008-7075	Tn4401d	C8015T	none	none	2	Tn4401d-2	GTTCT	TCTCT	335	218	1
PRJNA234220	SAMN02581353	Klebsiella pneumoniae CHS 51	USA: North Carolina	SRR1203973	WGS	GENOMIC	RANDOM	PAIRED	ILLUMINA	Illumina HiSeq 2000	572485170	2834085	SRR1203973	7008-7075	Tn4401d	C8015T	none	none	2	Tn4401d-2	GTTCT	TCTCT	152	111	1
PRJNA234234	SAMN02581367	Klebsiella pneumoniae CHS 65	USA: North Carolina	SRR1203974	WGS	GENOMIC	RANDOM	PAIRED	ILLUMINA	Illumina HiSeq 2000	308648122	1527961	SRR1203974	7008-7075	Tn4401d	C8015T	none	none	2	Tn4401d-2	GTTCT	TCTCT	65	49	1
PRJNA234254	SAMN02581387	Citrobacter sp. MGH 55	USA: Boston	SRR1203975	WGS	GENOMIC	RANDOM	PAIRED	ILLUMINA	Illumina HiSeq 2000	446696538	2211369	SRR1203975	1-4497|4607-4732|4941-4985|5221-5479	unknown	C7509G|T7917G	C4508S|C4511Y|C4527Y|T4529K	C5,G28|C5,T28|C4,T3|T4,G3	unknown	unknown-unknown	none	AAAGC	none	40	1
PRJNA234210	SAMN02581343	Klebsiella pneumoniae CHS 41	USA: North Carolina	SRR1203977	WGS	GENOMIC	RANDOM	PAIRED	ILLUMINA	Illumina HiSeq 2000	400199774	1981187	SRR1203977	7008-7075	Tn4401d	C8015T	none	none	2	Tn4401d-2	GTTCT	TCTCT	224	195	1
PRJNA234200	SAMN02581333	Klebsiella pneumoniae CHS 31	USA: North Carolina	SRR1203980	WGS	GENOMIC	RANDOM	PAIRED	ILLUMINA	Illumina HiSeq 2000	422005472	2089136	SRR1203980	7020-7118	Tn4401a	none	none	none	1	Tn4401a-1	AAACA	AAACA	92	62	1
PRJNA234208	SAMN02581341	Klebsiella pneumoniae CHS 39	USA: North Carolina	SRR1203981	WGS	GENOMIC	RANDOM	PAIRED	ILLUMINA	Illumina HiSeq 2000	344109424	1703512	SRR1203981	7008-7075	Tn4401d	C8015T	none	none	2	Tn4401d-2	GTTCT	TCTCT	58	52	1
PRJNA234186	SAMN02581319	Klebsiella pneumoniae CHS 17	USA: North Carolina	SRR1203982	WGS	GENOMIC	RANDOM	PAIRED	ILLUMINA	Illumina HiSeq 2000	424522998	2101599	SRR1203982	7008-7075	Tn4401d	C8015T	none	none	2	Tn4401d-2	GTTCT	TCTCT	358	221	1
PRJNA234223	SAMN02581356	Klebsiella pneumoniae CHS 54	USA: North Carolina	SRR1203983	WGS	GENOMIC	RANDOM	PAIRED	ILLUMINA	Illumina HiSeq 2000	410204632	2030716	SRR1203983	7008-7075	Tn4401d	C8015T	none	none	2	Tn4401d-2	GTTCT	TCTCT	60	46	1
PRJNA234193	SAMN02581326	Klebsiella pneumoniae CHS 24	USA: North Carolina	SRR1203985	WGS	GENOMIC	RANDOM	PAIRED	ILLUMINA	Illumina HiSeq 2000	399866878	1979539	SRR1203985	none	Tn4401b	none	none	none	1	Tn4401b-1	GTTCT	GTTCT	73	65	1
PRJNA234198	SAMN02581331	Klebsiella pneumoniae CHS 29	USA: North Carolina	SRR1203986	WGS	GENOMIC	RANDOM	PAIRED	ILLUMINA	Illumina HiSeq 2000	295453482	1462641	SRR1203986	7008-7075	Tn4401d	C8015T	none	none	2	Tn4401d-2	GTTCT	TCTCT	67	59	1
PRJNA234203	SAMN02581336	Klebsiella pneumoniae CHS 34	USA: North Carolina	SRR1203987	WGS	GENOMIC	RANDOM	PAIRED	ILLUMINA	Illumina HiSeq 2000	440024478	2178339	SRR1203987	7008-7075	Tn4401d	C8015T	none	none	2	Tn4401d-2	GTTCT	TCTCT	93	65	1
PRJNA234217	SAMN02581350	Klebsiella pneumoniae CHS 48	USA: North Carolina	SRR1203988	WGS	GENOMIC	RANDOM	PAIRED	ILLUMINA	Illumina HiSeq 2000	363067124	1797362	SRR1203988	none	Tn4401b	C8015T	none	none	2	Tn4401b-2	GTTCT	GTTCT	52	72	1
PRJNA234226	SAMN02581359	Klebsiella pneumoniae CHS 57	USA: North Carolina	SRR1203990	WGS	GENOMIC	RANDOM	PAIRED	ILLUMINA	Illumina HiSeq 2000	301666800	1493400	SRR1203990	7008-7075	Tn4401d	C8015T	none	none	2	Tn4401d-2	GTTCT	TCTCT	60	37	1
PRJNA234228	SAMN02581361	Klebsiella pneumoniae CHS 59	USA: North Carolina	SRR1203991	WGS	GENOMIC	RANDOM	PAIRED	ILLUMINA	Illumina HiSeq 2000	376071278	1861739	SRR1203991	7008-7075	Tn4401d	C8015T	none	none	2	Tn4401d-2	GTTCT	TCTCT	85	59	1
PRJNA234214	SAMN02581347	Klebsiella pneumoniae CHS 45	USA: North Carolina	SRR1203992	WGS	GENOMIC	RANDOM	PAIRED	ILLUMINA	Illumina HiSeq 2000	369729892	1830346	SRR1203992	7008-7075	Tn4401d	C8015T	none	none	2	Tn4401d-2	GTTCT	TCTCT	81	45	1
PRJNA234215	SAMN02581348	Klebsiella pneumoniae CHS 46	USA: North Carolina	SRR1203993	WGS	GENOMIC	RANDOM	PAIRED	ILLUMINA	Illumina HiSeq 2000	396301376	1961888	SRR1203993	7008-7075	Tn4401d	C8015T	none	none	2	Tn4401d-2	GTTCT	TCTCT	86	74	1
PRJNA234221	SAMN02581354	Klebsiella pneumoniae CHS 52	USA: North Carolina	SRR1203994	WGS	GENOMIC	RANDOM	PAIRED	ILLUMINA	Illumina HiSeq 2000	414075962	2049881	SRR1203994	7008-7075	Tn4401d	C8015T	none	none	2	Tn4401d-2	GTTCT	TCTCT	80	76	1
PRJNA234232	SAMN02581365	Klebsiella pneumoniae CHS 63	USA: North Carolina	SRR1203996	WGS	GENOMIC	RANDOM	PAIRED	ILLUMINA	Illumina HiSeq 2000	222599152	1101976	SRR1203996	7008-7075	Tn4401d	C8015T	none	none	2	Tn4401d-2	GTTCT	TCTCT	37	32	1
PRJNA234188	SAMN02581321	Klebsiella pneumoniae CHS 19	USA: North Carolina	SRR1203997	WGS	GENOMIC	RANDOM	PAIRED	ILLUMINA	Illumina HiSeq 2000	468034404	2317002	SRR1203997	7008-7075	Tn4401d	C8015T	none	none	2	Tn4401d-2	GTTCT	TCTCT	133	98	1
PRJNA234202	SAMN02581335	Klebsiella pneumoniae CHS 33	USA: North Carolina	SRR1203998	WGS	GENOMIC	RANDOM	PAIRED	ILLUMINA	Illumina HiSeq 2000	338315660	1674830	SRR1203998	7008-7075	Tn4401d	C8015T	none	none	2	Tn4401d-2	GTTCT	TCTCT	62	44	1
PRJNA234212	SAMN02581345	Klebsiella pneumoniae CHS 43	USA: North Carolina	SRR1203999	WGS	GENOMIC	RANDOM	PAIRED	ILLUMINA	Illumina HiSeq 2000	534024774	2643687	SRR1203999	none	Tn4401b	C8015T	none	none	2	Tn4401b-2	GTTCT	GTTCT	92	94	1
PRJNA234186	SAMN02581319	Klebsiella pneumoniae CHS 17	USA: North Carolina	SRR1204003	WGS	GENOMIC	RANDOM	PAIRED	ILLUMINA	Illumina HiSeq 2000	428919124	2123362	SRR1204003	7008-7075	Tn4401d	C8015T	none	none	2	Tn4401d-2	GTTCT	TCTCT	372	236	1
PRJNA234230	SAMN02581363	Klebsiella pneumoniae CHS 61	USA: North Carolina	SRR1204004	WGS	GENOMIC	RANDOM	PAIRED	ILLUMINA	Illumina HiSeq 2000	473207826	2342613	SRR1204004	7008-7075	Tn4401d	C8015T	none	none	2	Tn4401d-2	GTTCT	TCTCT	93	94	1
PRJNA234204	SAMN02581337	Klebsiella pneumoniae CHS 35	USA: North Carolina	SRR1204005	WGS	GENOMIC	RANDOM	PAIRED	ILLUMINA	Illumina HiSeq 2000	400968384	1984992	SRR1204005	7008-7075	Tn4401d	C8015T	none	none	2	Tn4401d-2	GTTCT	TCTCT	66	47	1
PRJNA234208	SAMN02581341	Klebsiella pneumoniae CHS 39	USA: North Carolina	SRR1204006	WGS	GENOMIC	RANDOM	PAIRED	ILLUMINA	Illumina HiSeq 2000	349660384	1730992	SRR1204006	7008-7075	Tn4401d	C8015T	none	none	2	Tn4401d-2	GTTCT	TCTCT	62	47	1
PRJNA234213	SAMN02581346	Klebsiella pneumoniae CHS 44	USA: North Carolina	SRR1204007	WGS	GENOMIC	RANDOM	PAIRED	ILLUMINA	Illumina HiSeq 2000	457115496	2262948	SRR1204007	7008-7075	Tn4401d	C8015T	none	none	2	Tn4401d-2	GTTCT	TCTCT	121	86	1
PRJNA234207	SAMN02581340	Klebsiella pneumoniae CHS 38	USA: North Carolina	SRR1204009	WGS	GENOMIC	RANDOM	PAIRED	ILLUMINA	Illumina HiSeq 2000	428421396	2120898	SRR1204009	7008-7075	Tn4401d	C8015T	none	none	2	Tn4401d-2	GTTCT	TCTCT	343	221	1
PRJNA234231	SAMN02581364	Klebsiella pneumoniae CHS 62	USA: North Carolina	SRR1204012	WGS	GENOMIC	RANDOM	PAIRED	ILLUMINA	Illumina HiSeq 2000	492035842	2435821	SRR1204012	7008-7075	Tn4401d	C8015T	none	none	2	Tn4401d-2	GTTCT	TCTCT	73	49	1
PRJNA234245	SAMN02581378	Klebsiella pneumoniae CHS 76	USA: North Carolina	SRR1204013	WGS	GENOMIC	RANDOM	PAIRED	ILLUMINA	Illumina HiSeq 2000	352894606	1747003	SRR1204013	7008-7075	Tn4401d	C8015T	none	none	2	Tn4401d-2	GTTCT	TCTCT	82	70	1
PRJNA234196	SAMN02581329	Klebsiella pneumoniae CHS 27	USA: North Carolina	SRR1204016	WGS	GENOMIC	RANDOM	PAIRED	ILLUMINA	Illumina HiSeq 2000	378981694	1876147	SRR1204016	7008-7075	Tn4401d	C8015T	none	none	2	Tn4401d-2	GTTCT	TCTCT	299	228	1
PRJNA234249	SAMN02581382	Klebsiella pneumoniae CHS 80	USA: North Carolina	SRR1204017	WGS	GENOMIC	RANDOM	PAIRED	ILLUMINA	Illumina HiSeq 2000	454422634	2249617	SRR1204017	7008-7075	Tn4401d	C8015T	none	none	2	Tn4401d-2	GTTCT	TCTCT	79	62	1
PRJNA234206	SAMN02581339	Klebsiella pneumoniae CHS 37	USA: North Carolina	SRR1204019	WGS	GENOMIC	RANDOM	PAIRED	ILLUMINA	Illumina HiSeq 2000	419327962	2075881	SRR1204019	7008-7075	Tn4401d	C8015T	none	none	2	Tn4401d-2	GTTCT	TCTCT	366	277	1
PRJNA234243	SAMN02581376	Klebsiella pneumoniae CHS 74	USA: North Carolina	SRR1204020	WGS	GENOMIC	RANDOM	PAIRED	ILLUMINA	Illumina HiSeq 2000	411747104	2038352	SRR1204020	7008-7075	Tn4401d	C8015T	none	none	2	Tn4401d-2	GTTCT	TCTCT	54	38	1
PRJNA234197	SAMN02581330	Klebsiella pneumoniae CHS 28	USA: North Carolina	SRR1204021	WGS	GENOMIC	RANDOM	PAIRED	ILLUMINA	Illumina HiSeq 2000	355282852	1758826	SRR1204021	7008-7075	Tn4401d	C8015T	none	none	2	Tn4401d-2	GTTCT	TCTCT	268	197	1
PRJNA234214	SAMN02581347	Klebsiella pneumoniae CHS 45	USA: North Carolina	SRR1204022	WGS	GENOMIC	RANDOM	PAIRED	ILLUMINA	Illumina HiSeq 2000	377253988	1867594	SRR1204022	7008-7075	Tn4401d	C8015T	none	none	2	Tn4401d-2	GTTCT	TCTCT	77	49	1
PRJNA234231	SAMN02581364	Klebsiella pneumoniae CHS 62	USA: North Carolina	SRR1204023	WGS	GENOMIC	RANDOM	PAIRED	ILLUMINA	Illumina HiSeq 2000	483560124	2393862	SRR1204023	7008-7075	Tn4401d	C8015T	none	none	2	Tn4401d-2	GTTCT	TCTCT	93	64	1
PRJNA234219	SAMN02581352	Klebsiella pneumoniae CHS 50	USA: North Carolina	SRR1204026	WGS	GENOMIC	RANDOM	PAIRED	ILLUMINA	Illumina HiSeq 2000	437687540	2166770	SRR1204026	7008-7075	Tn4401d	C8015T	none	none	2	Tn4401d-2	GTTCT	TCTCT	116	117	1
PRJNA234227	SAMN02581360	Klebsiella pneumoniae CHS 58	USA: North Carolina	SRR1204027	WGS	GENOMIC	RANDOM	PAIRED	ILLUMINA	Illumina HiSeq 2000	424833876	2103138	SRR1204027	7008-7075	Tn4401d	C8015T	none	none	2	Tn4401d-2	GTTCT	TCTCT	89	77	1
PRJNA234243	SAMN02581376	Klebsiella pneumoniae CHS 74	USA: North Carolina	SRR1204028	WGS	GENOMIC	RANDOM	PAIRED	ILLUMINA	Illumina HiSeq 2000	418636516	2072458	SRR1204028	7008-7075	Tn4401d	C8015T	none	none	2	Tn4401d-2	GTTCT	TCTCT	69	43	1
PRJNA234241	SAMN02581374	Klebsiella pneumoniae CHS 72	USA: North Carolina	SRR1204029	WGS	GENOMIC	RANDOM	PAIRED	ILLUMINA	Illumina HiSeq 2000	377345494	1868047	SRR1204029	7008-7075	Tn4401d	C8015T	none	none	2	Tn4401d-2	GTTCT	TCTCT	74	50	1
PRJNA234245	SAMN02581378	Klebsiella pneumoniae CHS 76	USA: North Carolina	SRR1204030	WGS	GENOMIC	RANDOM	PAIRED	ILLUMINA	Illumina HiSeq 2000	346986712	1717756	SRR1204030	7008-7075	Tn4401d	C8015T	none	none	2	Tn4401d-2	GTTCT	TCTCT	79	65	1
PRJNA234187	SAMN02581320	Klebsiella pneumoniae CHS 18	USA: North Carolina	SRR1204031	WGS	GENOMIC	RANDOM	PAIRED	ILLUMINA	Illumina HiSeq 2000	645199514	3194057	SRR1204031	7008-7075	Tn4401d	C8015T	none	none	2	Tn4401d-2	GTTCT	TCTCT	54	43	1
PRJNA234198	SAMN02581331	Klebsiella pneumoniae CHS 29	USA: North Carolina	SRR1204032	WGS	GENOMIC	RANDOM	PAIRED	ILLUMINA	Illumina HiSeq 2000	300927076	1489738	SRR1204032	7008-7075	Tn4401d	C8015T	none	none	2	Tn4401d-2	GTTCT	TCTCT	62	46	1
PRJNA234205	SAMN02581338	Klebsiella pneumoniae CHS 36	USA: North Carolina	SRR1204033	WGS	GENOMIC	RANDOM	PAIRED	ILLUMINA	Illumina HiSeq 2000	325616122	1611961	SRR1204033	7008-7075	Tn4401d	C8015T	none	none	2	Tn4401d-2	GTTCT	TCTCT	49	42	1
PRJNA234221	SAMN02581354	Klebsiella pneumoniae CHS 52	USA: North Carolina	SRR1204035	WGS	GENOMIC	RANDOM	PAIRED	ILLUMINA	Illumina HiSeq 2000	421300492	2085646	SRR1204035	7008-7075	Tn4401d	C8015T	none	none	2	Tn4401d-2	GTTCT	TCTCT	95	77	1
PRJNA234224	SAMN02581357	Klebsiella pneumoniae CHS 55	USA: North Carolina	SRR1204036	WGS	GENOMIC	RANDOM	PAIRED	ILLUMINA	Illumina HiSeq 2000	288594976	1428688	SRR1204036	7008-7075	Tn4401d	C8015T	none	none	2	Tn4401d-2	GTTCT	TCTCT	57	45	1
PRJNA234191	SAMN02581324	Klebsiella pneumoniae CHS 22	USA: North Carolina	SRR1204038	WGS	GENOMIC	RANDOM	PAIRED	ILLUMINA	Illumina HiSeq 2000	436020030	2158515	SRR1204038	7008-7075	Tn4401d	C8015T	none	none	2	Tn4401d-2	GTTCT	TCTCT	102	68	1
PRJNA234200	SAMN02581333	Klebsiella pneumoniae CHS 31	USA: North Carolina	SRR1204039	WGS	GENOMIC	RANDOM	PAIRED	ILLUMINA	Illumina HiSeq 2000	429263534	2125067	SRR1204039	7020-7118	Tn4401a	none	none	none	1	Tn4401a-1	AAACA	AAACA	105	74	1
PRJNA234217	SAMN02581350	Klebsiella pneumoniae CHS 48	USA: North Carolina	SRR1204040	WGS	GENOMIC	RANDOM	PAIRED	ILLUMINA	Illumina HiSeq 2000	369201258	1827729	SRR1204040	none	Tn4401b	C8015T	none	none	2	Tn4401b-2	GTTCT	GTTCT	55	59	1
PRJNA234250	SAMN02581383	Klebsiella pneumoniae MGH 51	USA: Boston	SRR1204041	WGS	GENOMIC	RANDOM	PAIRED	ILLUMINA	Illumina HiSeq 2000	358251040	1773520	SRR1204041	7020-7118	Tn4401a	none	none	none	1	Tn4401a-1	ATTGA	ATTGA	59	55	1
PRJNA234192	SAMN02581325	Klebsiella pneumoniae CHS 23	USA: North Carolina	SRR1204042	WGS	GENOMIC	RANDOM	PAIRED	ILLUMINA	Illumina HiSeq 2000	457883500	2266750	SRR1204042	7008-7075	Tn4401d	C8015T	none	none	2	Tn4401d-2	GTTCT	TCTCT	142	74	1
PRJNA234215	SAMN02581348	Klebsiella pneumoniae CHS 46	USA: North Carolina	SRR1204043	WGS	GENOMIC	RANDOM	PAIRED	ILLUMINA	Illumina HiSeq 2000	403393596	1996998	SRR1204043	7008-7075	Tn4401d	C8015T	none	none	2	Tn4401d-2	GTTCT	TCTCT	94	67	1
PRJNA234218	SAMN02581351	Klebsiella pneumoniae CHS 49	USA: North Carolina	SRR1204044	WGS	GENOMIC	RANDOM	PAIRED	ILLUMINA	Illumina HiSeq 2000	438996702	2173251	SRR1204044	none	Tn4401b	C8015T	none	none	2	Tn4401b-2	GTTCT	GTTCT	108	103	1
PRJNA234192	SAMN02581325	Klebsiella pneumoniae CHS 23	USA: North Carolina	SRR1204045	WGS	GENOMIC	RANDOM	PAIRED	ILLUMINA	Illumina HiSeq 2000	450631094	2230847	SRR1204045	7008-7075	Tn4401d	C8015T	none	none	2	Tn4401d-2	GTTCT	TCTCT	109	77	1
PRJNA234194	SAMN02581327	Klebsiella pneumoniae CHS 25	USA: North Carolina	SRR1204046	WGS	GENOMIC	RANDOM	PAIRED	ILLUMINA	Illumina HiSeq 2000	413383304	2046452	SRR1204046	7008-7075	Tn4401d	C8015T	none	none	2	Tn4401d-2	GTTCT	TCTCT	48	42	1
PRJNA234225	SAMN02581358	Klebsiella pneumoniae CHS 56	USA: North Carolina	SRR1204047	WGS	GENOMIC	RANDOM	PAIRED	ILLUMINA	Illumina HiSeq 2000	361646054	1790327	SRR1204047	7008-7075	Tn4401d	C8015T	none	none	2	Tn4401d-2	GTTCT	TCTCT	75	44	1
PRJNA234242	SAMN02581375	Klebsiella pneumoniae CHS 73	USA: North Carolina	SRR1204048	WGS	GENOMIC	RANDOM	PAIRED	ILLUMINA	Illumina HiSeq 2000	354632008	1755604	SRR1204048	7008-7075	Tn4401d	C8015T	none	none	2	Tn4401d-2	GTTCT	TCTCT	45	36	1
PRJNA234230	SAMN02581363	Klebsiella pneumoniae CHS 61	USA: North Carolina	SRR1204049	WGS	GENOMIC	RANDOM	PAIRED	ILLUMINA	Illumina HiSeq 2000	465577478	2304839	SRR1204049	7008-7075	Tn4401d	C8015T	none	none	2	Tn4401d-2	GTTCT	TCTCT	80	78	1
PRJNA234233	SAMN02581366	Klebsiella pneumoniae CHS 64	USA: North Carolina	SRR1204050	WGS	GENOMIC	RANDOM	PAIRED	ILLUMINA	Illumina HiSeq 2000	407127364	2015482	SRR1204050	7008-7075	Tn4401d	C8015T	none	none	2	Tn4401d-2	GTTCT	TCTCT	56	44	1
PRJNA234203	SAMN02581336	Klebsiella pneumoniae CHS 34	USA: North Carolina	SRR1204054	WGS	GENOMIC	RANDOM	PAIRED	ILLUMINA	Illumina HiSeq 2000	447971764	2217682	SRR1204054	7008-7075	Tn4401d	C8015T	none	none	2	Tn4401d-2	GTTCT	TCTCT	90	48	1
PRJNA234201	SAMN02581334	Klebsiella pneumoniae CHS 32	USA: North Carolina	SRR1204057	WGS	GENOMIC	RANDOM	PAIRED	ILLUMINA	Illumina HiSeq 2000	423804282	2098041	SRR1204057	7008-7075	Tn4401d	C8015T	none	none	2	Tn4401d-2	GTTCT	TCTCT	224	140	1
PRJNA234227	SAMN02581360	Klebsiella pneumoniae CHS 58	USA: North Carolina	SRR1204058	WGS	GENOMIC	RANDOM	PAIRED	ILLUMINA	Illumina HiSeq 2000	418322810	2070905	SRR1204058	7008-7075	Tn4401d	C8015T	none	none	2	Tn4401d-2	GTTCT	TCTCT	99	73	1
PRJNA234236	SAMN02581369	Klebsiella pneumoniae CHS 67	USA: North Carolina	SRR1204060	WGS	GENOMIC	RANDOM	PAIRED	ILLUMINA	Illumina HiSeq 2000	416966582	2064191	SRR1204060	7008-7075	Tn4401d	C8015T	none	none	2	Tn4401d-2	GTTCT	TCTCT	68	39	1
PRJNA234244	SAMN02581377	Klebsiella pneumoniae CHS 75	USA: North Carolina	SRR1204062	WGS	GENOMIC	RANDOM	PAIRED	ILLUMINA	Illumina HiSeq 2000	448460604	2220102	SRR1204062	7008-7075	Tn4401d	C8015T	none	none	2	Tn4401d-2	GTTCT	TCTCT	291	192	1
PRJNA234244	SAMN02581377	Klebsiella pneumoniae CHS 75	USA: North Carolina	SRR1204063	WGS	GENOMIC	RANDOM	PAIRED	ILLUMINA	Illumina HiSeq 2000	442303038	2189619	SRR1204063	7008-7075	Tn4401d	C8015T	none	none	2	Tn4401d-2	GTTCT	TCTCT	259	203	1
PRJNA234249	SAMN02581382	Klebsiella pneumoniae CHS 80	USA: North Carolina	SRR1204064	WGS	GENOMIC	RANDOM	PAIRED	ILLUMINA	Illumina HiSeq 2000	461403552	2284176	SRR1204064	7008-7075	Tn4401d	C8015T	none	none	2	Tn4401d-2	GTTCT	TCTCT	87	68	1
PRJNA234226	SAMN02581359	Klebsiella pneumoniae CHS 57	USA: North Carolina	SRR1204068	WGS	GENOMIC	RANDOM	PAIRED	ILLUMINA	Illumina HiSeq 2000	307224022	1520911	SRR1204068	7008-7075	Tn4401d	C8015T	none	none	2	Tn4401d-2	GTTCT	TCTCT	62	39	1
PRJNA234189	SAMN02581322	Klebsiella pneumoniae CHS 20	USA: North Carolina	SRR1204069	WGS	GENOMIC	RANDOM	PAIRED	ILLUMINA	Illumina HiSeq 2000	428627840	2121920	SRR1204069	7008-7075	Tn4401d	C8015T	none	none	2	Tn4401d-2	GTTCT	TCTCT	140	67	1
PRJNA234232	SAMN02581365	Klebsiella pneumoniae CHS 63	USA: North Carolina	SRR1204070	WGS	GENOMIC	RANDOM	PAIRED	ILLUMINA	Illumina HiSeq 2000	227743890	1127445	SRR1204070	7008-7075	Tn4401d	C8015T	none	none	2	Tn4401d-2	GTTCT	TCTCT	38	29	1
PRJNA234236	SAMN02581369	Klebsiella pneumoniae CHS 67	USA: North Carolina	SRR1204071	WGS	GENOMIC	RANDOM	PAIRED	ILLUMINA	Illumina HiSeq 2000	425122938	2104569	SRR1204071	7008-7075	Tn4401d	C8015T	none	none	2	Tn4401d-2	GTTCT	TCTCT	66	46	1
PRJNA234240	SAMN02581373	Klebsiella pneumoniae CHS 71	USA: North Carolina	SRR1204072	WGS	GENOMIC	RANDOM	PAIRED	ILLUMINA	Illumina HiSeq 2000	469204186	2322793	SRR1204072	7008-7075	Tn4401d	C8015T	none	none	2	Tn4401d-2	GTTCT	TCTCT	55	33	1
PRJNA234199	SAMN02581332	Klebsiella pneumoniae CHS 30	USA: North Carolina	SRR1204074	WGS	GENOMIC	RANDOM	PAIRED	ILLUMINA	Illumina HiSeq 2000	423416240	2096120	SRR1204074	7008-7075	Tn4401d	C8015T	none	none	2	Tn4401d-2	GTTCT	TCTCT	74	78	1
PRJNA234183	SAMN02581316	Klebsiella pneumoniae CHS 14	USA: North Carolina	SRR1204076	WGS	GENOMIC	RANDOM	PAIRED	ILLUMINA	Illumina HiSeq 2000	641466352	3175576	SRR1204076	7008-7075	Tn4401d	C8015T	none	none	2	Tn4401d-2	GTTCT	TCTCT	33	33	1
PRJNA234193	SAMN02581326	Klebsiella pneumoniae CHS 24	USA: North Carolina	SRR1204077	WGS	GENOMIC	RANDOM	PAIRED	ILLUMINA	Illumina HiSeq 2000	408326436	2021418	SRR1204077	none	Tn4401b	none	none	none	1	Tn4401b-1	GTTCT	GTTCT	55	66	1
PRJNA234209	SAMN02581342	Klebsiella pneumoniae CHS 40	USA: North Carolina	SRR1204078	WGS	GENOMIC	RANDOM	PAIRED	ILLUMINA	Illumina HiSeq 2000	362631612	1795206	SRR1204078	7008-7075	Tn4401d	C8015T	none	none	2	Tn4401d-2	GTTCT	TCTCT	69	60	1
PRJNA234234	SAMN02581367	Klebsiella pneumoniae CHS 65	USA: North Carolina	SRR1204079	WGS	GENOMIC	RANDOM	PAIRED	ILLUMINA	Illumina HiSeq 2000	314680852	1557826	SRR1204079	7008-7075	Tn4401d	C8015T	none	none	2	Tn4401d-2	GTTCT	TCTCT	71	42	1
PRJNA234210	SAMN02581343	Klebsiella pneumoniae CHS 41	USA: North Carolina	SRR1206020	WGS	GENOMIC	RANDOM	PAIRED	ILLUMINA	Illumina HiSeq 2000	408826184	2023892	SRR1206020	7008-7075	Tn4401d	C8015T	none	none	2	Tn4401d-2	GTTCT	TCTCT	235	175	1
PRJNA234220	SAMN02581353	Klebsiella pneumoniae CHS 51	USA: North Carolina	SRR1206021	WGS	GENOMIC	RANDOM	PAIRED	ILLUMINA	Illumina HiSeq 2000	581513156	2878778	SRR1206021	7008-7075	Tn4401d	C8015T	none	none	2	Tn4401d-2	GTTCT	TCTCT	154	137	1
PRJNA234254	SAMN02581387	Citrobacter sp. MGH 55	USA: Boston	SRR1206025	WGS	GENOMIC	RANDOM	PAIRED	ILLUMINA	Illumina HiSeq 2000	454230128	2248664	SRR1206025	5479-01-01	unknown	C7509G|T7917G	none	none	6	unknown-6	none	AAAGC	none	43	1
PRJNA234195	SAMN02581328	Klebsiella pneumoniae CHS 26	USA: North Carolina	SRR1206026	WGS	GENOMIC	RANDOM	PAIRED	ILLUMINA	Illumina HiSeq 2000	410251092	2030946	SRR1206026	7008-7075	Tn4401d	C8015T	none	none	2	Tn4401d-2	GTTCT	TCTCT	283	209	1
PRJNA234223	SAMN02581356	Klebsiella pneumoniae CHS 54	USA: North Carolina	SRR1206028	WGS	GENOMIC	RANDOM	PAIRED	ILLUMINA	Illumina HiSeq 2000	417357452	2066126	SRR1206028	7008-7075	Tn4401d	C8015T	none	none	2	Tn4401d-2	GTTCT	TCTCT	55	50	1
PRJNA234228	SAMN02581361	Klebsiella pneumoniae CHS 59	USA: North Carolina	SRR1206029	WGS	GENOMIC	RANDOM	PAIRED	ILLUMINA	Illumina HiSeq 2000	382247428	1892314	SRR1206029	7008-7075	Tn4401d	C8015T	none	none	2	Tn4401d-2	GTTCT	TCTCT	72	75	1
PRJNA234239	SAMN02581372	Klebsiella pneumoniae CHS 70	USA: North Carolina	SRR1206030	WGS	GENOMIC	RANDOM	PAIRED	ILLUMINA	Illumina HiSeq 2000	378018760	1871380	SRR1206030	7008-7075	Tn4401d	C8015T	none	none	2	Tn4401d-2	GTTCT	TCTCT	75	55	1
PRJNA244068	SAMN02721470	Klebsiella pneumoniae subsp. pneumoniae	New York City	SRR1222430	WGS	GENOMIC	unspecified	PAIRED	ILLUMINA	Illumina MiSeq	1262779274	2730890	SRR1222430	none	Tn4401b	none	none	none	1	Tn4401b-1	ATATA|ATTGA	ATTGA	13|858	751	1
PRJNA202883	SAMN02713684	Citrobacter freundii CFNIH1	USA	SRR1284629	WGS	GENOMIC	RANDOM	PAIRED	ILLUMINA	Illumina MiSeq	632560000	1581400	SRR1284629	1-6717|9934-10006	unknown	none	none	none	1	unknown-1	none	none	none	none	1
PRJNA73843	SAMN01057614	Klebsiella pneumoniae subsp. pneumoniae KPNIH10	none	SRR1427234	WGS	GENOMIC	RANDOM	PAIRED	ILLUMINA	Illumina MiSeq	612946000	1532365	SRR1427234	7020-7118	Tn4401a	C8015T	none	none	2	Tn4401a-2	ATTGA	ATTGA	155	131	1
PRJNA198783	SAMN02713685	Klebsiella pneumoniae subsp. pneumoniae KPNIH27	USA	SRR1427243	WGS	GENOMIC	RANDOM	PAIRED	ILLUMINA	Illumina MiSeq	633172800	1582932	SRR1427243	1-6717|9934-10006	unknown	none	none	none	1	unknown-1	none	none	none	none	1
PRJNA202895	SAMN02786843	Klebsiella oxytoca KONIH1	USA	SRR1501122	WGS	GENOMIC	RANDOM	PAIRED	ILLUMINA	Illumina MiSeq	612909600	1532274	SRR1501122	none	Tn4401b	C4980T	none	none	unknown	Tn4401b-unknown	AGTCA|TGATA	AGTCA|TGATA	198|194	101|80	1
PRJNA173233	SAMN02786855	Klebsiella pneumoniae subsp. pneumoniae KPNIH24	USA	SRR1501128	WGS	GENOMIC	RANDOM	PAIRED	ILLUMINA	Illumina MiSeq	300074400	1000248	SRR1501128	7020-7118	Tn4401a	none	none	none	1	Tn4401a-1	ATTGA	ATTGA	75	55	1
PRJNA73191	SAMN01057611	Klebsiella pneumoniae subsp. pneumoniae KPNIH1	none	SRR1505904	WGS	GENOMIC	RANDOM	PAIRED	ILLUMINA	Illumina MiSeq	285582000	951940	SRR1505904	7020-7118	Tn4401a	C8015T	none	none	2	Tn4401a-2	ATTGA	ATTGA	57	44	1
PRJNA198784	SAMN02786856	Klebsiella pneumoniae subsp. pneumoniae KPR0928	USA	SRR1510963	WGS	GENOMIC	RANDOM	PAIRED	ILLUMINA	Illumina MiSeq	676933200	1692333	SRR1510963	7020-7118	Tn4401a	none	none	none	1	Tn4401a-1	ATTGA	ATTGA	160	105	1
PRJNA202893	SAMN02713682	Enterobacter cloacae ECNIH2	USA	SRR1515967	WGS	GENOMIC	RANDOM	PAIRED	ILLUMINA	Illumina MiSeq	1600000000	4000000	SRR1515967	none	Tn4401b	none	C8015Y	C380,T398	N2	Tn4401b-N2	GTTCT	GTTCT	313	278	1
PRJNA252957	SAMN02927708	Klebsiella pneumoniae	Australia	SRR1561198	WGS	GENOMIC	RANDOM	PAIRED	ILLUMINA	Illumina Genome Analyzer IIx	477881890	2319815	SRR1561198	7020-7118	Tn4401a	none	none	none	1	Tn4401a-1	ATTGA|TATAT	ATTGA|TATAT	82|50	49|56	1
PRJNA252957	SAMN02927710	Klebsiella pneumoniae	Brazil	SRR1561200	WGS	GENOMIC	RANDOM	PAIRED	ILLUMINA	Illumina Genome Analyzer IIx	531856774	2581829	SRR1561200	7020-7118	Tn4401a	none	none	none	1	Tn4401a-1	ATTGA	ATTGA	52	40	1
PRJNA252957	SAMN02927711	Klebsiella pneumoniae	Brazil	SRR1561201	WGS	GENOMIC	RANDOM	PAIRED	ILLUMINA	Illumina Genome Analyzer IIx	644026246	3126341	SRR1561201	7020-7118	Tn4401a	none	none	none	1	Tn4401a-1	ATTGA	ATTGA	71	70	1
PRJNA252957	SAMN02927712	Klebsiella pneumoniae	Brazil	SRR1561202	WGS	GENOMIC	RANDOM	PAIRED	ILLUMINA	Illumina Genome Analyzer IIx	418535968	2031728	SRR1561202	none	Tn4401b	none	none	none	1	Tn4401b-1	TTCAG	TTCAG	91	75	1
PRJNA252957	SAMN02927713	Klebsiella pneumoniae	Brazil	SRR1561203	WGS	GENOMIC	RANDOM	PAIRED	ILLUMINA	Illumina Genome Analyzer IIx	742917988	3606398	SRR1561203	8771-10006	unknown	none	none	none	1	unknown-1	TTCAG	none	146	none	1
PRJNA252957	SAMN02927714	Klebsiella pneumoniae	Brazil	SRR1561204	WGS	GENOMIC	RANDOM	PAIRED	ILLUMINA	Illumina Genome Analyzer IIx	1040526188	5051098	SRR1561204	7020-7118	Tn4401a	none	none	none	1	Tn4401a-1	ATTGA	ATTGA	83	75	1
PRJNA252957	SAMN02927715	Klebsiella pneumoniae	Brazil	SRR1561205	WGS	GENOMIC	RANDOM	PAIRED	ILLUMINA	Illumina Genome Analyzer IIx	681220370	3306895	SRR1561205	none	Tn4401b	none	none	none	1	Tn4401b-1	TTCAG	TTCAG	33	44	1
PRJNA252957	SAMN02927716	Klebsiella pneumoniae	Brazil	SRR1561206	WGS	GENOMIC	RANDOM	PAIRED	ILLUMINA	Illumina Genome Analyzer IIx	337003640	1635940	SRR1561206	none	Tn4401b	none	none	none	1	Tn4401b-1	TTCAG	TTCAG	32	20	1
PRJNA252957	SAMN02927717	Klebsiella pneumoniae	Brazil	SRR1561207	WGS	GENOMIC	RANDOM	PAIRED	ILLUMINA	Illumina Genome Analyzer IIx	304216268	1476778	SRR1561207	none	Tn4401b	none	none	none	1	Tn4401b-1	TTCAG	TTCAG	30	19	1
PRJNA252957	SAMN02927718	Klebsiella pneumoniae	Brazil	SRR1561208	WGS	GENOMIC	RANDOM	PAIRED	ILLUMINA	Illumina Genome Analyzer IIx	188924042	917107	SRR1561208	1-7127|9198-10006	Tn4401_truncC	none	none	none	1	Tn4401_truncC-1	none	none	none	none	1
PRJNA252957	SAMN02927719	Klebsiella pneumoniae	Brazil	SRR1561209	WGS	GENOMIC	RANDOM	PAIRED	ILLUMINA	Illumina Genome Analyzer IIx	230008064	1116544	SRR1561209	1-7127|8617-10006	unknown	none	none	none	1	unknown-1	none	none	none	none	1
PRJNA252957	SAMN02927720	Klebsiella pneumoniae	Brazil	SRR1561210	WGS	GENOMIC	RANDOM	PAIRED	ILLUMINA	Illumina Genome Analyzer IIx	118528692	575382	SRR1561210	1-7127|9198-10006	Tn4401_truncC	none	none	none	1	Tn4401_truncC-1	none	none	none	none	1
PRJNA252957	SAMN02927721	Klebsiella pneumoniae	Canada: Quebec	SRR1561211	WGS	GENOMIC	RANDOM	PAIRED	ILLUMINA	Illumina Genome Analyzer IIx	573018252	2808913	SRR1561211	7020-7118	Tn4401a	C8015T|G9882T	none	none	unknown	Tn4401a-unknown	ATTGA	ATTGA	64	56	1
PRJNA252957	SAMN02927722	Klebsiella pneumoniae	Canada: Quebec	SRR1561212	WGS	GENOMIC	RANDOM	PAIRED	ILLUMINA	Illumina Genome Analyzer IIx	706470972	3463093	SRR1561212	none	Tn4401b	A7029G|C8015T	none	none	unknown	Tn4401b-unknown	GTTCT	GTTCT	139	87	1
PRJNA252957	SAMN02927723	Klebsiella pneumoniae	Canada: Quebec	SRR1561213	WGS	GENOMIC	RANDOM	PAIRED	ILLUMINA	Illumina Genome Analyzer IIx	516869496	2533674	SRR1561213	7020-7118	Tn4401a	C8015T|G9882T	none	none	unknown	Tn4401a-unknown	ATTGA	ATTGA	75	55	1
PRJNA252957	SAMN02927724	Klebsiella pneumoniae	Canada: Quebec	SRR1561214	WGS	GENOMIC	RANDOM	PAIRED	ILLUMINA	Illumina Genome Analyzer IIx	509821908	2499127	SRR1561214	7020-7118	Tn4401a	C8015T|G9882T	none	none	unknown	Tn4401a-unknown	ATTGA	ATTGA	70	48	1
PRJNA252957	SAMN02927725	Klebsiella pneumoniae	Colombia	SRR1561215	WGS	GENOMIC	RANDOM	PAIRED	ILLUMINA	Illumina Genome Analyzer IIx	412514382	2002497	SRR1561215	none	Tn4401b	C8015T	none	none	2	Tn4401b-2	GTTCT|TTTTA	GTTCT|TTTTA	65|82	47|68	1
PRJNA252957	SAMN02927726	Klebsiella pneumoniae	Colombia	SRR1561216	WGS	GENOMIC	RANDOM	PAIRED	ILLUMINA	Illumina Genome Analyzer IIx	632505696	3070416	SRR1561216	none	Tn4401b	C8015T	none	none	2	Tn4401b-2	GTTCT	GTTCT	88	70	1
PRJNA252957	SAMN02927727	Klebsiella pneumoniae	Denmark	SRR1561217	WGS	GENOMIC	RANDOM	PAIRED	ILLUMINA	Illumina Genome Analyzer IIx	396357184	1924064	SRR1561217	7020-7118	Tn4401a	none	none	none	1	Tn4401a-1	ATTGA	ATTGA	42	29	1
PRJNA252957	SAMN02927728	Klebsiella pneumoniae	Denmark	SRR1561218	WGS	GENOMIC	RANDOM	PAIRED	ILLUMINA	Illumina Genome Analyzer IIx	538585146	2614491	SRR1561218	7020-7118	Tn4401a	none	none	none	1	Tn4401a-1	ATTGA	ATTGA	41	37	1
PRJNA252957	SAMN02927729	Klebsiella pneumoniae	Finland	SRR1561219	WGS	GENOMIC	RANDOM	PAIRED	ILLUMINA	Illumina Genome Analyzer IIx	445430710	2162285	SRR1561219	7020-7118	Tn4401a	none	none	none	1	Tn4401a-1	ATTGA	ATTGA	61	51	1
PRJNA252957	SAMN02927730	Klebsiella pneumoniae	Finland	SRR1561220	WGS	GENOMIC	RANDOM	PAIRED	ILLUMINA	Illumina Genome Analyzer IIx	509526168	2473428	SRR1561220	7020-7118	Tn4401a	none	none	none	1	Tn4401a-1	ATTGA	ATTGA	54	57	1
PRJNA252957	SAMN02927731	Klebsiella pneumoniae	Finland	SRR1561221	WGS	GENOMIC	RANDOM	PAIRED	ILLUMINA	Illumina Genome Analyzer IIx	254576036	1235806	SRR1561221	7020-7118	Tn4401a	none	none	none	1	Tn4401a-1	ATTGA	ATTGA	37	33	1
PRJNA252957	SAMN02927732	Klebsiella pneumoniae	Greece	SRR1561222	WGS	GENOMIC	RANDOM	PAIRED	ILLUMINA	Illumina Genome Analyzer IIx	412985916	2004786	SRR1561222	7020-7118	Tn4401a	none	none	none	1	Tn4401a-1	ATTGA	ATTGA	44	36	1
PRJNA252957	SAMN02927733	Klebsiella pneumoniae	Greece	SRR1561223	WGS	GENOMIC	RANDOM	PAIRED	ILLUMINA	Illumina Genome Analyzer IIx	552024380	2679730	SRR1561223	7020-7118	Tn4401a	none	none	none	1	Tn4401a-1	ATTGA	ATTGA	85	64	1
PRJNA252957	SAMN02927734	Klebsiella pneumoniae	Greece	SRR1561224	WGS	GENOMIC	RANDOM	PAIRED	ILLUMINA	Illumina Genome Analyzer IIx	237754488	1154148	SRR1561224	7020-7118	Tn4401a	none	none	none	1	Tn4401a-1	ATTGA	ATTGA	29	12	1
PRJNA252957	SAMN02927735	Klebsiella pneumoniae	Greece	SRR1561225	WGS	GENOMIC	RANDOM	PAIRED	ILLUMINA	Illumina Genome Analyzer IIx	571365102	2773617	SRR1561225	7020-7118	Tn4401a	none	none	none	1	Tn4401a-1	TTTAA	ATTGA	35	42	1
PRJNA252957	SAMN02927736	Klebsiella pneumoniae	Greece	SRR1561226	WGS	GENOMIC	RANDOM	PAIRED	ILLUMINA	Illumina Genome Analyzer IIx	554798994	2693199	SRR1561226	7020-7118	Tn4401a	none	none	none	1	Tn4401a-1	ATTGA	ATTGA	37	40	1
PRJNA252957	SAMN02927739	Klebsiella pneumoniae	India	SRR1561229	WGS	GENOMIC	RANDOM	PAIRED	ILLUMINA	Illumina Genome Analyzer IIx	204883752	1014276	SRR1561229	none	Tn4401b	A6606C	none	none	unknown	Tn4401b-unknown	AGAAA	AGAAA	21	22	1
PRJNA252957	SAMN02927740	Klebsiella pneumoniae	India	SRR1561230	WGS	GENOMIC	RANDOM	PAIRED	ILLUMINA	Illumina Genome Analyzer IIx	564542868	2767367	SRR1561230	none	Tn4401b	A6606C	none	none	unknown	Tn4401b-unknown	TGCCA	TGCCA	165	100	1
PRJNA252957	SAMN02927745	Klebsiella pneumoniae	Israel	SRR1561235	WGS	GENOMIC	RANDOM	PAIRED	ILLUMINA	Illumina Genome Analyzer IIx	277502348	1373774	SRR1561235	7020-7118	Tn4401a	C8015T	none	none	2	Tn4401a-2	ATTGA	none	17	none	1
PRJNA252957	SAMN02927746	Klebsiella pneumoniae	Israel	SRR1561236	WGS	GENOMIC	RANDOM	PAIRED	ILLUMINA	Illumina Genome Analyzer IIx	729585396	3576399	SRR1561236	6959-7173	unknown	T6424G|A6883G	none	none	unknown	unknown-unknown	TTCAG	TTCAG	91	73	1
PRJNA252957	SAMN02927747	Klebsiella pneumoniae	Israel	SRR1561237	WGS	GENOMIC	RANDOM	PAIRED	ILLUMINA	Illumina Genome Analyzer IIx	294375468	1443017	SRR1561237	6959-7173	unknown	T6424G|A6883G	none	none	unknown	unknown-unknown	TTCAG	TTCAG	36	29	1
PRJNA252957	SAMN02927748	Klebsiella pneumoniae	Israel	SRR1561238	WGS	GENOMIC	RANDOM	PAIRED	ILLUMINA	Illumina Genome Analyzer IIx	626802852	3072563	SRR1561238	6959-7173	unknown	T6424G|A6883G	none	none	unknown	unknown-unknown	TTCAG	TTCAG	84	61	1
PRJNA252957	SAMN02927749	Klebsiella pneumoniae	Italy	SRR1561239	WGS	GENOMIC	RANDOM	PAIRED	ILLUMINA	Illumina Genome Analyzer IIx	490528230	2381205	SRR1561239	7020-7118	Tn4401a	C8015T	none	none	2	Tn4401a-2	ATTGA	ATTGA	55	45	1
PRJNA252957	SAMN02927750	Klebsiella pneumoniae	Italy	SRR1561240	WGS	GENOMIC	RANDOM	PAIRED	ILLUMINA	Illumina Genome Analyzer IIx	502484058	2439243	SRR1561240	7020-7118	Tn4401a	none	none	none	1	Tn4401a-1	ATTGA	ATTGA	84	64	1
PRJNA252957	SAMN02927751	Klebsiella pneumoniae	Italy	SRR1561241	WGS	GENOMIC	RANDOM	PAIRED	ILLUMINA	Illumina Genome Analyzer IIx	464395482	2254347	SRR1561241	7020-7118	Tn4401a	none	none	none	1	Tn4401a-1	ATTGA	ATTGA	38	36	1
PRJNA252957	SAMN02927752	Klebsiella pneumoniae	Italy	SRR1561242	WGS	GENOMIC	RANDOM	PAIRED	ILLUMINA	Illumina Genome Analyzer IIx	538347834	2613339	SRR1561242	7020-7118	Tn4401a	none	none	none	1	Tn4401a-1	ATTGA	ATTGA	54	48	1
PRJNA252957	SAMN02927753	Klebsiella pneumoniae	Italy	SRR1561243	WGS	GENOMIC	RANDOM	PAIRED	ILLUMINA	Illumina Genome Analyzer IIx	445480150	2162525	SRR1561243	7020-7118	Tn4401a	C8015T	none	none	2	Tn4401a-2	ATTGA	ATTGA	48	49	1
PRJNA252957	SAMN02927754	Klebsiella pneumoniae	Italy	SRR1561244	WGS	GENOMIC	RANDOM	PAIRED	ILLUMINA	Illumina Genome Analyzer IIx	497015582	2412697	SRR1561244	7020-7118	Tn4401a	C8015T	none	none	2	Tn4401a-2	ATTGA	ATTGA	43	39	1
PRJNA252957	SAMN02927755	Klebsiella pneumoniae	Italy	SRR1561245	WGS	GENOMIC	RANDOM	PAIRED	ILLUMINA	Illumina Genome Analyzer IIx	442720162	2149127	SRR1561245	7020-7118	Tn4401a	C8015T	none	none	2	Tn4401a-2	ATTGA	ATTGA	30	41	1
PRJNA252957	SAMN02927756	Klebsiella pneumoniae	Italy	SRR1561246	WGS	GENOMIC	RANDOM	PAIRED	ILLUMINA	Illumina Genome Analyzer IIx	184686210	896535	SRR1561246	7020-7118	Tn4401a	C8015T	none	none	2	Tn4401a-2	ATTGA	ATTGA	34	29	1
PRJNA252957	SAMN02927757	Klebsiella pneumoniae	Italy	SRR1561247	WGS	GENOMIC	RANDOM	PAIRED	ILLUMINA	Illumina Genome Analyzer IIx	472111830	2291805	SRR1561247	7020-7118	Tn4401a	C8015T	none	none	2	Tn4401a-2	ATTGA	ATTGA	71	62	1
PRJNA252957	SAMN02927758	Klebsiella pneumoniae	Italy	SRR1561248	WGS	GENOMIC	RANDOM	PAIRED	ILLUMINA	Illumina Genome Analyzer IIx	368331914	1788019	SRR1561248	7020-7118	Tn4401a	none	C8015Y	C20,T45	N2	Tn4401a-N2	ATTGA	ATTGA	42	45	1
PRJNA252957	SAMN02927759	Klebsiella pneumoniae	Italy	SRR1561249	WGS	GENOMIC	RANDOM	PAIRED	ILLUMINA	Illumina Genome Analyzer IIx	183755708	892018	SRR1561249	7020-7118	Tn4401a	C8015T	none	none	2	Tn4401a-2	ATTGA	ATTGA	25	23	1
PRJNA252957	SAMN02927761	Klebsiella pneumoniae	Italy	SRR1561251	WGS	GENOMIC	RANDOM	PAIRED	ILLUMINA	Illumina Genome Analyzer IIx	625590070	3036845	SRR1561251	7020-7118	Tn4401a	C8015T	none	none	2	Tn4401a-2	ATTGA	ATTGA	67	58	1
PRJNA252957	SAMN02927762	Klebsiella pneumoniae	Italy	SRR1561252	WGS	GENOMIC	RANDOM	PAIRED	ILLUMINA	Illumina Genome Analyzer IIx	534922672	2596712	SRR1561252	7020-7118	Tn4401a	C8015T	none	none	2	Tn4401a-2	ATTGA	ATTGA	53	42	1
PRJNA252957	SAMN02927763	Klebsiella pneumoniae	Italy	SRR1561253	WGS	GENOMIC	RANDOM	PAIRED	ILLUMINA	Illumina Genome Analyzer IIx	346084944	1680024	SRR1561253	7020-7118	Tn4401a	C8015T	none	none	2	Tn4401a-2	ATTGA	ATTGA	28	38	1
PRJNA252957	SAMN02927764	Klebsiella pneumoniae	Italy	SRR1561254	WGS	GENOMIC	RANDOM	PAIRED	ILLUMINA	Illumina Genome Analyzer IIx	485253188	2355598	SRR1561254	7020-7118	Tn4401a	C8015T	none	none	2	Tn4401a-2	ATTGA	ATTGA	31	37	1
PRJNA252957	SAMN02927765	Klebsiella pneumoniae	Italy	SRR1561255	WGS	GENOMIC	RANDOM	PAIRED	ILLUMINA	Illumina Genome Analyzer IIx	322865242	1567307	SRR1561255	7020-7118	Tn4401a	C8015T	none	none	2	Tn4401a-2	ATTGA	ATTGA	31	20	1
PRJNA252957	SAMN02927766	Klebsiella pneumoniae	Italy	SRR1561256	WGS	GENOMIC	RANDOM	PAIRED	ILLUMINA	Illumina Genome Analyzer IIx	372916856	1810276	SRR1561256	7020-7118	Tn4401a	C8015T	none	none	2	Tn4401a-2	ATTGA	ATTGA	34	23	1
PRJNA252957	SAMN02927767	Klebsiella pneumoniae	Italy	SRR1561257	WGS	GENOMIC	RANDOM	PAIRED	ILLUMINA	Illumina Genome Analyzer IIx	284265786	1379931	SRR1561257	7020-7118	Tn4401a	C8015T	none	none	2	Tn4401a-2	ATTGA	ATTGA	54	27	1
PRJNA252957	SAMN02927768	Klebsiella pneumoniae	Italy	SRR1561258	WGS	GENOMIC	RANDOM	PAIRED	ILLUMINA	Illumina Genome Analyzer IIx	356674786	1731431	SRR1561258	7020-7118	Tn4401a	C8015T	none	none	2	Tn4401a-2	ATTGA	ATTGA	83	68	1
PRJNA252957	SAMN02927769	Klebsiella pneumoniae	Italy	SRR1561259	WGS	GENOMIC	RANDOM	PAIRED	ILLUMINA	Illumina Genome Analyzer IIx	263841504	1280784	SRR1561259	7020-7118	Tn4401a	C8015T	none	none	2	Tn4401a-2	ATTGA	ATTGA	21	25	1
PRJNA252957	SAMN02927770	Klebsiella pneumoniae	Italy	SRR1561260	WGS	GENOMIC	RANDOM	PAIRED	ILLUMINA	Illumina Genome Analyzer IIx	680883766	3305261	SRR1561260	7020-7118	Tn4401a	C8015T	none	none	2	Tn4401a-2	ATTGA	ATTGA	45	57	1
PRJNA252957	SAMN02927771	Klebsiella pneumoniae	Italy	SRR1561261	WGS	GENOMIC	RANDOM	PAIRED	ILLUMINA	Illumina Genome Analyzer IIx	608226948	2952558	SRR1561261	7020-7118	Tn4401a	C8015T	none	none	2	Tn4401a-2	ATTGA	ATTGA	174	145	1
PRJNA252957	SAMN02927772	Klebsiella pneumoniae	Italy	SRR1561262	WGS	GENOMIC	RANDOM	PAIRED	ILLUMINA	Illumina Genome Analyzer IIx	652341024	3166704	SRR1561262	7020-7118	Tn4401a	C8015T	none	none	2	Tn4401a-2	ATTGA	ATTGA	51	54	1
PRJNA252957	SAMN02927773	Klebsiella pneumoniae	Italy	SRR1561263	WGS	GENOMIC	RANDOM	PAIRED	ILLUMINA	Illumina Genome Analyzer IIx	588824632	2858372	SRR1561263	7020-7118	Tn4401a	T52C|C8015T	none	none	unknown	Tn4401a-unknown	ATTGA	ATTGA	62	81	1
PRJNA252957	SAMN02927774	Klebsiella pneumoniae	Italy	SRR1561264	WGS	GENOMIC	RANDOM	PAIRED	ILLUMINA	Illumina Genome Analyzer IIx	421704248	2047108	SRR1561264	7020-7118	Tn4401a	C8015T	none	none	2	Tn4401a-2	ATTGA	ATTGA	45	36	1
PRJNA252957	SAMN02927775	Klebsiella pneumoniae	Italy	SRR1561265	WGS	GENOMIC	RANDOM	PAIRED	ILLUMINA	Illumina Genome Analyzer IIx	492892286	2392681	SRR1561265	7020-7118	Tn4401a	C8015T	none	none	2	Tn4401a-2	ATTGA	ATTGA	63	49	1
PRJNA252957	SAMN02927776	Klebsiella pneumoniae	Italy	SRR1561266	WGS	GENOMIC	RANDOM	PAIRED	ILLUMINA	Illumina Genome Analyzer IIx	274635492	1333182	SRR1561266	7020-7118	Tn4401a	C8015T	none	none	2	Tn4401a-2	ATTGA	ATTGA	22	18	1
PRJNA252957	SAMN02927777	Klebsiella pneumoniae	Italy	SRR1561267	WGS	GENOMIC	RANDOM	PAIRED	ILLUMINA	Illumina Genome Analyzer IIx	266628684	1294314	SRR1561267	7020-7118	Tn4401a	C8015T	none	none	2	Tn4401a-2	ATTGA	ATTGA	33	31	1
PRJNA252957	SAMN02927778	Klebsiella pneumoniae	Italy	SRR1561268	WGS	GENOMIC	RANDOM	PAIRED	ILLUMINA	Illumina Genome Analyzer IIx	479342636	2326906	SRR1561268	7020-7118	Tn4401a	C8015T	none	none	2	Tn4401a-2	ATTGA	ATTGA	52	36	1
PRJNA252957	SAMN02927779	Klebsiella pneumoniae	Italy	SRR1561269	WGS	GENOMIC	RANDOM	PAIRED	ILLUMINA	Illumina Genome Analyzer IIx	528034444	2563274	SRR1561269	7020-7118	Tn4401a	C8015T	none	none	2	Tn4401a-2	ATTGA	ATTGA	44	58	1
PRJNA252957	SAMN02927780	Klebsiella pneumoniae	Italy	SRR1561270	WGS	GENOMIC	RANDOM	PAIRED	ILLUMINA	Illumina Genome Analyzer IIx	506451618	2458503	SRR1561270	7020-7118	Tn4401a	C8015T	none	none	2	Tn4401a-2	ATTGA	ATTGA	62	60	1
PRJNA252957	SAMN02927781	Klebsiella pneumoniae	Italy	SRR1561271	WGS	GENOMIC	RANDOM	PAIRED	ILLUMINA	Illumina Genome Analyzer IIx	324128434	1573439	SRR1561271	7020-7118	Tn4401a	C8015T	none	none	2	Tn4401a-2	ATTGA	ATTGA	30	40	1
PRJNA252957	SAMN02927786	Klebsiella pneumoniae	Poland	SRR1561276	WGS	GENOMIC	RANDOM	PAIRED	ILLUMINA	Illumina Genome Analyzer IIx	520082638	2524673	SRR1561276	none	Tn4401b	C8015T	none	none	2	Tn4401b-2	GTTCT	GTTCT	162	94	1
PRJNA252957	SAMN02927787	Klebsiella pneumoniae	Poland	SRR1561277	WGS	GENOMIC	RANDOM	PAIRED	ILLUMINA	Illumina Genome Analyzer IIx	422656174	2051729	SRR1561277	7020-7118	Tn4401a	none	none	none	1	Tn4401a-1	ATTGA	ATTGA	118	80	1
PRJNA252957	SAMN02927788	Klebsiella pneumoniae	Poland	SRR1561278	WGS	GENOMIC	RANDOM	PAIRED	ILLUMINA	Illumina Genome Analyzer IIx	468402594	2273799	SRR1561278	7020-7118	Tn4401a	none	none	none	1	Tn4401a-1	ATTGA	ATTGA	124	105	1
PRJNA252957	SAMN02927789	Klebsiella pneumoniae	Poland	SRR1561279	WGS	GENOMIC	RANDOM	PAIRED	ILLUMINA	Illumina Genome Analyzer IIx	224124704	1087984	SRR1561279	7020-7118	Tn4401a	G7173A	none	none	unknown	Tn4401a-unknown	ATTGA	ATTGA	13	24	1
PRJNA252957	SAMN02927790	Klebsiella pneumoniae	Poland	SRR1561280	WGS	GENOMIC	RANDOM	PAIRED	ILLUMINA	Illumina Genome Analyzer IIx	655896996	3183966	SRR1561280	7020-7118	Tn4401a	G7173A	none	none	unknown	Tn4401a-unknown	ATTGA	ATTGA	55	57	1
PRJNA252957	SAMN02927791	Klebsiella pneumoniae	Poland	SRR1561281	WGS	GENOMIC	RANDOM	PAIRED	ILLUMINA	Illumina Genome Analyzer IIx	666054444	3233274	SRR1561281	7020-7118	Tn4401a	none	none	none	1	Tn4401a-1	ATTGA	ATTGA	50	61	1
PRJNA252957	SAMN02927803	Klebsiella pneumoniae	USA: Arizona	SRR1561293	WGS	GENOMIC	RANDOM	PAIRED	ILLUMINA	Illumina Genome Analyzer IIx	156886734	776667	SRR1561293	none	Tn4401b	C8015T	none	none	2	Tn4401b-2	GTCAT|GTTCT	GTCAT|GTTCT	17|149	154|13	1
PRJNA252957	SAMN02927804	Klebsiella pneumoniae	USA: Arizona	SRR1561294	WGS	GENOMIC	RANDOM	PAIRED	ILLUMINA	Illumina Genome Analyzer IIx	365047734	1807167	SRR1561294	none	Tn4401b	C8015T	none	none	2	Tn4401b-2	GTTCT	ATCCA|GTTCT	28	12|20	1
PRJNA252957	SAMN02927805	Klebsiella pneumoniae	USA: California	SRR1561295	WGS	GENOMIC	RANDOM	PAIRED	ILLUMINA	Illumina Genome Analyzer IIx	202931220	1004610	SRR1561295	none	Tn4401b	none	C8015Y	C29,T5	N2	Tn4401b-N2	TTCAG	TTCAG	29	16	1
PRJNA252957	SAMN02927811	Klebsiella pneumoniae	USA: Colorado	SRR1561301	WGS	GENOMIC	RANDOM	PAIRED	ILLUMINA	Illumina Genome Analyzer IIx	506715990	2508495	SRR1561301	none	Tn4401b	C8015T	none	none	2	Tn4401b-2	GATTT|GTTCT	GGAGT|GTTCT	228|53	201|23	1
PRJNA252957	SAMN02927812	Klebsiella pneumoniae	USA: Delaware	SRR1561302	WGS	GENOMIC	RANDOM	PAIRED	ILLUMINA	Illumina Genome Analyzer IIx	188962516	935458	SRR1561302	none	Tn4401b	C8015T	none	none	2	Tn4401b-2	ATGAA|GTTCT	ATGAA|GTTCT	77|36	58|34	1
PRJNA252957	SAMN02927814	Klebsiella pneumoniae	USA: Florida	SRR1561304	WGS	GENOMIC	RANDOM	PAIRED	ILLUMINA	Illumina Genome Analyzer IIx	572876472	2808218	SRR1561304	none	Tn4401b	none	none	none	1	Tn4401b-1	TACAT|TACTC	TACAT|TACTC	39|49	28|26	1
PRJNA252957	SAMN02927815	Klebsiella pneumoniae	USA: Florida	SRR1561305	WGS	GENOMIC	RANDOM	PAIRED	ILLUMINA	Illumina Genome Analyzer IIx	448819788	2200097	SRR1561305	7020-7118	Tn4401a	none	none	none	1	Tn4401a-1	ATTGA	ATTGA	86	61	1
PRJNA252957	SAMN02927816	Klebsiella pneumoniae	USA: Georgia	SRR1561306	WGS	GENOMIC	RANDOM	PAIRED	ILLUMINA	Illumina Genome Analyzer IIx	279621530	1384265	SRR1561306	7020-7118	Tn4401a	none	none	none	1	Tn4401a-1	ATTGA	ATTGA	14	12	1
PRJNA252957	SAMN02927819	Klebsiella pneumoniae	USA: Georgia	SRR1561309	WGS	GENOMIC	RANDOM	PAIRED	ILLUMINA	Illumina Genome Analyzer IIx	208902324	1024031	SRR1561309	none	Tn4401b	C8015T	none	none	2	Tn4401b-2	GTTCT	ATTCA	136	118	1
PRJNA252957	SAMN02927820	Klebsiella pneumoniae	USA: Georgia	SRR1561310	WGS	GENOMIC	RANDOM	PAIRED	ILLUMINA	Illumina Genome Analyzer IIx	284135280	1392820	SRR1561310	none	Tn4401b	none	none	none	1	Tn4401b-1	GTTCT	GTTCT	55	48	1
PRJNA252957	SAMN02927821	Klebsiella pneumoniae	USA: Georgia	SRR1561311	WGS	GENOMIC	RANDOM	PAIRED	ILLUMINA	Illumina Genome Analyzer IIx	189900540	930885	SRR1561311	7020-7118	Tn4401a	none	none	none	1	Tn4401a-1	ATTGA	ATTGA	11	18	1
PRJNA252957	SAMN02927822	Klebsiella pneumoniae	USA: Georgia	SRR1561312	WGS	GENOMIC	RANDOM	PAIRED	ILLUMINA	Illumina Genome Analyzer IIx	151766412	743953	SRR1561312	none	Tn4401b	T7148G|T7152G|A7153T|C7154A|C7158A|C8015T	none	none	unknown	Tn4401b-unknown	GTTCT|TCAAT	TCAAT	12|15	16	1
PRJNA252957	SAMN02927823	Klebsiella pneumoniae	USA: Illinois	SRR1561313	WGS	GENOMIC	RANDOM	PAIRED	ILLUMINA	Illumina Genome Analyzer IIx	245405558	1214879	SRR1561313	none	Tn4401b	C8015T	T7148K|T7152K|A7153W|C7154M|C7158M	T10,G19|T11,G19|A10,T19|C10,A19|C10,A18	unknown	Tn4401b-unknown	GTTCT	none	13	none	1
PRJNA252957	SAMN02927824	Klebsiella pneumoniae	USA: Illinois	SRR1561314	WGS	GENOMIC	RANDOM	PAIRED	ILLUMINA	Illumina Genome Analyzer IIx	741686676	3635719	SRR1561314	1-143|498-917|1132-1990|2284-2421|3114-3502|3725-3746|3961-4727	unknown	C8015T	none	none	2	unknown-2	none	GTTCT	none	42	1
PRJNA252957	SAMN02927825	Klebsiella pneumoniae	USA: Illinois	SRR1561315	WGS	GENOMIC	RANDOM	PAIRED	ILLUMINA	Illumina Genome Analyzer IIx	738270696	3618974	SRR1561315	7008-7075	Tn4401d	C8015T	none	none	2	Tn4401d-2	GTTCT	TCTCT	210	147	1
PRJNA252957	SAMN02927826	Klebsiella pneumoniae	USA: Illinois	SRR1561316	WGS	GENOMIC	RANDOM	PAIRED	ILLUMINA	Illumina Genome Analyzer IIx	353648688	1733572	SRR1561316	4727-01-01	unknown	C8015T	none	none	2	unknown-2	none	GTTCT	none	18	1
PRJNA252957	SAMN02927827	Klebsiella pneumoniae	USA: Massachusetts	SRR1561317	WGS	GENOMIC	RANDOM	PAIRED	ILLUMINA	Illumina Genome Analyzer IIx	225073046	1114223	SRR1561317	6920-7174	Tn4401e	none	none	none	1	Tn4401e-1	GGGAA	GGGAA	24	27	1
PRJNA252957	SAMN02927829	Klebsiella pneumoniae	USA: Maryland	SRR1561319	WGS	GENOMIC	RANDOM	PAIRED	ILLUMINA	Illumina Genome Analyzer IIx	357462028	1769614	SRR1561319	none	Tn4401b	none	C8015Y	C58,T10	N2	Tn4401b-N2	none	GTTCT	none	42	1
PRJNA252957	SAMN02927832	Klebsiella pneumoniae	USA: Michigan	SRR1561322	WGS	GENOMIC	RANDOM	PAIRED	ILLUMINA	Illumina Genome Analyzer IIx	370446184	1833892	SRR1561322	none	Tn4401b	C8015T|G9861A	none	none	unknown	Tn4401b-unknown	GTTCT	GTTCT	99	95	1
PRJNA252957	SAMN02927834	Klebsiella pneumoniae	USA: North Carolina	SRR1561324	WGS	GENOMIC	RANDOM	PAIRED	ILLUMINA	Illumina Genome Analyzer IIx	184660320	914160	SRR1561324	none	Tn4401b	none	none	none	1	Tn4401b-1	TTCAG	TTCAG	41	39	1
PRJNA252957	SAMN02927835	Klebsiella pneumoniae	USA: North Dakota	SRR1561325	WGS	GENOMIC	RANDOM	PAIRED	ILLUMINA	Illumina Genome Analyzer IIx	809705988	3969147	SRR1561325	7008-7075	Tn4401d	C8015T	none	none	2	Tn4401d-2	CAATG|GTTCT	CAATG|TCTCT	354|100	260|76	1
PRJNA252957	SAMN02927836	Klebsiella pneumoniae	USA: New Hampshire	SRR1561326	WGS	GENOMIC	RANDOM	PAIRED	ILLUMINA	Illumina Genome Analyzer IIx	696016176	3411844	SRR1561326	none	Tn4401b	C8015T	none	none	2	Tn4401b-2	GTTCT	GTTCT	56	22	1
PRJNA252957	SAMN02927837	Klebsiella pneumoniae	USA: New Jersey	SRR1561327	WGS	GENOMIC	RANDOM	PAIRED	ILLUMINA	Illumina Genome Analyzer IIx	483225612	2368753	SRR1561327	none	Tn4401b	C8015T	none	none	2	Tn4401b-2	GTTCT	GCTCA|GTTCT	471	218|23	1
PRJNA252957	SAMN02927838	Klebsiella pneumoniae	USA: New Jersey	SRR1561328	WGS	GENOMIC	RANDOM	PAIRED	ILLUMINA	Illumina Genome Analyzer IIx	270863618	1340909	SRR1561328	7008-7075	Tn4401d	C8015T	none	none	2	Tn4401d-2	GTTCT	TCTCT	104	102	1
PRJNA252957	SAMN02927839	Klebsiella pneumoniae	USA: New Jersey	SRR1561329	WGS	GENOMIC	RANDOM	PAIRED	ILLUMINA	Illumina Genome Analyzer IIx	282552550	1398775	SRR1561329	7008-7075	Tn4401d	C8015T	none	none	2	Tn4401d-2	GTTCT	TCTCT	49	36	1
PRJNA252957	SAMN02927840	Klebsiella pneumoniae	USA: New Jersey	SRR1561330	WGS	GENOMIC	RANDOM	PAIRED	ILLUMINA	Illumina Genome Analyzer IIx	616314120	3051060	SRR1561330	none	Tn4401b	C8015T	none	none	2	Tn4401b-2	GTTCT	GTTCT	219	155	1
PRJNA252957	SAMN02927841	Klebsiella pneumoniae	USA: New Jersey	SRR1561331	WGS	GENOMIC	RANDOM	PAIRED	ILLUMINA	Illumina Genome Analyzer IIx	284298638	1407419	SRR1561331	none	Tn4401b	C8015T	none	none	2	Tn4401b-2	GTTCT	GTTCT	16	15	1
PRJNA252957	SAMN02927843	Klebsiella pneumoniae	USA: New Jersey	SRR1561333	WGS	GENOMIC	RANDOM	PAIRED	ILLUMINA	Illumina Genome Analyzer IIx	334421504	1655552	SRR1561333	7008-7075	Tn4401d	C7805A|C8015T	none	none	unknown	Tn4401d-unknown	GTTCT	TCTCT	31	18	1
PRJNA252957	SAMN02927844	Klebsiella pneumoniae	USA: New Mexico	SRR1561334	WGS	GENOMIC	RANDOM	PAIRED	ILLUMINA	Illumina Genome Analyzer IIx	213045360	1054680	SRR1561334	none	Tn4401b	C8015T	none	none	2	Tn4401b-2	GTTCT	GTTCT	21	22	1
PRJNA252957	SAMN02927845	Klebsiella pneumoniae	USA: New York	SRR1561335	WGS	GENOMIC	RANDOM	PAIRED	ILLUMINA	Illumina Genome Analyzer IIx	1186707084	5760714	SRR1561335	none	Tn4401b	C8015T	none	none	2	Tn4401b-2	GTTCT	GTTCT	231	179	1
PRJNA252957	SAMN02927846	Klebsiella pneumoniae	USA: New York	SRR1561336	WGS	GENOMIC	RANDOM	PAIRED	ILLUMINA	Illumina Genome Analyzer IIx	339864192	1682496	SRR1561336	none	Tn4401b	C8015T	none	none	2	Tn4401b-2	GTTCT	ATTCA	126	115	1
PRJNA252957	SAMN02927847	Klebsiella pneumoniae	USA: New York	SRR1561337	WGS	GENOMIC	RANDOM	PAIRED	ILLUMINA	Illumina Genome Analyzer IIx	346858240	1717120	SRR1561337	none	Tn4401b	C8015T	none	none	2	Tn4401b-2	AGACT|GTTCT	AGACT|GTTCT	42|42	21|24	1
PRJNA252957	SAMN02927848	Klebsiella pneumoniae	USA: New York	SRR1561338	WGS	GENOMIC	RANDOM	PAIRED	ILLUMINA	Illumina Genome Analyzer IIx	272397606	1348503	SRR1561338	none	Tn4401b	none	none	none	1	Tn4401b-1	ATTGA	ATTGA	109	81	1
PRJNA252957	SAMN02927849	Klebsiella pneumoniae	USA: New York	SRR1561339	WGS	GENOMIC	RANDOM	PAIRED	ILLUMINA	Illumina Genome Analyzer IIx	194221182	961491	SRR1561339	none	Tn4401b	none	C8015Y	C9,T5	N2	Tn4401b-N2	none	none	none	none	1
PRJNA252957	SAMN02927850	Klebsiella pneumoniae	USA: New York	SRR1561340	WGS	GENOMIC	RANDOM	PAIRED	ILLUMINA	Illumina Genome Analyzer IIx	306807094	1518847	SRR1561340	7008-7075	Tn4401d	C8015T	none	none	2	Tn4401d-2	GTTCT	TCTCT	56	36	1
PRJNA252957	SAMN02927851	Klebsiella pneumoniae	USA: New York	SRR1561341	WGS	GENOMIC	RANDOM	PAIRED	ILLUMINA	Illumina Genome Analyzer IIx	376592236	1864318	SRR1561341	7020-7118	Tn4401a	none	none	none	1	Tn4401a-1	ATTGA	ATTGA	36	14	1
PRJNA252957	SAMN02927852	Klebsiella pneumoniae	USA: New York	SRR1561342	WGS	GENOMIC	RANDOM	PAIRED	ILLUMINA	Illumina Genome Analyzer IIx	245728556	1216478	SRR1561342	7020-7118	Tn4401a	none	none	none	1	Tn4401a-1	ATTGA	ATTGA	22	25	1
PRJNA252957	SAMN02927853	Klebsiella pneumoniae	USA: New York	SRR1561343	WGS	GENOMIC	RANDOM	PAIRED	ILLUMINA	Illumina Genome Analyzer IIx	489380700	2398925	SRR1561343	7020-7118	Tn4401a	none	none	none	1	Tn4401a-1	ATTGA	ATTGA	57	59	1
PRJNA252957	SAMN02927854	Klebsiella pneumoniae	USA: New York	SRR1561344	WGS	GENOMIC	RANDOM	PAIRED	ILLUMINA	Illumina Genome Analyzer IIx	275448552	1350238	SRR1561344	7020-7118	Tn4401a	none	none	none	1	Tn4401a-1	ATTGA	CGATA	17	12	1
PRJNA252957	SAMN02927855	Klebsiella pneumoniae	USA: New York	SRR1561345	WGS	GENOMIC	RANDOM	PAIRED	ILLUMINA	Illumina Genome Analyzer IIx	443496612	2174003	SRR1561345	7008-7075	Tn4401d	C8015T	none	none	2	Tn4401d-2	GTTCT	TCTCT	48	33	1
PRJNA252957	SAMN02927856	Klebsiella pneumoniae	USA: New York	SRR1561346	WGS	GENOMIC	RANDOM	PAIRED	ILLUMINA	Illumina Genome Analyzer IIx	410604264	2012766	SRR1561346	none	Tn4401b	C8015T	none	none	2	Tn4401b-2	GTTCT|TGCTA	ATTCA|TGCTA	143|23	106|28	1
PRJNA252957	SAMN02927857	Klebsiella pneumoniae	USA: Oregon	SRR1561347	WGS	GENOMIC	RANDOM	PAIRED	ILLUMINA	Illumina Genome Analyzer IIx	542111036	2683718	SRR1561347	7020-7118	Tn4401a	none	none	none	1	Tn4401a-1	ATTGA	ATTGA	43	24	1
PRJNA252957	SAMN02927858	Klebsiella pneumoniae	USA: Pennsylvania	SRR1561348	WGS	GENOMIC	RANDOM	PAIRED	ILLUMINA	Illumina Genome Analyzer IIx	1181641544	5736124	SRR1561348	none	Tn4401b	C8015T	none	none	2	Tn4401b-2	GTTCT	GTTCT	228	183	1
PRJNA252957	SAMN02927859	Klebsiella pneumoniae	USA: Pennsylvania	SRR1561349	WGS	GENOMIC	RANDOM	PAIRED	ILLUMINA	Illumina Genome Analyzer IIx	323745198	1602699	SRR1561349	none	Tn4401b	C8015T	none	none	2	Tn4401b-2	GTTCT	GTTCT	12	13	1
PRJNA252957	SAMN02927860	Klebsiella pneumoniae	USA: Pennsylvania	SRR1561350	WGS	GENOMIC	RANDOM	PAIRED	ILLUMINA	Illumina Genome Analyzer IIx	129344034	640317	SRR1561350	none	Tn4401b	C8015T	none	none	2	Tn4401b-2	GTTCT	GTTCT	16	11	1
PRJNA252957	SAMN02927862	Klebsiella pneumoniae	USA: Pennsylvania	SRR1561352	WGS	GENOMIC	RANDOM	PAIRED	ILLUMINA	Illumina Genome Analyzer IIx	298316952	1462338	SRR1561352	7008-7075	Tn4401d	C8015T	none	none	2	Tn4401d-2	GTTCT	TCTCT	30	36	1
PRJNA252957	SAMN02927863	Klebsiella pneumoniae	USA: Pennsylvania	SRR1561353	WGS	GENOMIC	RANDOM	PAIRED	ILLUMINA	Illumina Genome Analyzer IIx	464053284	2274771	SRR1561353	7020-7118	Tn4401a	none	none	none	1	Tn4401a-1	ATTGA	ATTGA	38	39	1
PRJNA252957	SAMN02927864	Klebsiella pneumoniae	USA: Pennsylvania	SRR1561354	WGS	GENOMIC	RANDOM	PAIRED	ILLUMINA	Illumina Genome Analyzer IIx	657231696	3221724	SRR1561354	7008-7075	Tn4401d	C8015T	none	none	2	Tn4401d-2	GTTCT	TCTCT	94	67	1
PRJNA252957	SAMN02927866	Klebsiella pneumoniae	USA: South Dakota	SRR1561356	WGS	GENOMIC	RANDOM	PAIRED	ILLUMINA	Illumina Genome Analyzer IIx	474700044	2326961	SRR1561356	none	Tn4401b	C4827T	none	none	unknown	Tn4401b-unknown	TACTC	TACTC	26	18	1
PRJNA252957	SAMN02927869	Klebsiella pneumoniae	USA: Virginia	SRR1561359	WGS	GENOMIC	RANDOM	PAIRED	ILLUMINA	Illumina Genome Analyzer IIx	397096044	1965822	SRR1561359	none	Tn4401b	none	C8015Y	C16,T8	N2	Tn4401b-N2	GTTCT	GTTCT	13	13	1
PRJNA252957	SAMN02927870	Klebsiella pneumoniae	USA: Virginia	SRR1561360	WGS	GENOMIC	RANDOM	PAIRED	ILLUMINA	Illumina Genome Analyzer IIx	642908040	3151510	SRR1561360	7020-7118	Tn4401a	none	none	none	1	Tn4401a-1	ATTGA|GGAAC	ATTGA|GGAAC	107|69	66|57	1
PRJNA252957	SAMN02927871	Klebsiella pneumoniae	USA: Virginia	SRR1561361	WGS	GENOMIC	RANDOM	PAIRED	ILLUMINA	Illumina Genome Analyzer IIx	714236232	3501158	SRR1561361	none	Tn4401b	C8015T	none	none	2	Tn4401b-2	GTTCT	GTTCT	95	30	1
PRJNA252957	SAMN02927873	Klebsiella pneumoniae	USA: West Virginia	SRR1561363	WGS	GENOMIC	RANDOM	PAIRED	ILLUMINA	Illumina Genome Analyzer IIx	540692208	2650452	SRR1561363	7008-7075	Tn4401d	C8015T	none	none	2	Tn4401d-2	GTTCT	TCTCT	65	49	1
PRJNA252957	SAMN02927874	Klebsiella pneumoniae	USA: West Virginia	SRR1561364	WGS	GENOMIC	RANDOM	PAIRED	ILLUMINA	Illumina Genome Analyzer IIx	455004660	2230415	SRR1561364	7008-7075	Tn4401d	C8015T	none	none	2	Tn4401d-2	GTTCT	TCTCT	53	32	1
PRJNA260102	SAMN02928419	Escherichia coli	China: hospital	SRR1563011	RNA-Seq	TRANSCRIPTOMIC	size fractionation	PAIRED	ILLUMINA	Illumina HiSeq 2000	1740435300	9669085	SRR1563011	1-7127|8405-10006	unknown	none	none	none	1	unknown-1	none	none	none	none	1
PRJNA260099	SAMN02928421	Escherichia coli	China: hospital	SRR1564968	RNA-Seq	TRANSCRIPTOMIC	size fractionation	PAIRED	ILLUMINA	Illumina HiSeq 2000	1848407940	10268933	SRR1564968	1-7127|8405-10006	unknown	none	none	none	1	unknown-1	none	none	none	none	1
PRJNA260101	SAMN02928420	Escherichia coli	China: hospital	SRR1571006	RNA-Seq	TRANSCRIPTOMIC	size fractionation	PAIRED	ILLUMINA	Illumina HiSeq 2000	1726115580	9589531	SRR1571006	1-7127|8405-10006	unknown	none	none	none	1	unknown-1	none	none	none	none	1
PRJNA202894	SAMN02713683	Enterobacter cloacae ECNIH3	USA	SRR1576778	WGS	GENOMIC	RANDOM	PAIRED	ILLUMINA	Illumina MiSeq	641331200	1603328	SRR1576778	6717-01-01	unknown	none	none	none	1	unknown-1	none	GTTCT	none	117	1
PRJNA202892	SAMN02713646	Enterobacter cloacae ECR091	USA	SRR1576808	WGS	GENOMIC	RANDOM	PAIRED	ILLUMINA	Illumina MiSeq	634463200	1586158	SRR1576808	1-369|459-6717	unknown	none	none	none	1	unknown-1	none	GTTCT	none	121	1
PRJNA246471	SAMN03024263	Escherichia coli	USA:Virginia	SRR1582854	WGS	GENOMIC	RANDOM	PAIRED	ILLUMINA	Illumina HiSeq 2000	401874118	1330709	SRR1582854	none	Tn4401b	none	none	none	1	Tn4401b-1	GTTCT	GTTCT	101	70	1
PRJNA246471	SAMN03024264	Escherichia coli	USA:Virginia	SRR1582855	WGS	GENOMIC	RANDOM	PAIRED	ILLUMINA	Illumina HiSeq 2000	426449368	1412084	SRR1582855	none	Tn4401b	none	none	none	1	Tn4401b-1	ATGCA	GGCCA	126	100	1
PRJNA246471	SAMN03024571	Klebsiella pneumoniae	USA:Virginia	SRR1582856	WGS	GENOMIC	RANDOM	PAIRED	ILLUMINA	Illumina HiSeq 2000	343161090	1136295	SRR1582856	none	Tn4401b	C8015T	none	none	2	Tn4401b-2	GTTCT	AGGAT	163	140	1
PRJNA246471	SAMN03024572	Klebsiella pneumoniae	USA:Virginia	SRR1582857	WGS	GENOMIC	RANDOM	PAIRED	ILLUMINA	Illumina HiSeq 2000	468380256	1550928	SRR1582857	none	Tn4401b	C8015T	none	none	2	Tn4401b-2	AGATA|GTTCT	AGATA|GTTCT	55|133	43|84	1
PRJNA246471	SAMN03024573	Klebsiella pneumoniae	USA:Virginia	SRR1582858	WGS	GENOMIC	RANDOM	PAIRED	ILLUMINA	Illumina HiSeq 2000	528612042	1750371	SRR1582858	none	Tn4401b	none	none	none	1	Tn4401b-1	GTTCT	GTTCT	129	95	1
PRJNA246471	SAMN03024574	Klebsiella pneumoniae	USA:Virginia	SRR1582859	WGS	GENOMIC	RANDOM	PAIRED	ILLUMINA	Illumina HiSeq 2000	534227128	1768964	SRR1582859	none	Tn4401b	none	none	none	1	Tn4401b-1	GTTCT	GTTCT	128	101	1
PRJNA246471	SAMN03024575	Klebsiella pneumoniae	USA:Virginia	SRR1582860	WGS	GENOMIC	RANDOM	PAIRED	ILLUMINA	Illumina HiSeq 2000	533585378	1766839	SRR1582860	none	Tn4401b	none	none	none	1	Tn4401b-1	GTTCT|TGTTT	AAAAA|GTTCT	200|638	606|153	1
PRJNA246471	SAMN03024576	Klebsiella pneumoniae	USA:Virginia	SRR1582861	WGS	GENOMIC	RANDOM	PAIRED	ILLUMINA	Illumina HiSeq 2000	332749640	1101820	SRR1582861	none	Tn4401b	none	none	none	1	Tn4401b-1	ATATC|GTTCT	AATAT|GTTCT	73|91	69|61	1
PRJNA246471	SAMN03024577	Klebsiella pneumoniae	USA:Virginia	SRR1582862	WGS	GENOMIC	RANDOM	PAIRED	ILLUMINA	Illumina HiSeq 2000	236531836	783218	SRR1582862	1-4538|4784-6717	unknown	none	none	none	1	unknown-1	none	GTTCT	none	43	1
PRJNA246471	SAMN03024578	Klebsiella pneumoniae	USA:Virginia	SRR1582863	WGS	GENOMIC	RANDOM	PAIRED	ILLUMINA	Illumina HiSeq 2000	272366854	901877	SRR1582863	none	Tn4401b	C8015T	none	none	2	Tn4401b-2	GTTCT|TACAT	GTTCT|TACAT	67|80	55|55	1
PRJNA246471	SAMN03024579	Klebsiella pneumoniae	USA:Virginia	SRR1582864	WGS	GENOMIC	RANDOM	PAIRED	ILLUMINA	Illumina HiSeq 2000	336601952	1114576	SRR1582864	7020-7118	Tn4401a	none	none	none	1	Tn4401a-1	ATTGA	ATTGA	84	77	1
PRJNA246471	SAMN03024580	Klebsiella pneumoniae	USA:Virginia	SRR1582865	WGS	GENOMIC	RANDOM	PAIRED	ILLUMINA	Illumina HiSeq 2000	393955376	1304488	SRR1582865	none	Tn4401b	C8015T	none	none	2	Tn4401b-2	GTTCT	GTTCT	86	80	1
PRJNA246471	SAMN03024581	Klebsiella pneumoniae	USA:Virginia	SRR1582866	WGS	GENOMIC	RANDOM	PAIRED	ILLUMINA	Illumina HiSeq 2000	577006938	1910619	SRR1582866	7020-7118	Tn4401a	none	none	none	1	Tn4401a-1	ATTGA	GGTTT	130	95	1
PRJNA246471	SAMN03024582	Klebsiella pneumoniae	USA:Virginia	SRR1582867	WGS	GENOMIC	RANDOM	PAIRED	ILLUMINA	Illumina HiSeq 2000	643038634	2129267	SRR1582867	none	Tn4401b	C8015T	none	none	2	Tn4401b-2	GTTCT	GTTCT	177	151	1
PRJNA246471	SAMN03024583	Klebsiella pneumoniae	USA:Virginia	SRR1582868	WGS	GENOMIC	RANDOM	PAIRED	ILLUMINA	Illumina HiSeq 2000	587911856	1946728	SRR1582868	none	Tn4401b	C8015T	none	none	2	Tn4401b-2	GTTCT|TATCG	GTTCT|TATCG	157|200	110|157	1
PRJNA246471	SAMN03024584	Klebsiella pneumoniae	USA:Virginia	SRR1582869	WGS	GENOMIC	RANDOM	PAIRED	ILLUMINA	Illumina HiSeq 2000	373614166	1237133	SRR1582869	none	Tn4401b	none	none	none	1	Tn4401b-1	GTACT|GTTCT	GTTCT|TGTAC	156|114	101|128	1
PRJNA246471	SAMN03024585	Klebsiella pneumoniae	USA:Virginia	SRR1582870	WGS	GENOMIC	RANDOM	PAIRED	ILLUMINA	Illumina HiSeq 2000	303164210	1003855	SRR1582870	none	Tn4401b	C7509G|T7917G	none	none	6	Tn4401b-6	ATGAA	ATGAA	56	55	1
PRJNA246471	SAMN03024586	Klebsiella pneumoniae	USA:Virginia	SRR1582871	WGS	GENOMIC	RANDOM	PAIRED	ILLUMINA	Illumina HiSeq 2000	499474780	1653890	SRR1582871	none	Tn4401b	T6800C|C7509G|T7917G	none	none	7	Tn4401b-7	ATGAA	ATGAA	51	37	1
PRJNA246471	SAMN03024587	Klebsiella pneumoniae	USA:Virginia	SRR1582872	WGS	GENOMIC	RANDOM	PAIRED	ILLUMINA	Illumina HiSeq 2000	347346810	1150155	SRR1582872	none	Tn4401b	C8015T|T9621C	none	none	3	Tn4401b-3	AATAA	AATAA	1244	1126	1
PRJNA246471	SAMN03024588	Klebsiella pneumoniae	USA:Virginia	SRR1582873	WGS	GENOMIC	RANDOM	PAIRED	ILLUMINA	Illumina HiSeq 2000	292636490	968995	SRR1582873	none	Tn4401b	C8015T	none	none	2	Tn4401b-2	GTTCT	GTTCT	96	90	1
PRJNA246471	SAMN03024589	Klebsiella pneumoniae	USA:Virginia	SRR1582874	WGS	GENOMIC	RANDOM	PAIRED	ILLUMINA	Illumina HiSeq 2000	241874518	800909	SRR1582874	none	Tn4401b	C8015T	none	none	2	Tn4401b-2	GTTCT	GTTCT	128	99	1
PRJNA246471	SAMN03024590	Klebsiella pneumoniae	USA:Virginia	SRR1582875	WGS	GENOMIC	RANDOM	PAIRED	ILLUMINA	Illumina HiSeq 2000	203410892	673546	SRR1582875	none	Tn4401b	none	none	none	1	Tn4401b-1	GTTCT	GTTCT	37	29	1
PRJNA246471	SAMN03024591	Klebsiella pneumoniae	USA:Virginia	SRR1582876	WGS	GENOMIC	RANDOM	PAIRED	ILLUMINA	Illumina HiSeq 2000	293942338	973319	SRR1582876	none	Tn4401b	none	none	none	1	Tn4401b-1	GTTCT	GTTCT	70	68	1
PRJNA246471	SAMN03024592	Klebsiella pneumoniae	USA:Virginia	SRR1582877	WGS	GENOMIC	RANDOM	PAIRED	ILLUMINA	Illumina HiSeq 2000	462679100	1532050	SRR1582877	none	Tn4401b	none	none	none	1	Tn4401b-1	GTTCT	GTTCT	151	111	1
PRJNA246471	SAMN03024593	Klebsiella pneumoniae	USA:Virginia	SRR1582878	WGS	GENOMIC	RANDOM	PAIRED	ILLUMINA	Illumina HiSeq 2000	273716190	906345	SRR1582878	none	Tn4401b	none	none	none	1	Tn4401b-1	GTTCT	GTTCT	38	34	1
PRJNA246471	SAMN03024594	Klebsiella pneumoniae	USA:Virginia	SRR1582879	WGS	GENOMIC	RANDOM	PAIRED	ILLUMINA	Illumina HiSeq 2000	352104216	1165908	SRR1582879	none	Tn4401b	none	none	none	1	Tn4401b-1	ATGCA	GGCCA	86	60	1
PRJNA246471	SAMN03024595	Klebsiella pneumoniae	USA:Virginia	SRR1582880	WGS	GENOMIC	RANDOM	PAIRED	ILLUMINA	Illumina HiSeq 2000	499238918	1653109	SRR1582880	none	Tn4401b	none	none	none	1	Tn4401b-1	GTTCT	GTTCT	126	96	1
PRJNA246471	SAMN03024596	Klebsiella pneumoniae	USA:Virginia	SRR1582881	WGS	GENOMIC	RANDOM	PAIRED	ILLUMINA	Illumina HiSeq 2000	457085154	1513527	SRR1582881	none	Tn4401b	none	none	none	1	Tn4401b-1	ATGCA	GGCCA	117	82	1
PRJNA246471	SAMN03024597	Klebsiella pneumoniae	USA:Virginia	SRR1582882	WGS	GENOMIC	RANDOM	PAIRED	ILLUMINA	Illumina HiSeq 2000	347290940	1149970	SRR1582882	none	Tn4401b	none	none	none	1	Tn4401b-1	GTTCT	GTTCT	67	81	1
PRJNA246471	SAMN03024598	Klebsiella pneumoniae	USA:Virginia	SRR1582883	WGS	GENOMIC	RANDOM	PAIRED	ILLUMINA	Illumina HiSeq 2000	468101208	1550004	SRR1582883	none	Tn4401b	none	none	none	1	Tn4401b-1	ATGCA	GGCCA	106	92	1
PRJNA246471	SAMN03024599	Klebsiella pneumoniae	USA:Virginia	SRR1582884	WGS	GENOMIC	RANDOM	PAIRED	ILLUMINA	Illumina HiSeq 2000	382576318	1266809	SRR1582884	none	Tn4401b	none	none	none	1	Tn4401b-1	ATGCA	GGCCA	105	74	1
PRJNA246471	SAMN03024600	Klebsiella pneumoniae	USA:Virginia	SRR1582885	WGS	GENOMIC	RANDOM	PAIRED	ILLUMINA	Illumina HiSeq 2000	445638448	1475624	SRR1582885	none	Tn4401b	none	none	none	1	Tn4401b-1	ATGCA	GGCCA	142	130	1
PRJNA246471	SAMN03024601	Klebsiella pneumoniae	USA:Virginia	SRR1582886	WGS	GENOMIC	RANDOM	PAIRED	ILLUMINA	Illumina HiSeq 2000	546740800	1810400	SRR1582886	none	Tn4401b	none	none	none	1	Tn4401b-1	ATGCA	GGCCA	133	118	1
PRJNA246471	SAMN03024602	Klebsiella pneumoniae	USA:Virginia	SRR1582887	WGS	GENOMIC	RANDOM	PAIRED	ILLUMINA	Illumina HiSeq 2000	380120152	1258676	SRR1582887	none	Tn4401b	none	none	none	1	Tn4401b-1	GTTCT	GTTCT	119	92	1
PRJNA246471	SAMN03024603	Klebsiella pneumoniae	USA:Virginia	SRR1582888	WGS	GENOMIC	RANDOM	PAIRED	ILLUMINA	Illumina HiSeq 2000	351226000	1163000	SRR1582888	none	Tn4401b	none	none	none	1	Tn4401b-1	GTTCT	GTTCT	113	89	1
PRJNA246471	SAMN03024604	Klebsiella pneumoniae	USA:Virginia	SRR1582889	WGS	GENOMIC	RANDOM	PAIRED	ILLUMINA	Illumina HiSeq 2000	544537106	1803103	SRR1582889	6919-7106	Tn4401h	none	none	none	1	Tn4401h-1	GTTCT	GTTCT	138	92	1
PRJNA246471	SAMN03024605	Klebsiella pneumoniae	USA:Virginia	SRR1582890	WGS	GENOMIC	RANDOM	PAIRED	ILLUMINA	Illumina HiSeq 2000	372041048	1231924	SRR1582890	none	Tn4401b	none	none	none	1	Tn4401b-1	GTTCT	GTTCT	98	76	1
PRJNA246471	SAMN03024606	Klebsiella pneumoniae	USA:Virginia	SRR1582891	WGS	GENOMIC	RANDOM	PAIRED	ILLUMINA	Illumina HiSeq 2000	368796058	1221179	SRR1582891	none	Tn4401b	none	none	none	1	Tn4401b-1	GTTCT	GTTCT	98	81	1
PRJNA246471	SAMN03024607	Klebsiella pneumoniae	USA:Virginia	SRR1582892	WGS	GENOMIC	RANDOM	PAIRED	ILLUMINA	Illumina HiSeq 2000	531885420	1761210	SRR1582892	none	Tn4401b	C8015T	none	none	2	Tn4401b-2	ATGAC|GTTCT	ATGAC|GTTCT	670|113	533|86	1
PRJNA246471	SAMN03024608	Klebsiella pneumoniae	USA:Virginia	SRR1582893	WGS	GENOMIC	RANDOM	PAIRED	ILLUMINA	Illumina HiSeq 2000	559096526	1851313	SRR1582893	none	Tn4401b	C8015T	none	none	2	Tn4401b-2	GTTCT	GTTCT	182	157	1
PRJNA246471	SAMN03024609	Klebsiella pneumoniae	USA:Virginia	SRR1582894	WGS	GENOMIC	RANDOM	PAIRED	ILLUMINA	Illumina HiSeq 2000	432463396	1431998	SRR1582894	none	Tn4401b	C8015T	none	none	2	Tn4401b-2	GTTCT|TACAT	GTTCT|TACAT	101|141	76|94	1
PRJNA246471	SAMN03024610	Klebsiella pneumoniae	USA:Virginia	SRR1582895	WGS	GENOMIC	RANDOM	PAIRED	ILLUMINA	Illumina HiSeq 2000	561059828	1857814	SRR1582895	none	Tn4401b	C8015T	none	none	2	Tn4401b-2	AGATA|GTTCT	AGATA|GTTCT	56|151	52|101	1
PRJNA246471	SAMN03024611	Klebsiella pneumoniae	USA:Virginia	SRR1582896	WGS	GENOMIC	RANDOM	PAIRED	ILLUMINA	Illumina HiSeq 2000	204418968	676884	SRR1582896	none	Tn4401b	none	none	none	1	Tn4401b-1	ATGCA	GGCCA	52	40	1
PRJNA246471	SAMN03024612	Klebsiella pneumoniae	USA:Virginia	SRR1582897	WGS	GENOMIC	RANDOM	PAIRED	ILLUMINA	Illumina HiSeq 2000	523440594	1733247	SRR1582897	none	Tn4401b	none	none	none	1	Tn4401b-1	GTTCT	GTTCT	128	93	1
PRJNA246471	SAMN03024613	Klebsiella pneumoniae	USA:Virginia	SRR1582898	WGS	GENOMIC	RANDOM	PAIRED	ILLUMINA	Illumina HiSeq 2000	409070174	1354537	SRR1582898	none	Tn4401b	none	none	none	1	Tn4401b-1	ATGCA	GGCCA	99	82	1
PRJNA246471	SAMN03024614	Klebsiella pneumoniae	USA:Virginia	SRR1582899	WGS	GENOMIC	RANDOM	PAIRED	ILLUMINA	Illumina HiSeq 2000	485377420	1607210	SRR1582899	none	Tn4401b	none	none	none	1	Tn4401b-1	ATGCA	GGCCA	139	103	1
PRJNA246471	SAMN03024615	Klebsiella pneumoniae	USA:Virginia	SRR1582900	WGS	GENOMIC	RANDOM	PAIRED	ILLUMINA	Illumina HiSeq 2000	334287726	1106913	SRR1582900	none	Tn4401b	none	none	none	1	Tn4401b-1	GTTCT	GTTCT	92	50	1
PRJNA246471	SAMN03024616	Klebsiella pneumoniae	USA:Virginia	SRR1582901	WGS	GENOMIC	RANDOM	PAIRED	ILLUMINA	Illumina HiSeq 2000	426506446	1412273	SRR1582901	7020-7118	Tn4401a	none	none	none	1	Tn4401a-1	ATTGA	GGTTT	110	70	1
PRJNA246471	SAMN03024617	Klebsiella pneumoniae	USA:Virginia	SRR1582902	WGS	GENOMIC	RANDOM	PAIRED	ILLUMINA	Illumina HiSeq 2000	289246540	957770	SRR1582902	none	Tn4401b	C8015T	none	none	2	Tn4401b-2	GTTCT|TATCG	GTTCT|TATCG	85|129	51|88	1
PRJNA246471	SAMN03024618	Klebsiella pneumoniae	USA:Virginia	SRR1582903	WGS	GENOMIC	RANDOM	PAIRED	ILLUMINA	Illumina HiSeq 2000	499040202	1652451	SRR1582903	none	Tn4401b	C8015T	none	none	2	Tn4401b-2	GTTCT	GTTCT	224	194	1
PRJNA261540	SAMN03074787	Escherichia coli	USA: Saint Louis, Missouri	SRR1610065	WGS	GENOMIC	size fractionation	PAIRED	ILLUMINA	Illumina HiSeq 2500	192268758	1033703	SRR1610065	1-4922|6920-7174	unknown	none	none	none	1	unknown-1	none	GGGAA	none	44	1
PRJNA261540	SAMN03074788	Escherichia coli	USA: Saint Louis, Missouri	SRR1610066	WGS	GENOMIC	size fractionation	PAIRED	ILLUMINA	Illumina HiSeq 2500	320842188	1724958	SRR1610066	6920-7174	Tn4401e	none	none	none	1	Tn4401e-1	GGGAA	GGGAA	42	32	1
PRJNA261540	SAMN03074789	Escherichia coli	USA: Saint Louis, Missouri	SRR1610067	WGS	GENOMIC	size fractionation	PAIRED	ILLUMINA	Illumina HiSeq 2500	221561898	1191193	SRR1610067	6920-7174|10006-10006	unknown	none	none	none	1	unknown-1	GGGAA	none	38	none	1
PRJNA261540	SAMN03074816	Klebsiella pneumoniae	USA: Saint Louis, Missouri	SRR1610094	WGS	GENOMIC	size fractionation	PAIRED	ILLUMINA	Illumina HiSeq 2500	390407490	2098965	SRR1610094	7008-7075	Tn4401d	C8015T	none	none	2	Tn4401d-2	GTTCT	TCTCT	101	10	1
PRJNA261540	SAMN03074817	Klebsiella pneumoniae	USA: Saint Louis, Missouri	SRR1610095	WGS	GENOMIC	size fractionation	PAIRED	ILLUMINA	Illumina HiSeq 2500	300811476	1617266	SRR1610095	7008-7075	Tn4401d	C8015T	none	none	2	Tn4401d-2	GTTCT	TCTCT	133	25	1
PRJNA261540	SAMN03074838	Enterobacter cloacae	USA: Saint Louis, Missouri	SRR1610116	WGS	GENOMIC	size fractionation	PAIRED	ILLUMINA	Illumina HiSeq 2500	348327036	1872726	SRR1610116	none	Tn4401b	G7223A	none	none	unknown	Tn4401b-unknown	GTTCT	GTTCT	60	65	1
PRJNA261540	SAMN03074839	Enterobacter cloacae	USA: Saint Louis, Missouri	SRR1610117	WGS	GENOMIC	size fractionation	PAIRED	ILLUMINA	Illumina HiSeq 2500	593405472	3190352	SRR1610117	none	Tn4401b	C8015T	G4175R|C4184Y|C4190Y	G466,A99|C476,T100|C447,T144	unknown	Tn4401b-unknown	AAAGC|GTTCT	AAAGC|GTTCT	67|150	50|100	1
PRJNA261540	SAMN03074935	Enterobacter cloacae	USA: Saint Louis, Missouri	SRR1610119	OTHER	GENOMIC	size fractionation	PAIRED	ILLUMINA	Illumina HiSeq 2500	134733750	724375	SRR1610119	none	Tn4401b	G7223A	none	none	unknown	Tn4401b-unknown	GTTCT	GTTCT	449	256	1
PRJNA261540	SAMN03074939	Klebsiella pneumoniae	USA: Saint Louis, Missouri	SRR1610121	OTHER	GENOMIC	size fractionation	PAIRED	ILLUMINA	Illumina HiSeq 2500	374070180	2011130	SRR1610121	1-4922|6920-7174	unknown	C4926T	none	none	unknown	unknown-unknown	none	GGGAA	none	400	1
PRJNA261540	SAMN03074941	Klebsiella pneumoniae	USA: Saint Louis, Missouri	SRR1610122	OTHER	GENOMIC	size fractionation	PAIRED	ILLUMINA	Illumina HiSeq 2500	177413124	953834	SRR1610122	7008-7075	Tn4401d	C8015T	none	none	2	Tn4401d-2	GTTCT	TCTCT	309	155	1
PRJNA261540	SAMN03074943	Klebsiella pneumoniae	USA: Saint Louis, Missouri	SRR1610123	OTHER	GENOMIC	size fractionation	PAIRED	ILLUMINA	Illumina HiSeq 2500	204332346	1098561	SRR1610123	7008-7075	Tn4401d	C8015T	none	none	2	Tn4401d-2	GTTCT	TCTCT	188	92	1
PRJNA261540	SAMN03074945	Klebsiella pneumoniae	USA: Saint Louis, Missouri	SRR1610124	OTHER	GENOMIC	size fractionation	PAIRED	ILLUMINA	Illumina HiSeq 2500	188814552	1015132	SRR1610124	1-4922|6920-7174	unknown	C4926T	none	none	unknown	unknown-unknown	none	GGGAA	none	285	1
PRJNA261540	SAMN03074817	Klebsiella pneumoniae	USA: Saint Louis, Missouri	SRR1610125	OTHER	GENOMIC	size fractionation	PAIRED	ILLUMINA	Illumina HiSeq 2500	454909314	2445749	SRR1610125	7008-7075	Tn4401d	C8015T	none	none	2	Tn4401d-2	GTTCT	TCTCT	283	161	1
PRJNA261540	SAMN03074788	Escherichia coli	USA: Saint Louis, Missouri	SRR1610130	OTHER	GENOMIC	size fractionation	PAIRED	ILLUMINA	Illumina HiSeq 2500	51076530	274605	SRR1610130	6920-7174	Tn4401e	none	none	none	1	Tn4401e-1	GGGAA	GGGAA	65	40	1
PRJNA261540	SAMN03074839	Enterobacter cloacae	USA: Saint Louis, Missouri	SRR1610133	OTHER	GENOMIC	size fractionation	PAIRED	ILLUMINA	Illumina HiSeq 2500	159109608	855428	SRR1610133	none	Tn4401b	C8015T	none	none	2	Tn4401b-2	ATCCA|ATTTC|GAGAA|GTTCT	ATCCA|ATTTC|GAGAA|GTTCT	49|64|160|99	32|46|118|45	1
PRJNA261540	SAMN03074787	Escherichia coli	USA: Saint Louis, Missouri	SRR1610134	OTHER	GENOMIC	size fractionation	PAIRED	ILLUMINA	Illumina HiSeq 2500	250194366	1345131	SRR1610134	1-4922|6920-7174	unknown	C4926T	none	none	unknown	unknown-unknown	none	GGGAA	none	503	1
PRJNA261540	SAMN03074789	Escherichia coli	USA: Saint Louis, Missouri	SRR1610139	OTHER	GENOMIC	size fractionation	PAIRED	ILLUMINA	Illumina HiSeq 2500	101551164	545974	SRR1610139	6920-7174|10006-10006	unknown	none	none	none	1	unknown-1	GGGAA	none	67	none	1
PRJNA261540	SAMN03074838	Enterobacter cloacae	USA: Saint Louis, Missouri	SRR1610140	OTHER	GENOMIC	size fractionation	PAIRED	ILLUMINA	Illumina HiSeq 2500	47797536	256976	SRR1610140	none	Tn4401b	G7223A	none	none	unknown	Tn4401b-unknown	GTTCT	GTTCT	366	203	1
PRJNA230403	SAMN03098831	Salmonella enterica	USA	SRR1616825	WGS	GENOMIC	RANDOM	PAIRED	ILLUMINA	Illumina MiSeq	339855716	1182701	SRR1616825	none	Tn4401b	none	none	none	1	Tn4401b-1	GTTCT	GTTCT	28	26	1
PRJNA259658	SAMN03012817	Enterobacter hormaechei subsp. oharae	USA	SRR1634576	WGS	GENOMIC	RANDOM	PAIRED	ILLUMINA	Illumina HiSeq 2000	1465134078	7253139	SRR1634576	7008-7075	Tn4401d	C8015T	none	none	2	Tn4401d-2	GTTCT	TCTCT	654	358	1
PRJNA259658	SAMN03012835	Enterobacter hormaechei subsp. oharae	USA	SRR1634577	WGS	GENOMIC	RANDOM	PAIRED	ILLUMINA	Illumina HiSeq 2000	1004206842	4971321	SRR1634577	7008-7075	Tn4401d	C8015T	none	none	2	Tn4401d-2	GTTCT	TCTCT	413	260	1
PRJNA259658	SAMN03012830	Enterobacter hormaechei subsp. oharae	USA	SRR1634582	WGS	GENOMIC	RANDOM	PAIRED	ILLUMINA	Illumina HiSeq 2000	798362782	3952291	SRR1634582	7008-7075	Tn4401d	C8015T	none	none	2	Tn4401d-2	GTTCT	TCTCT	184	88	1
PRJNA259658	SAMN03012826	Enterobacter hormaechei subsp. oharae	USA	SRR1634583	WGS	GENOMIC	RANDOM	PAIRED	ILLUMINA	Illumina HiSeq 2000	1226215952	6070376	SRR1634583	7008-7075	Tn4401d	C8015T	none	none	2	Tn4401d-2	GTTCT	TCTCT	207	113	1
PRJNA259658	SAMN03012836	Enterobacter hormaechei subsp. oharae	USA	SRR1634665	WGS	GENOMIC	RANDOM	PAIRED	ILLUMINA	Illumina HiSeq 2000	1991891498	9860849	SRR1634665	7008-7075	Tn4401d	C8015T	none	none	2	Tn4401d-2	GTTCT	TCTCT	238	139	1
PRJNA259658	SAMN03012828	Enterobacter hormaechei subsp. oharae	USA	SRR1634666	WGS	GENOMIC	RANDOM	PAIRED	ILLUMINA	Illumina HiSeq 2000	1213094638	6005419	SRR1634666	7008-7075	Tn4401d	C8015T	none	none	2	Tn4401d-2	AAAAT|GATCT|GTTCT	AAAAT|GATCT|TCTCT	67|84|277	50|40|151	1
PRJNA259658	SAMN03012822	Enterobacter hormaechei subsp. oharae	USA	SRR1634668	WGS	GENOMIC	RANDOM	PAIRED	ILLUMINA	Illumina HiSeq 2000	1841224142	9114971	SRR1634668	7008-7075	Tn4401d	C8015T	none	none	2	Tn4401d-2	GTTCT	TCTCT	459	265	1
PRJNA259658	SAMN03012824	Enterobacter hormaechei subsp. oharae	USA	SRR1634669	WGS	GENOMIC	RANDOM	PAIRED	ILLUMINA	Illumina HiSeq 2000	1603499634	7938117	SRR1634669	7008-7075	Tn4401d	C8015T	none	none	2	Tn4401d-2	GTTCT	TCTCT	498	331	1
PRJNA259658	SAMN03012825	Enterobacter hormaechei subsp. oharae	USA	SRR1635674	WGS	GENOMIC	RANDOM	PAIRED	ILLUMINA	Illumina HiSeq 2000	3045428760	15076380	SRR1635674	7008-7075	Tn4401d	C8015T	none	none	2	Tn4401d-2	GTTCT|TGAAT	TCTCT|TGAAT	744|1218	476|711	1
PRJNA259658	SAMN03012827	Enterobacter hormaechei subsp. oharae	USA	SRR1635675	WGS	GENOMIC	RANDOM	PAIRED	ILLUMINA	Illumina HiSeq 2000	2207661434	10929017	SRR1635675	7008-7075	Tn4401d	C8015T	none	none	2	Tn4401d-2	GTTCT|TTAAG	TCTCT|TTAAG	795|1594	453|2377	1
PRJNA259658	SAMN03012832	Enterobacter hormaechei subsp. oharae	USA	SRR1635677	WGS	GENOMIC	RANDOM	PAIRED	ILLUMINA	Illumina HiSeq 2000	1575446480	7799240	SRR1635677	7008-7075	Tn4401d	C8015T	none	none	2	Tn4401d-2	GTTCT	TCTCT	556	312	1
PRJNA259658	SAMN03012831	Enterobacter hormaechei subsp. oharae	USA	SRR1635678	WGS	GENOMIC	RANDOM	PAIRED	ILLUMINA	Illumina HiSeq 2000	1263910970	6256985	SRR1635678	7008-7075	Tn4401d	C8015T	none	none	2	Tn4401d-2	GTTCT	TCTCT	358	184	1
PRJNA259658	SAMN03012820	Enterobacter hormaechei subsp. oharae	USA	SRR1635679	WGS	GENOMIC	RANDOM	PAIRED	ILLUMINA	Illumina HiSeq 2000	1825854164	9038882	SRR1635679	7008-7075	Tn4401d	C8015T	none	none	2	Tn4401d-2	GTTCT	TCTCT	362	202	1
PRJNA259658	SAMN03012821	Enterobacter hormaechei subsp. oharae	USA	SRR1635680	WGS	GENOMIC	RANDOM	PAIRED	ILLUMINA	Illumina HiSeq 2000	1630631466	8072433	SRR1635680	7008-7075	Tn4401d	C8015T	none	none	2	Tn4401d-2	GTTCT	TCTCT	438	268	1
PRJNA259658	SAMN03012818	Enterobacter hormaechei subsp. oharae	USA	SRR1635681	WGS	GENOMIC	RANDOM	PAIRED	ILLUMINA	Illumina HiSeq 2000	1842841354	9122977	SRR1635681	7008-7075	Tn4401d	C8015T	none	none	2	Tn4401d-2	GTTCT	TCTCT	611	316	1
PRJNA259658	SAMN03012816	Enterobacter hormaechei subsp. oharae	USA	SRR1635682	WGS	GENOMIC	RANDOM	PAIRED	ILLUMINA	Illumina HiSeq 2000	1842166472	9119636	SRR1635682	7008-7075	Tn4401d	C8015T	none	none	2	Tn4401d-2	GTTCT	TCTCT	518	344	1
PRJNA259658	SAMN03012819	Enterobacter hormaechei subsp. oharae	USA	SRR1635683	WGS	GENOMIC	RANDOM	PAIRED	ILLUMINA	Illumina HiSeq 2000	2670801378	13221789	SRR1635683	7008-7075	Tn4401d	C8015T	none	none	2	Tn4401d-2	AACAA|GTTCT	AACAA|TCTCT	949|375	1011|194	1
PRJNA259658	SAMN03012823	Enterobacter hormaechei subsp. oharae	USA	SRR1635684	WGS	GENOMIC	RANDOM	PAIRED	ILLUMINA	Illumina HiSeq 2000	1358138920	6723460	SRR1635684	7008-7075	Tn4401d	C8015T	none	none	2	Tn4401d-2	GTTCT	TCTCT	288	193	1
PRJNA266876	SAMN03175026	Acinetobacter baumannii	Puerto Rico: San Juan Hospital Area	SRR1648429	WGS	GENOMIC	RANDOM	PAIRED	ILLUMINA	Illumina MiSeq	5982420309	16876436	SRR1648429	none	Tn4401b	C8015T	none	none	2	Tn4401b-2	GTTCT	GTTCT	744	592	1
PRJNA270408	SAMN03266496	Klebsiella pneumoniae	Germany	SRR1720483	RNA-Seq	TRANSCRIPTOMIC	cDNA	PAIRED	ILLUMINA	Illumina HiSeq 2500	2046317028	10440393	SRR1720483	630-1108|1172-1628|4357-4852|5021-6915|7020-7118|8699-9462	unknown	C8015T	none	none	2	unknown-2	ATTGA	none	10	none	1
PRJNA270408	SAMN03266498	Klebsiella pneumoniae	Germany	SRR1720485	RNA-Seq	TRANSCRIPTOMIC	cDNA	PAIRED	ILLUMINA	Illumina HiSeq 2500	2036197548	10388763	SRR1720485	257-1631|2091-2535|2868-3209|3767-3803|4621-6915|7020-7118|8517-9448|9636-9666|9996-10006	unknown	none	T1846Y	T7,C2	unknown	unknown-unknown	none	none	none	none	1
PRJNA270408	SAMN03266497	Klebsiella pneumoniae	Germany	SRR1720486	RNA-Seq	TRANSCRIPTOMIC	cDNA	PAIRED	ILLUMINA	Illumina HiSeq 2500	1954307768	9970958	SRR1720486	1-1835|2423-2529|3163-3230|3929-3936|4361-4803|5018-6915|7020-7118|8582-9353	unknown	none	none	none	1	unknown-1	none	none	none	none	1
PRJNA270408	SAMN03266501	Klebsiella pneumoniae	Germany	SRR1720487	RNA-Seq	TRANSCRIPTOMIC	cDNA	PAIRED	ILLUMINA	Illumina HiSeq 2500	2039629704	10406274	SRR1720487	641-1032|4549-4550|4783-6914|7020-7118|8958-9227|9539-9861	unknown	C8015T	none	none	2	unknown-2	AATCC	none	27	none	1
PRJNA270408	SAMN03266506	Klebsiella pneumoniae	Germany	SRR1720489	RNA-Seq	TRANSCRIPTOMIC	cDNA	PAIRED	ILLUMINA	Illumina HiSeq 2500	2216518332	11308767	SRR1720489	1-1765|1796-1835|2216-2502|2852-3256|3764-6915|7020-7118|8562-9816	unknown	none	none	none	1	unknown-1	none	none	none	none	1
PRJNA270408	SAMN03266499	Klebsiella pneumoniae	Germany	SRR1720490	RNA-Seq	TRANSCRIPTOMIC	cDNA	PAIRED	ILLUMINA	Illumina HiSeq 2500	2161211836	11026591	SRR1720490	890-985|1289-1395|4928-6914|7020-7118|8749-9239|9476-9548	unknown	none	none	none	1	unknown-1	ATTGA	none	20	none	1
PRJNA270408	SAMN03266494	Klebsiella pneumoniae	Germany	SRR1720491	RNA-Seq	TRANSCRIPTOMIC	cDNA	PAIRED	ILLUMINA	Illumina HiSeq 2500	2193839172	11193057	SRR1720491	728-1715|2117-2138|2904-2915|3128-3140|3765-4224|4713-6911|7020-7118|8515-9220|9481-9619|9837-10006	unknown	none	none	none	1	unknown-1	none	none	none	none	1
PRJNA270408	SAMN03266493	Klebsiella pneumoniae	Germany	SRR1720492	RNA-Seq	TRANSCRIPTOMIC	cDNA	PAIRED	ILLUMINA	Illumina HiSeq 2500	2434626152	12421562	SRR1720492	487-1703|2400-2832|3938-6915|7020-7118|8324-9608|9905-10006	unknown	none	none	none	1	unknown-1	ATTGA	none	11	none	1
PRJNA270408	SAMN03266495	Klebsiella pneumoniae	Germany	SRR1720493	RNA-Seq	TRANSCRIPTOMIC	cDNA	PAIRED	ILLUMINA	Illumina HiSeq 2500	1810706408	9238298	SRR1720493	569-1696|3046-3265|3871-4015|4704-6912|7020-7118|8752-9183|9509-10006	unknown	none	none	none	1	unknown-1	ATTGA	none	16	none	1
PRJNA270408	SAMN03266492	Klebsiella pneumoniae	Germany	SRR1720495	RNA-Seq	TRANSCRIPTOMIC	cDNA	PAIRED	ILLUMINA	Illumina HiSeq 2500	1985960592	10132452	SRR1720495	1-1441|2441-2476|2962-3005|3761-3964|4491-4819|5031-6913|7020-7118|8407-9226|9434-9678	unknown	none	none	none	1	unknown-1	ATTGA	none	14	none	1
PRJNA270408	SAMN03266500	Klebsiella pneumoniae	Germany	SRR1720496	RNA-Seq	TRANSCRIPTOMIC	cDNA	PAIRED	ILLUMINA	Illumina HiSeq 2500	2651691056	13529036	SRR1720496	1-6915|7020-7118|8306-10006	unknown	none	none	none	1	unknown-1	none	none	none	none	1
PRJNA270408	SAMN03266505	Klebsiella pneumoniae	Germany	SRR1720498	RNA-Seq	TRANSCRIPTOMIC	cDNA	PAIRED	ILLUMINA	Illumina HiSeq 2500	2316060068	11816633	SRR1720498	1-610|978-1215|1611-1621|3764-4246|4509-4592|4895-6914|7020-7118|8494-9420|9968-10006	unknown	none	none	none	1	unknown-1	none	TAAAT	none	10	1
PRJNA270408	SAMN03266507	Klebsiella pneumoniae	Germany	SRR1720501	RNA-Seq	TRANSCRIPTOMIC	cDNA	PAIRED	ILLUMINA	Illumina HiSeq 2500	2022219024	10317444	SRR1720501	1-6918|7020-7118|8575-10006	unknown	none	none	none	1	unknown-1	none	none	none	none	1
PRJNA269880	SAMN03287031	Enterobacter sp. HMSC16D10	none	SRR1763668	WGS	GENOMIC	unspecified	PAIRED	ILLUMINA	Illumina HiSeq 2000	1122247000	5611235	SRR1763668	6920-7174	Tn4401e	none	none	none	1	Tn4401e-1	GGGAA	GGGAA	191	167	1
PRJNA271006	SAMN03277188	Enterobacter cloacae complex sp. CIDEIMsCOL1	Colombia	SRR1806632	WGS	GENOMIC	RANDOM	PAIRED	ILLUMINA	Illumina HiSeq 2000	1920848704	9509152	SRR1806632	none	Tn4401b	none	none	none	1	Tn4401b-1	GATCA|TAACT	TTTCA	753|793	1261	1
PRJNA271006	SAMN03277194	Enterobacter hormaechei subsp. steigerwaltii	Colombia	SRR1806633	WGS	GENOMIC	RANDOM	PAIRED	ILLUMINA	Illumina HiSeq 2000	1966488786	9735093	SRR1806633	491-646|5337-5520|8646-9900	unknown	none	G6420R	G1,A5	unknown	unknown-unknown	none	none	none	none	1
PRJNA271006	SAMN03277195	Enterobacter hormaechei subsp. steigerwaltii	Colombia	SRR1806634	WGS	GENOMIC	RANDOM	PAIRED	ILLUMINA	Illumina HiSeq 2000	1869654228	9255714	SRR1806634	1948-1954|4828-4835|5173-5325|7119-7127|8646-10006	unknown	none	G6420R	G1,A4	unknown	unknown-unknown	none	none	none	none	1
PRJNA271006	SAMN03277197	Enterobacter cloacae subsp. cloacae	Colombia	SRR1806635	WGS	GENOMIC	RANDOM	PAIRED	ILLUMINA	Illumina HiSeq 2000	1932787510	9568255	SRR1806635	1-705|1018-3739|4001-5350|5753-6458|6733-7127|8646-9185|9405-10006	unknown	none	none	none	1	unknown-1	none	none	none	none	1
PRJNA271006	SAMN03277198	Enterobacter hormaechei subsp. steigerwaltii	Colombia	SRR1806636	WGS	GENOMIC	RANDOM	PAIRED	ILLUMINA	Illumina HiSeq 2000	2144939424	10618512	SRR1806636	1-312|542-1647|1974-1979|2213-2720|2945-2963|3215-3777|4037-5351|5599-6344|6718-7127|8646-9807	unknown	none	none	none	1	unknown-1	none	none	none	none	1
PRJNA271006	SAMN03277199	Enterobacter hormaechei subsp. oharae	Colombia	SRR1806637	WGS	GENOMIC	RANDOM	PAIRED	ILLUMINA	Illumina HiSeq 2000	2081623332	10305066	SRR1806637	1-3|590-1400|1867-2335|2801-4187|4605-4643|4956-5329|6028-6097|6622-6814|8646-9004|9228-10006	unknown	none	none	none	1	unknown-1	none	none	none	none	1
PRJNA271006	SAMN03277207	Enterobacter hormaechei subsp. oharae	Colombia	SRR1806642	WGS	GENOMIC	RANDOM	PAIRED	ILLUMINA	Illumina HiSeq 2000	1767361428	8749314	SRR1806642	1-15|547-685|959-971|1185-1217|1425-3297|3511-4058|4282-4516|4958-5408|6011-6410|6761-7127|8646-9281|9567-10006	unknown	none	none	none	1	unknown-1	none	none	none	none	1
PRJNA271006	SAMN03277189	Enterobacter hormaechei subsp. oharae	Colombia	SRR1810035	WGS	GENOMIC	RANDOM	PAIRED	ILLUMINA	Illumina HiSeq 2000	2074386278	10269239	SRR1810035	none	Tn4401b	none	none	none	1	Tn4401b-1	GATCA|TTCCC	TTTCA	823|10	689	1
PRJNA271006	SAMN03277190	Enterobacter hormaechei subsp. steigerwaltii	Colombia	SRR1810036	WGS	GENOMIC	RANDOM	PAIRED	ILLUMINA	Illumina HiSeq 2000	2040460378	10101289	SRR1810036	8810-10006	unknown	G6420A	none	none	unknown	unknown-unknown	TTCCC	none	831	none	1
PRJNA271006	SAMN03277191	Enterobacter asburiae	Colombia	SRR1810044	WGS	GENOMIC	RANDOM	PAIRED	ILLUMINA	Illumina HiSeq 2000	2147212126	10629763	SRR1810044	8810-8877	unknown	G6420A	none	none	unknown	unknown-unknown	TTCCC	none	753	none	1
PRJNA271006	SAMN03277192	Enterobacter asburiae	Colombia	SRR1810045	WGS	GENOMIC	RANDOM	PAIRED	ILLUMINA	Illumina HiSeq 2000	2150658448	10646824	SRR1810045	8810-10006	unknown	G6420A	none	none	unknown	unknown-unknown	TTCCC	none	566	none	1
PRJNA271006	SAMN03277193	Enterobacter hormaechei subsp. steigerwaltii	Colombia	SRR1810046	WGS	GENOMIC	RANDOM	PAIRED	ILLUMINA	Illumina HiSeq 2000	2528500862	12517331	SRR1810046	1-302|516-1274|1521-1728|1995-2965|3275-3720|4614-4816|5095-5330|5665-6388|6594-7127|8646-9408|9662-10006	unknown	G6420A	none	none	unknown	unknown-unknown	none	none	none	none	1
PRJNA271006	SAMN03277196	Enterobacter cloacae complex sp. CIDEIMsCOL9	Colombia	SRR1810048	WGS	GENOMIC	RANDOM	PAIRED	ILLUMINA	Illumina HiSeq 2000	2328171402	11525601	SRR1810048	none	Tn4401b	none	none	none	1	Tn4401b-1	TTGCA	TTGCA	321	283	1
PRJNA271006	SAMN03277200	Enterobacter hormaechei subsp. steigerwaltii	Colombia	SRR1810050	WGS	GENOMIC	RANDOM	PAIRED	ILLUMINA	Illumina HiSeq 2000	1937014562	9589181	SRR1810050	1-275|890-3231|3727-4246|4724-7127|8646-10006	unknown	none	none	none	1	unknown-1	none	none	none	none	1
PRJNA271006	SAMN03277201	Enterobacter hormaechei subsp. steigerwaltii	Colombia	SRR1810051	WGS	GENOMIC	RANDOM	PAIRED	ILLUMINA	Illumina HiSeq 2000	1980251854	9803227	SRR1810051	9692-10006	unknown	C5008T	none	none	unknown	unknown-unknown	ATTCA	none	228	none	1
PRJNA271006	SAMN03277202	Enterobacter hormaechei subsp. steigerwaltii	Colombia	SRR1810053	WGS	GENOMIC	RANDOM	PAIRED	ILLUMINA	Illumina HiSeq 2000	2219991110	10990055	SRR1810053	1-1884|2440-2787|3005-3575|3805-4304|4526-5427|5818-7127|8646-9212|9573-10006	unknown	none	none	none	1	unknown-1	none	none	none	none	1
PRJNA271006	SAMN03277203	Enterobacter hormaechei subsp. steigerwaltii	Colombia	SRR1810054	WGS	GENOMIC	RANDOM	PAIRED	ILLUMINA	Illumina HiSeq 2000	2746498454	13596527	SRR1810054	1-1117|1334-1782|2022-2899|3197-4063|4537-6102|6463-7127|8646-10006	unknown	none	none	none	1	unknown-1	none	none	none	none	1
PRJNA271006	SAMN03277204	Enterobacter hormaechei subsp. oharae	Colombia	SRR1810055	WGS	GENOMIC	RANDOM	PAIRED	ILLUMINA	Illumina HiSeq 2000	2369285270	11729135	SRR1810055	255-346|634-720|993-4631|5215-5999|6235-7127|8646-10006	unknown	none	none	none	1	unknown-1	none	none	none	none	1
PRJNA271006	SAMN03277205	Enterobacter hormaechei subsp. steigerwaltii	Colombia	SRR1810056	WGS	GENOMIC	RANDOM	PAIRED	ILLUMINA	Illumina HiSeq 2000	1566488588	7754894	SRR1810056	1-847|1505-2694|2921-4224|4447-5388|5623-6110|6375-6784|7063-7127|8646-10006	unknown	none	none	none	1	unknown-1	none	none	none	none	1
PRJNA271006	SAMN03277206	Enterobacter hormaechei subsp. steigerwaltii	Colombia	SRR1810057	WGS	GENOMIC	RANDOM	PAIRED	ILLUMINA	Illumina HiSeq 2000	2014144626	9971013	SRR1810057	1-546|893-1797|2069-3591|3804-4605|5313-7127|8646-10006	unknown	none	none	none	1	unknown-1	none	none	none	none	1
PRJNA259658	SAMN03283639	Enterobacter hormaechei subsp. steigerwaltii	USA: NYC	SRR1817192	WGS	GENOMIC	RANDOM	PAIRED	ILLUMINA	Illumina HiSeq 2000	1586321150	7853075	SRR1817192	none	Tn4401b	none	none	none	1	Tn4401b-1	GTTCT	GTTCT	173	140	1
PRJNA259658	SAMN03283622	Enterobacter hormaechei subsp. steigerwaltii	USA: NYC	SRR1817255	WGS	GENOMIC	RANDOM	PAIRED	ILLUMINA	Illumina HiSeq 2000	807521462	3997631	SRR1817255	none	Tn4401b	none	none	none	1	Tn4401b-1	GATAT	GATAT	851	665	1
PRJNA259658	SAMN03283618	Enterobacter sp. 35014	USA: NYC	SRR1817258	WGS	GENOMIC	RANDOM	PAIRED	ILLUMINA	Illumina HiSeq 2000	910268358	4506279	SRR1817258	none	Tn4401b	none	none	none	1	Tn4401b-1	GTTCT	ATAAT	68	60	1
PRJNA259658	SAMN03283641	Enterobacter hormaechei subsp. oharae	USA: NYC	SRR1817263	WGS	GENOMIC	RANDOM	PAIRED	ILLUMINA	Illumina HiSeq 2000	556870166	2756783	SRR1817263	7008-7075	Tn4401d	C8015T	none	none	2	Tn4401d-2	GTTCT	TCTCT	110	109	1
PRJNA259658	SAMN03283627	Enterobacter hormaechei subsp. oharae	USA: NYC	SRR1817264	WGS	GENOMIC	RANDOM	PAIRED	ILLUMINA	Illumina HiSeq 2000	753506258	3730229	SRR1817264	7008-7075	Tn4401d	C8015T	none	none	2	Tn4401d-2	GTTCT	TCTCT	50	56	1
PRJNA259658	SAMN03283634	Enterobacter sp. 35025	USA: NYC	SRR1817291	WGS	GENOMIC	RANDOM	PAIRED	ILLUMINA	Illumina HiSeq 2000	1478474966	7319183	SRR1817291	none	Tn4401b	none	none	none	1	Tn4401b-1	GTTCT	ATAAT	169	166	1
PRJNA259658	SAMN03283631	Enterobacter sp. 35027	USA: NYC	SRR1817334	WGS	GENOMIC	RANDOM	PAIRED	ILLUMINA	Illumina HiSeq 2000	883174098	4372149	SRR1817334	none	Tn4401b	none	none	none	1	Tn4401b-1	GTTCT	GTTCT	96	75	1
PRJNA259658	SAMN03283636	Enterobacter sp. 35030	USA: NYC	SRR1817382	WGS	GENOMIC	RANDOM	PAIRED	ILLUMINA	Illumina HiSeq 2000	716003342	3544571	SRR1817382	none	Tn4401b	none	none	none	1	Tn4401b-1	GTTCT	ATAAT	87	63	1
PRJNA259658	SAMN03283635	Enterobacter sp. 35032	USA: NYC	SRR1817383	WGS	GENOMIC	RANDOM	PAIRED	ILLUMINA	Illumina HiSeq 2000	710362290	3516645	SRR1817383	none	Tn4401b	none	none	none	1	Tn4401b-1	GTTCT	ATAAT	183	192	1
PRJNA259658	SAMN03283638	Enterobacter hormaechei subsp. oharae	USA: NYC	SRR1817384	WGS	GENOMIC	RANDOM	PAIRED	ILLUMINA	Illumina HiSeq 2000	995918378	4930289	SRR1817384	7008-7075	Tn4401d	C8015T	none	none	2	Tn4401d-2	GTTCT	TCTCT	262	248	1
PRJNA259658	SAMN03283661	Enterobacter cloacae complex sp. 35618	USA: FL	SRR1817398	WGS	GENOMIC	RANDOM	PAIRED	ILLUMINA	Illumina HiSeq 2000	796210270	3941635	SRR1817398	none	Tn4401b	C8015T	none	none	2	Tn4401b-2	ATAGT	GTTCT	149	121	1
PRJNA259658	SAMN03283665	Enterobacter hormaechei subsp. steigerwaltii	USA: FL	SRR1817399	WGS	GENOMIC	RANDOM	PAIRED	ILLUMINA	Illumina HiSeq 2000	547618162	2710981	SRR1817399	none	Tn4401b	C8015T	none	none	2	Tn4401b-2	GTTCT	GTTCT	51	28	1
PRJNA259658	SAMN03283672	Enterobacter asburiae	USA: FL	SRR1817400	WGS	GENOMIC	RANDOM	PAIRED	ILLUMINA	Illumina HiSeq 2000	1128240902	5585351	SRR1817400	none	Tn4401b	T5354A	none	none	unknown	Tn4401b-unknown	TTCAG	TTCAG	239	184	1
PRJNA259658	SAMN03283680	Enterobacter cloacae complex sp. 35651	USA: FL	SRR1817401	WGS	GENOMIC	RANDOM	PAIRED	ILLUMINA	Illumina HiSeq 2000	1266226092	6268446	SRR1817401	1-1990|2399-2647|2901-4357|4643-7127|9198-9659|9928-10006	unknown	none	none	none	1	unknown-1	none	none	none	none	1
PRJNA259658	SAMN03283669	Enterobacter hormaechei subsp. steigerwaltii	USA: FL	SRR1817402	WGS	GENOMIC	RANDOM	PAIRED	ILLUMINA	Illumina HiSeq 2000	447665532	2216166	SRR1817402	none	Tn4401b	C8015T	none	none	2	Tn4401b-2	GTTCT	GTTCT	54	29	1
PRJNA259658	SAMN03283674	Enterobacter hormaechei subsp. steigerwaltii	USA: FL	SRR1817403	WGS	GENOMIC	RANDOM	PAIRED	ILLUMINA	Illumina HiSeq 2000	1273533644	6304622	SRR1817403	none	Tn4401b	C8015T	none	none	2	Tn4401b-2	GTTCT	GTTCT	232	179	1
PRJNA259658	SAMN03283654	Enterobacter sp. 35666	USA: FL	SRR1817404	WGS	GENOMIC	RANDOM	PAIRED	ILLUMINA	Illumina HiSeq 2000	724443912	3586356	SRR1817404	none	Tn4401b	C8015T	none	none	2	Tn4401b-2	GTTCT	GTTCT	45	35	1
PRJNA259658	SAMN03283647	Enterobacter hormaechei subsp. steigerwaltii	USA: FL	SRR1817408	WGS	GENOMIC	RANDOM	PAIRED	ILLUMINA	Illumina HiSeq 2000	746234864	3694232	SRR1817408	none	Tn4401b	C8015T	none	none	2	Tn4401b-2	GTTCT	GTTCT	66	53	1
PRJNA259658	SAMN03283666	Enterobacter sp. 35699	USA: FL	SRR1817411	WGS	GENOMIC	RANDOM	PAIRED	ILLUMINA	Illumina HiSeq 2000	1550611994	7676297	SRR1817411	1-7127|9198-10006	Tn4401_truncC	none	none	none	1	Tn4401_truncC-1	none	none	none	none	1
PRJNA259658	SAMN03283658	Enterobacter hormaechei subsp. steigerwaltii	USA: FL	SRR1817412	WGS	GENOMIC	RANDOM	PAIRED	ILLUMINA	Illumina HiSeq 2000	906987272	4490036	SRR1817412	none	Tn4401b	C8015T	none	none	2	Tn4401b-2	GTTCT	GTTCT	46	31	1
PRJNA259658	SAMN03283681	Enterobacter hormaechei subsp. steigerwaltii	USA: FL	SRR1817415	WGS	GENOMIC	RANDOM	PAIRED	ILLUMINA	Illumina HiSeq 2000	557637160	2760580	SRR1817415	none	Tn4401b	C8015T	none	none	2	Tn4401b-2	GTTCT	GTTCT	57	37	1
PRJNA259658	SAMN03283662	Enterobacter sp. 35730	USA: FL	SRR1817568	WGS	GENOMIC	RANDOM	PAIRED	ILLUMINA	Illumina HiSeq 2000	1138502300	5636150	SRR1817568	none	Tn4401b	C8015T	none	none	2	Tn4401b-2	GTTCT	GTTCT	119	77	1
PRJNA259658	SAMN03283652	Enterobacter hormaechei subsp. steigerwaltii	USA: OH	SRR1817595	WGS	GENOMIC	RANDOM	PAIRED	ILLUMINA	Illumina HiSeq 2000	554649782	2745791	SRR1817595	none	Tn4401b	none	none	none	1	Tn4401b-1	GTTCT	GTTCT	73	60	1
PRJNA259658	SAMN03283675	Enterobacter hormaechei subsp. oharae	USA: NJ	SRR1817597	WGS	GENOMIC	RANDOM	PAIRED	ILLUMINA	Illumina HiSeq 2000	1034856100	5123050	SRR1817597	7008-7075	Tn4401d	C8015T	none	none	2	Tn4401d-2	GTTCT	TCTCT	146	109	1
PRJNA259658	SAMN03283649	Klebsiella aerogenes	USA: NYC	SRR1817638	WGS	GENOMIC	RANDOM	PAIRED	ILLUMINA	Illumina HiSeq 2000	652067716	3228058	SRR1817638	7020-7118	Tn4401a	C8015T	none	none	2	Tn4401a-2	ATTGA	ATTGA	101	89	1
PRJNA259658	SAMN03283656	Enterobacter sp. 42202	USA: NYC	SRR1817640	WGS	GENOMIC	RANDOM	PAIRED	ILLUMINA	Illumina HiSeq 2000	907308654	4491627	SRR1817640	none	Tn4401b	none	none	none	1	Tn4401b-1	TACTC	TACTC	128	69	1
PRJNA259658	SAMN03283682	Enterobacter hormaechei subsp. oharae	USA: MI	SRR1817642	WGS	GENOMIC	RANDOM	PAIRED	ILLUMINA	Illumina HiSeq 2000	982820294	4865447	SRR1817642	none	Tn4401b	none	none	none	1	Tn4401b-1	ATGTA|GTTCT	ATGTA|GTTCT	199|98	183|79	1
PRJNA259658	SAMN03283655	Enterobacter hormaechei subsp. oharae	USA: MI	SRR1817643	WGS	GENOMIC	RANDOM	PAIRED	ILLUMINA	Illumina HiSeq 2000	1452768244	7191922	SRR1817643	none	Tn4401b	C9278T	none	none	unknown	Tn4401b-unknown	GTTCT	GTTCT	435	285	1
PRJNA259658	SAMN03283651	Enterobacter hormaechei subsp. oharae	missing	SRR1817644	WGS	GENOMIC	RANDOM	PAIRED	ILLUMINA	Illumina HiSeq 2000	867993192	4296996	SRR1817644	7008-7075	Tn4401d	C8015T	none	none	2	Tn4401d-2	GTTCT	TCTCT	160	162	1
PRJNA259658	SAMN03283679	Enterobacter cloacae complex sp. 44246	USA: NYC	SRR1817645	WGS	GENOMIC	RANDOM	PAIRED	ILLUMINA	Illumina HiSeq 2000	1331558144	6591872	SRR1817645	none	Tn4401b	none	none	none	1	Tn4401b-1	GTTCT	GTTCT	204	197	1
PRJNA259658	SAMN03283642	Klebsiella aerogenes	USA:NYC	SRR1817646	WGS	GENOMIC	RANDOM	PAIRED	ILLUMINA	Illumina HiSeq 2000	654627662	3240731	SRR1817646	none	Tn4401b	none	none	none	1	Tn4401b-1	GTTCT	GTTCT	87	62	1
PRJNA259658	SAMN03283689	Enterobacter hormaechei subsp. steigerwaltii	Colombia	SRR1817647	WGS	GENOMIC	RANDOM	PAIRED	ILLUMINA	Illumina HiSeq 2000	1517452482	7512141	SRR1817647	none	Tn4401b	none	none	none	1	Tn4401b-1	ATTAC	ATTAC	295	250	1
PRJNA259658	SAMN03283667	Enterobacter hormaechei subsp. oharae	Colombia	SRR1817835	WGS	GENOMIC	RANDOM	PAIRED	ILLUMINA	Illumina HiSeq 2000	631796612	3127706	SRR1817835	none	Tn4401b	none	none	none	1	Tn4401b-1	ATTAC	ATTAC	107	92	1
PRJNA259658	SAMN03283648	Enterobacter hormaechei subsp. steigerwaltii	Colombia	SRR1817836	WGS	GENOMIC	RANDOM	PAIRED	ILLUMINA	Illumina HiSeq 2000	610034950	3019975	SRR1817836	none	Tn4401b	none	none	none	1	Tn4401b-1	GATCT	GATCT	237	163	1
PRJNA259658	SAMN03283614	Klebsiella aerogenes	USA: NYC	SRR1818025	WGS	GENOMIC	RANDOM	PAIRED	ILLUMINA	Illumina HiSeq 2000	1892749090	9370045	SRR1818025	7008-7075	Tn4401d	C8015T	none	none	2	Tn4401d-2	GTTCT	TCTCT	394	348	1
PRJNA259658	SAMN03283637	Enterobacter cloacae complex sp. 35009	USA: NYC	SRR1818034	WGS	GENOMIC	RANDOM	PAIRED	ILLUMINA	Illumina HiSeq 2000	1365171752	6758276	SRR1818034	none	Tn4401b	none	none	none	1	Tn4401b-1	GTTCT	GTTCT	250	177	1
PRJNA259658	SAMN03283632	Enterobacter hormaechei subsp. oharae	USA: NYC	SRR1818046	WGS	GENOMIC	RANDOM	PAIRED	ILLUMINA	Illumina HiSeq 2000	2264846422	11212111	SRR1818046	none	Tn4401b	none	none	none	1	Tn4401b-1	TTCAG	TTCAG	1730	1389	1
PRJNA259658	SAMN03283640	Enterobacter hormaechei subsp. oharae	USA: NYC	SRR1818047	WGS	GENOMIC	RANDOM	PAIRED	ILLUMINA	Illumina HiSeq 2000	1525946582	7554191	SRR1818047	7008-7075	Tn4401d	C8015T	none	none	2	Tn4401d-2	GTTCT	TCTCT	350	263	1
PRJNA259658	SAMN03283671	Enterobacter hormaechei subsp. oharae	USA: FL	SRR1818050	WGS	GENOMIC	RANDOM	PAIRED	ILLUMINA	Illumina HiSeq 2000	1555301020	7699510	SRR1818050	none	Tn4401b	none	G2069R|G3779S|A3782R|A3802W|G3810K|C3824Y|C3827Y|G3830S|T4151Y|G4163S|C4166Y|A4170R|G4175R|G4179R|C4184Y|C4190Y|C4214S|C4230Y|C4241Y|G4243K|G4244R|G4247S|C4259Y|G4436R|C4508S|C4511Y|C7509S|T7917K|C8015Y	G474,A180|G411,C146|A426,G154|A420,T167|G427,T164|C454,T128|C471,T125|G454,C125|T431,C120|G418,C119|C418,T120|A417,G123|G396,A129|G396,A127|C398,T142|C390,T167|C388,G173|C445,T169|C434,T119|G433,T117|G431,A117|G440,C118|C450,T114|G401,A189|C388,G108|C385,T107|C152,G205|T157,G241|C237,T156	unknown	Tn4401b-unknown	AAAGC|GTTCT	AAAGC|GTTCT	196|121	164|86	1
PRJNA259658	SAMN03283650	Enterobacter cloacae complex sp. 35731	USA: FL	SRR1818051	WGS	GENOMIC	RANDOM	PAIRED	ILLUMINA	Illumina HiSeq 2000	1425064348	7054774	SRR1818051	1-7127|9198-10006	Tn4401_truncC	none	none	none	1	Tn4401_truncC-1	none	none	none	none	1
PRJNA259658	SAMN03283673	Enterobacter sp. 42324	USA: MI	SRR1818071	WGS	GENOMIC	RANDOM	PAIRED	ILLUMINA	Illumina HiSeq 2000	1300303290	6437145	SRR1818071	none	Tn4401b	C8015T	none	none	2	Tn4401b-2	GTTCT	GTTCT	128	99	1
PRJNA259658	SAMN03283663	Enterobacter hormaechei subsp. oharae	USA: NJ	SRR1818074	WGS	GENOMIC	RANDOM	PAIRED	ILLUMINA	Illumina HiSeq 2000	1485161570	7352285	SRR1818074	7008-7075	Tn4401d	C8015T	none	none	2	Tn4401d-2	GTTCT	TCTCT	296	229	1
PRJNA259658	SAMN03283668	Enterobacter cloacae complex sp. 44242	USA: NYC	SRR1818075	WGS	GENOMIC	RANDOM	PAIRED	ILLUMINA	Illumina HiSeq 2000	762220942	3773371	SRR1818075	none	Tn4401b	none	none	none	1	Tn4401b-1	GTTCT	GTTCT	129	122	1
PRJNA259658	SAMN03283676	Enterobacter sp. 44593	Colombia	SRR1818076	WGS	GENOMIC	RANDOM	PAIRED	ILLUMINA	Illumina HiSeq 2000	546538270	2705635	SRR1818076	none	Tn4401b	G4891A	none	none	unknown	Tn4401b-unknown	ATTAC	ATTAC	198	135	1
PRJNA259658	SAMN03283316	Enterobacter hormaechei subsp. oharae	USA: NJ	SRR1820163	WGS	GENOMIC	RANDOM	PAIRED	ILLUMINA	Illumina HiSeq 2000	1609944848	7970024	SRR1820163	7008-7075	Tn4401d	C8015T	none	none	2	Tn4401d-2	GTTCT	TCTCT	349	345	1
PRJNA259658	SAMN03283310	Enterobacter hormaechei subsp. oharae	USA: NJ	SRR1820164	WGS	GENOMIC	RANDOM	PAIRED	ILLUMINA	Illumina HiSeq 2000	1434452702	7101251	SRR1820164	7008-7075	Tn4401d	C8015T	none	none	2	Tn4401d-2	GTTCT	TCTCT	345	276	1
PRJNA259658	SAMN03283307	Enterobacter hormaechei subsp. oharae	USA: NJ	SRR1820165	WGS	GENOMIC	RANDOM	PAIRED	ILLUMINA	Illumina HiSeq 2000	390288644	1932122	SRR1820165	7008-7075	Tn4401d	C8015T	none	none	2	Tn4401d-2	GTTCT	TCTCT	47	47	1
PRJNA259658	SAMN03283314	Enterobacter hormaechei subsp. oharae	USA: NJ	SRR1820166	WGS	GENOMIC	RANDOM	PAIRED	ILLUMINA	Illumina HiSeq 2000	1211813150	5999075	SRR1820166	7008-7075	Tn4401d	C8015T	none	none	2	Tn4401d-2	GTTCT	TCTCT	322	244	1
PRJNA259658	SAMN03283321	Enterobacter hormaechei subsp. oharae	USA: NYC	SRR1820167	WGS	GENOMIC	RANDOM	PAIRED	ILLUMINA	Illumina HiSeq 2000	1249525338	6185769	SRR1820167	7008-7075	Tn4401d	C8015T	none	none	2	Tn4401d-2	GTTCT	TCTCT	264	229	1
PRJNA259658	SAMN03283319	Enterobacter hormaechei subsp. oharae	USA: NYC	SRR1820168	WGS	GENOMIC	RANDOM	PAIRED	ILLUMINA	Illumina HiSeq 2000	1315410466	6511933	SRR1820168	none	Tn4401b	C8015T	none	none	2	Tn4401b-2	GTTCT	GTTCT	173	151	1
PRJNA259658	SAMN03283626	Enterobacter hormaechei subsp. oharae	USA: NYC	SRR1820173	WGS	GENOMIC	RANDOM	PAIRED	ILLUMINA	Illumina HiSeq 2000	1175576572	5819686	SRR1820173	none	Tn4401b	none	none	none	1	Tn4401b-1	TTCAG	TTCAG	164	129	1
PRJNA259658	SAMN03283624	Enterobacter hormaechei subsp. oharae	USA: NYC	SRR1820177	WGS	GENOMIC	RANDOM	PAIRED	ILLUMINA	Illumina HiSeq 2000	768417292	3804046	SRR1820177	7008-7075	Tn4401d	C8015T	none	none	2	Tn4401d-2	GTTCT	TCTCT	142	114	1
PRJNA259658	SAMN03283617	Enterobacter hormaechei subsp. oharae	USA: NYC	SRR1820179	WGS	GENOMIC	RANDOM	PAIRED	ILLUMINA	Illumina HiSeq 2000	1589775552	7870176	SRR1820179	none	Tn4401b	none	none	none	1	Tn4401b-1	TTCAG	TTCAG	195	159	1
PRJNA259658	SAMN03283621	Enterobacter hormaechei subsp. oharae	USA: NYC	SRR1820181	WGS	GENOMIC	RANDOM	PAIRED	ILLUMINA	Illumina HiSeq 2000	1270968042	6291921	SRR1820181	7008-7075	Tn4401d	C8015T	none	none	2	Tn4401d-2	GTTCT	TCTCT	222	221	1
PRJNA259658	SAMN03283620	Klebsiella aerogenes	USA: NYC	SRR1820183	WGS	GENOMIC	RANDOM	PAIRED	ILLUMINA	Illumina HiSeq 2000	627825898	3108049	SRR1820183	7008-7075	Tn4401d	C8015T	none	none	2	Tn4401d-2	GTTCT	TCTCT	113	89	1
PRJNA259658	SAMN03283309	Enterobacter hormaechei subsp. oharae	USA: NJ	SRR1820697	WGS	GENOMIC	RANDOM	PAIRED	ILLUMINA	Illumina HiSeq 2000	1344247178	6654689	SRR1820697	7008-7075	Tn4401d	C8015T	none	none	2	Tn4401d-2	GTTCT	TCTCT	311	235	1
PRJNA259658	SAMN03283312	Klebsiella aerogenes	USA: NJ	SRR1820699	WGS	GENOMIC	RANDOM	PAIRED	ILLUMINA	Illumina HiSeq 2000	1176913408	5826304	SRR1820699	7020-7118	Tn4401a	none	none	none	1	Tn4401a-1	ATTGA	ATTGA	170	157	1
PRJNA259658	SAMN03283318	Enterobacter hormaechei subsp. oharae	USA: NYC	SRR1820702	WGS	GENOMIC	RANDOM	PAIRED	ILLUMINA	Illumina HiSeq 2000	1212641956	6003178	SRR1820702	7008-7075	Tn4401d	C8015T	none	none	2	Tn4401d-2	GTTCT	TCTCT	87	92	1
PRJNA259658	SAMN03283305	Enterobacter hormaechei subsp. oharae	missing	SRR1820703	WGS	GENOMIC	RANDOM	PAIRED	ILLUMINA	Illumina HiSeq 2000	806593878	3993039	SRR1820703	7008-7075	Tn4401d	C8015T	none	none	2	Tn4401d-2	GTTCT	TCTCT	123	117	1
PRJNA259658	SAMN03283615	Enterobacter hormaechei subsp. oharae	USA: NYC	SRR1820706	WGS	GENOMIC	RANDOM	PAIRED	ILLUMINA	Illumina HiSeq 2000	1532906896	7588648	SRR1820706	none	Tn4401b	none	none	none	1	Tn4401b-1	GTTCT	GTTCT	245	187	1
PRJNA259658	SAMN03283628	Enterobacter hormaechei subsp. oharae	USA: NYC	SRR1820707	WGS	GENOMIC	RANDOM	PAIRED	ILLUMINA	Illumina HiSeq 2000	1389819994	6880297	SRR1820707	7008-7075	Tn4401d	C8015T	none	none	2	Tn4401d-2	GTTCT	TCTCT	101	93	1
PRJNA259658	SAMN03283629	Enterobacter hormaechei subsp. oharae	USA: NYC	SRR1820708	WGS	GENOMIC	RANDOM	PAIRED	ILLUMINA	Illumina HiSeq 2000	1161589284	5750442	SRR1820708	none	Tn4401b	C8015T	none	none	2	Tn4401b-2	GTTCT	GTTCT	90	72	1
PRJNA259658	SAMN03283623	Enterobacter hormaechei subsp. oharae	USA: NYC	SRR1820711	WGS	GENOMIC	RANDOM	PAIRED	ILLUMINA	Illumina HiSeq 2000	1605852934	7949767	SRR1820711	7008-7075	Tn4401d	C8015T	none	none	2	Tn4401d-2	GTTCT	TCTCT	362	278	1
PRJNA259658	SAMN03283619	Enterobacter hormaechei subsp. steigerwaltii	USA: NYC	SRR1820712	WGS	GENOMIC	RANDOM	PAIRED	ILLUMINA	Illumina HiSeq 2000	1513382586	7491993	SRR1820712	none	Tn4401b	A4621T|C8015T	none	none	unknown	Tn4401b-unknown	GTTCT	GTTCT	566	401	1
PRJNA259658	SAMN03283616	Klebsiella aerogenes	USA: NYC	SRR1820713	WGS	GENOMIC	RANDOM	PAIRED	ILLUMINA	Illumina HiSeq 2000	2593131974	12837287	SRR1820713	7008-7075	Tn4401d	C8015T	none	none	2	Tn4401d-2	GTTCT	TCTCT	518	462	1
PRJNA259658	SAMN03283613	Klebsiella aerogenes	USA: NYC	SRR1820714	WGS	GENOMIC	RANDOM	PAIRED	ILLUMINA	Illumina HiSeq 2000	1540517246	7626323	SRR1820714	7008-7075	Tn4401d	C8015T	none	none	2	Tn4401d-2	GTTCT	TCTCT	301	281	1
PRJNA278886	SAMN03657213	Klebsiella pneumoniae	USA: Boston	SRR2033747	WGS	GENOMIC	RANDOM	PAIRED	ILLUMINA	Illumina MiSeq	248190000	827300	SRR2033747	7020-7118	Tn4401a	none	A2280W	A10,T3	unknown	Tn4401a-unknown	ATTGA	ATTGA	23	12	1
PRJNA278886	SAMN03657214	Klebsiella pneumoniae	USA: Boston	SRR2033748	WGS	GENOMIC	RANDOM	PAIRED	ILLUMINA	Illumina MiSeq	408753300	1362511	SRR2033748	7020-7118	Tn4401a	none	none	none	1	Tn4401a-1	ATTGA	ATTGA	27	37	1
PRJNA278886	SAMN03657215	Klebsiella pneumoniae	USA: Boston	SRR2033759	WGS	GENOMIC	RANDOM	PAIRED	ILLUMINA	Illumina MiSeq	562139400	936899	SRR2033759	none	Tn4401b	C7509G|T7917G	none	none	6	Tn4401b-6	AAAGC	AAAGC	209	225	1
PRJNA278886	SAMN03657233	Enterobacter cloacae	USA: Boston	SRR2033760	WGS	GENOMIC	RANDOM	PAIRED	ILLUMINA	Illumina MiSeq	458968800	764948	SRR2033760	none	Tn4401b	C7509G|T7917G	G2069R|G3779S|A3782R|A3802W|G3810K|C3821Y|C3824Y|C3827Y|G3830S|T3845K|G3847S|C3848S|G3849R|G3850S|G3857R|C3863Y|A3876W|C3884S|T3897Y|C3899S|C4115Y|C4118S|A4120W|C4127S|C4130Y|C4145Y|T4151Y|G4163S|C4166Y|A4170R|G4175R|G4179R|C4184Y|C4190Y|C4214S|C4230Y|C4241Y|G4243K|G4244R|G4247S|C4259Y|C4268Y|C4271S|A4272R|C4274M|C4276M|T4281Y|G4436R|A4461W|A4464R|G4466R|A4467W|G4475R|G4483R|C4484M|G4487S|C4490M|…	G156,A117|G164,C51|A164,G51|A159,T56|G158,T54|C158,T45|C158,T44|C164,T44|G159,C45|T152,G36|G148,C36|C149,G36|G149,A35|G149,C35|G150,A38|C148,T40|A146,T40|C144,G40|T137,C42|C142,G43|C197,T82|C201,G82|A199,T85|C199,G84|C202,T85|C204,T102|T201,C103|G202,C106|C208,T104|A208,G107|G205,A108|G204,A107|C206,T108|C201,T116|C198,G125|C204,T122|C207,T106|G205,T109|G205,A109|G205,C109|C203,T108|C203,T102|C20…	unknown	Tn4401b-unknown	AAAGC	AAAGC	252	184	1
PRJNA278886	SAMN03657234	Enterobacter cloacae	USA: Boston	SRR2033761	WGS	GENOMIC	RANDOM	PAIRED	ILLUMINA	Illumina MiSeq	363580200	605967	SRR2033761	none	Tn4401b	C7509G|T7917G	G2069R|G3779S|A3782R|A3802W|G3810K|C3821Y|C3824Y|C3827Y|G3830S|T3845K|G3847S|C3848S|G3849R|G3850S|G3857R|C3863Y|A3876W|C3884S|T3897Y|C3899S|C4115Y|C4118S|A4120W|C4127S|C4130Y|C4145Y|T4151Y|G4163S|C4166Y|A4170R|G4175R|G4179R|C4184Y|C4190Y|C4214S|C4230Y|C4241Y|G4243K|G4244R|G4247S|C4259Y|C4268Y|C4271S|A4272R|C4274M|C4276M|T4281Y|G4436R|A4461W|A4464R|G4466R|A4467W|G4475R|G4483R|C4484M|G4487S|C4490M|…	G74,A69|G41,C44|A39,G45|A44,T44|G46,T42|C47,T33|C47,T33|C52,T33|G51,C33|T45,G26|G44,C26|C44,G26|G43,A26|G44,C26|G45,A26|C47,T27|A49,T27|C49,G26|T49,C27|C50,G26|C80,T35|C83,G35|A80,T35|C80,G35|C80,T36|C76,T44|T75,C45|G80,C47|C80,T48|A76,G47|G75,A43|G77,A47|C77,T52|C77,T55|C74,G58|C76,T59|C75,T51|G75,T50|G77,A50|G78,C51|C77,T51|C80,T39|C76,G43|A76,G41|C80,A40|C78,A43|T74,C44|G76,A56|A75,T51|A72,G53…	unknown	Tn4401b-unknown	AAAGC	AAAGC	70	57	1
PRJNA278886	SAMN03657235	Enterobacter cloacae	USA: Boston	SRR2033762	WGS	GENOMIC	RANDOM	PAIRED	ILLUMINA	Illumina MiSeq	382207800	637013	SRR2033762	none	Tn4401b	C7509G|T7917G	none	none	6	Tn4401b-6	TAGCA	TAGCA	70	74	1
PRJNA278886	SAMN03657236	Enterobacter cloacae	USA: Boston	SRR2033763	WGS	GENOMIC	RANDOM	PAIRED	ILLUMINA	Illumina MiSeq	504825000	841375	SRR2033763	none	Tn4401b	C7509G|T7917G	none	none	6	Tn4401b-6	TAGCA	TAGCA	105	86	1
PRJNA278886	SAMN03657237	Enterobacter cloacae	USA: Boston	SRR2033764	WGS	GENOMIC	RANDOM	PAIRED	ILLUMINA	Illumina MiSeq	860200800	1433668	SRR2033764	none	Tn4401b	C7509G|T7917G	none	none	6	Tn4401b-6	TAGCA	TAGCA	193	186	1
PRJNA278886	SAMN03657238	Enterobacter cloacae	USA: Boston	SRR2033765	WGS	GENOMIC	RANDOM	PAIRED	ILLUMINA	Illumina MiSeq	568144200	946907	SRR2033765	none	Tn4401b	C7509G|T7917G	none	none	6	Tn4401b-6	AAAGC	AAAGC	183	152	1
PRJNA278886	SAMN03657239	Enterobacter cloacae	USA: Boston	SRR2033766	WGS	GENOMIC	RANDOM	PAIRED	ILLUMINA	Illumina MiSeq	204831000	341385	SRR2033766	none	Tn4401b	C7509G|T7917G	none	none	6	Tn4401b-6	AAAGC	AAAGC	83	54	1
PRJNA278886	SAMN03657217	Klebsiella pneumoniae	USA: Boston	SRR2033781	WGS	GENOMIC	RANDOM	PAIRED	ILLUMINA	Illumina MiSeq	327514200	545857	SRR2033781	none	Tn4401b	C4202T|C8015T	none	none	unknown	Tn4401b-unknown	TTTAA	TTTAA	18	11	1
PRJNA278886	SAMN03657218	Klebsiella pneumoniae	USA: Boston	SRR2033783	WGS	GENOMIC	RANDOM	PAIRED	ILLUMINA	Illumina MiSeq	493986000	823310	SRR2033783	none	Tn4401b	C4202T|C8015T	none	none	unknown	Tn4401b-unknown	GTTCT|TTTAA	GTTCT|TTTAA	105|69	96|37	1
PRJNA278886	SAMN03657219	Klebsiella pneumoniae	USA: Boston	SRR2033784	WGS	GENOMIC	RANDOM	PAIRED	ILLUMINA	Illumina MiSeq	612456000	1020760	SRR2033784	6920-7174	Tn4401e	none	none	none	1	Tn4401e-1	GGGAA	GGGAA	140	107	1
PRJNA278886	SAMN03657220	Klebsiella pneumoniae	USA: Boston	SRR2033785	WGS	GENOMIC	RANDOM	PAIRED	ILLUMINA	Illumina MiSeq	655690200	1092817	SRR2033785	none	Tn4401b	C8015T	none	none	2	Tn4401b-2	GTTCT	GTTCT	114	90	1
PRJNA278886	SAMN03657221	Klebsiella pneumoniae	USA: Boston	SRR2033786	WGS	GENOMIC	RANDOM	PAIRED	ILLUMINA	Illumina MiSeq	435694800	726158	SRR2033786	none	Tn4401b	C8015T	C2927M	C48,A5	unknown	Tn4401b-unknown	GAATC	GAATC	61	53	1
PRJNA278886	SAMN03657222	Klebsiella pneumoniae	USA: Boston	SRR2033787	WGS	GENOMIC	RANDOM	PAIRED	ILLUMINA	Illumina MiSeq	544485600	907476	SRR2033787	none	Tn4401b	C8015T	none	none	2	Tn4401b-2	GTTCT	GTTCT	144	80	1
PRJNA284203	SAMN03699770	Acinetobacter baumannii	Puerto Rico	SRR2034583	WGS	GENOMIC	RANDOM	PAIRED	ILLUMINA	Illumina MiSeq	3586024972	11931728	SRR2034583	1-4922|6920-7174	unknown	C4926T	none	none	unknown	unknown-unknown	none	GGGAA	none	588	1
PRJNA278293	SAMN03473852	Klebsiella pneumoniae	USA	SRR2048069	WGS	GENOMIC	RANDOM	PAIRED	ILLUMINA	Illumina HiSeq 2000	1961957320	9712660	SRR2048069	7020-7118	Tn4401a	C126T	none	none	unknown	Tn4401a-unknown	ATTGA	ATTGA	404	413	1
PRJNA278293	SAMN03473849	Klebsiella pneumoniae	USA	SRR2048070	WGS	GENOMIC	RANDOM	PAIRED	ILLUMINA	Illumina HiSeq 2000	1351565436	6690918	SRR2048070	7020-7118	Tn4401a	C126T|G9053T	none	none	unknown	Tn4401a-unknown	ATTGA	ATTGA	125	110	1
PRJNA278293	SAMN03473851	Klebsiella pneumoniae	USA	SRR2048071	WGS	GENOMIC	RANDOM	PAIRED	ILLUMINA	Illumina HiSeq 2000	2918996758	14450479	SRR2048071	7020-7118	Tn4401a	C126T	none	none	unknown	Tn4401a-unknown	ATTGA	ATTGA	414	432	1
PRJNA278293	SAMN03473850	Klebsiella pneumoniae	USA	SRR2048074	WGS	GENOMIC	RANDOM	PAIRED	ILLUMINA	Illumina HiSeq 2000	1655003776	8193088	SRR2048074	7020-7118	Tn4401a	C126T	none	none	unknown	Tn4401a-unknown	ATTGA	ATTGA	236	216	1
PRJNA278293	SAMN03473853	Klebsiella pneumoniae	USA	SRR2048075	WGS	GENOMIC	RANDOM	PAIRED	ILLUMINA	Illumina HiSeq 2000	4220316512	20892656	SRR2048075	7020-7118	Tn4401a	C126T	none	none	unknown	Tn4401a-unknown	ATTGA	ATTGA|CATTG	9920	9191|19	1
PRJNA278293	SAMN03473856	Klebsiella pneumoniae	USA	SRR2048076	WGS	GENOMIC	RANDOM	PAIRED	ILLUMINA	Illumina HiSeq 2000	751912882	3722341	SRR2048076	7020-7118	Tn4401a	C126T	none	none	unknown	Tn4401a-unknown	ATTGA	ATTGA	123	99	1
PRJNA278293	SAMN03473856	Klebsiella pneumoniae	USA	SRR2048077	WGS	GENOMIC	RANDOM	PAIRED	ILLUMINA	Illumina HiSeq 2500	701316730	3471865	SRR2048077	7020-7118	Tn4401a	C126T	none	none	unknown	Tn4401a-unknown	ATTGA	ATTGA	103	142	1
PRJNA278293	SAMN03473855	Klebsiella pneumoniae	USA	SRR2048078	WGS	GENOMIC	RANDOM	PAIRED	ILLUMINA	Illumina HiSeq 2000	257396884	1274242	SRR2048078	7020-7118	Tn4401a	C126T	none	none	unknown	Tn4401a-unknown	ATTGA	ATTGA	41	51	1
PRJNA278293	SAMN03473855	Klebsiella pneumoniae	USA	SRR2048079	WGS	GENOMIC	RANDOM	PAIRED	ILLUMINA	Illumina HiSeq 2500	1588263582	7862691	SRR2048079	7020-7118	Tn4401a	C126T	none	none	unknown	Tn4401a-unknown	ATTGA	ATTGA	324	327	1
PRJNA278293	SAMN03473854	Klebsiella pneumoniae	USA	SRR2048080	WGS	GENOMIC	RANDOM	PAIRED	ILLUMINA	Illumina HiSeq 2000	1265550200	6265100	SRR2048080	7020-7118	Tn4401a	C126T	none	none	unknown	Tn4401a-unknown	ATTGA	ATTGA	139	129	1
PRJNA278293	SAMN03473857	Klebsiella pneumoniae	USA	SRR2048081	WGS	GENOMIC	RANDOM	PAIRED	ILLUMINA	Illumina HiSeq 2000	1828034148	9049674	SRR2048081	7020-7118	Tn4401a	none	none	none	1	Tn4401a-1	ATTGA	ATTGA	132	163	1
PRJNA278293	SAMN03473859	Klebsiella pneumoniae	USA	SRR2048082	WGS	GENOMIC	RANDOM	PAIRED	ILLUMINA	Illumina HiSeq 2000	1022855078	5063639	SRR2048082	7020-7118	Tn4401a	none	none	none	1	Tn4401a-1	ATTGA	ATTGA	97	86	1
PRJNA278293	SAMN03473859	Klebsiella pneumoniae	USA	SRR2048083	WGS	GENOMIC	RANDOM	PAIRED	ILLUMINA	Illumina HiSeq 2500	1232908212	6103506	SRR2048083	7020-7118	Tn4401a	none	none	none	1	Tn4401a-1	ATTGA	ATTGA	96	89	1
PRJNA278293	SAMN03473858	Klebsiella pneumoniae	USA	SRR2048084	WGS	GENOMIC	RANDOM	PAIRED	ILLUMINA	Illumina HiSeq 2000	3246947192	16073996	SRR2048084	7020-7118	Tn4401a	none	none	none	1	Tn4401a-1	ATTGA	ATTGA	369	357	1
PRJNA278293	SAMN03473884	Klebsiella pneumoniae	USA	SRR2048085	WGS	GENOMIC	RANDOM	PAIRED	ILLUMINA	Illumina HiSeq 2000	682286108	3377654	SRR2048085	none	Tn4401b	C8015T	none	none	2	Tn4401b-2	GTTCT	GTTCT	190	272	1
PRJNA278293	SAMN03473884	Klebsiella pneumoniae	USA	SRR2048086	WGS	GENOMIC	RANDOM	PAIRED	ILLUMINA	Illumina HiSeq 2500	1382773022	6845411	SRR2048086	none	Tn4401b	C8015T	none	none	2	Tn4401b-2	GTTCT	GTTCT	425	772	1
PRJNA278293	SAMN03473860	Klebsiella pneumoniae	USA	SRR2048089	WGS	GENOMIC	RANDOM	PAIRED	ILLUMINA	Illumina HiSeq 2000	880800800	4360400	SRR2048089	7020-7118	Tn4401a	none	none	none	1	Tn4401a-1	ATTGA	ATTGA	284	259	1
PRJNA278293	SAMN03473860	Klebsiella pneumoniae	USA	SRR2048090	WGS	GENOMIC	RANDOM	PAIRED	ILLUMINA	Illumina HiSeq 2500	3563151124	17639362	SRR2048090	7020-7118	Tn4401a	none	none	none	1	Tn4401a-1	ATTGA	ATTGA	1356	1337	1
PRJNA278293	SAMN03473861	Klebsiella pneumoniae	USA	SRR2048094	WGS	GENOMIC	RANDOM	PAIRED	ILLUMINA	Illumina HiSeq 2000	922909316	4568858	SRR2048094	7020-7118	Tn4401a	none	none	none	1	Tn4401a-1	ATTGA	ATTGA	76	70	1
PRJNA278293	SAMN03473861	Klebsiella pneumoniae	USA	SRR2048095	WGS	GENOMIC	RANDOM	PAIRED	ILLUMINA	Illumina HiSeq 2500	630469674	3121137	SRR2048095	7020-7118	Tn4401a	none	none	none	1	Tn4401a-1	ATTGA	ATTGA	71	53	1
PRJNA278293	SAMN03473862	Klebsiella pneumoniae	USA	SRR2048096	WGS	GENOMIC	RANDOM	PAIRED	ILLUMINA	Illumina HiSeq 2000	1015664282	5028041	SRR2048096	7020-7118	Tn4401a	none	none	none	1	Tn4401a-1	ATTGA	ATTGA	149	136	1
PRJNA278293	SAMN03473862	Klebsiella pneumoniae	USA	SRR2048097	WGS	GENOMIC	RANDOM	PAIRED	ILLUMINA	Illumina HiSeq 2500	1101718908	5454054	SRR2048097	7020-7118	Tn4401a	none	none	none	1	Tn4401a-1	ATTGA	ATTGA	160	205	1
PRJNA278293	SAMN03473870	Klebsiella pneumoniae	USA	SRR2048101	WGS	GENOMIC	RANDOM	PAIRED	ILLUMINA	Illumina HiSeq 2000	6328818166	31330783	SRR2048101	7020-7118	Tn4401a	none	none	none	1	Tn4401a-1	ATTGA	ATTGA	546	481	1
PRJNA278293	SAMN03473869	Klebsiella pneumoniae	USA	SRR2048105	WGS	GENOMIC	RANDOM	PAIRED	ILLUMINA	Illumina HiSeq 2000	4405730090	21810545	SRR2048105	7020-7118	Tn4401a	none	none	none	1	Tn4401a-1	ATTGA	ATTGA	391	361	1
PRJNA278293	SAMN03473885	Klebsiella pneumoniae	USA	SRR2048106	WGS	GENOMIC	RANDOM	PAIRED	ILLUMINA	Illumina HiSeq 2000	711534294	3522447	SRR2048106	none	Tn4401b	C8015T	none	none	2	Tn4401b-2	GTTCT	GTTCT	78	231	1
PRJNA278293	SAMN03473885	Klebsiella pneumoniae	USA	SRR2048107	WGS	GENOMIC	RANDOM	PAIRED	ILLUMINA	Illumina HiSeq 2500	937104058	4639129	SRR2048107	none	Tn4401b	C8015T	none	none	2	Tn4401b-2	GTTCT	GTTCT	151	491	1
PRJNA278293	SAMN03473863	Klebsiella pneumoniae	USA	SRR2048108	WGS	GENOMIC	RANDOM	PAIRED	ILLUMINA	Illumina HiSeq 2000	5951613466	29463433	SRR2048108	7020-7118	Tn4401a	none	none	none	1	Tn4401a-1	ATTGA	ATTGA	1051	1075	1
PRJNA278293	SAMN03473866	Klebsiella pneumoniae	USA	SRR2048109	WGS	GENOMIC	RANDOM	PAIRED	ILLUMINA	Illumina HiSeq 2000	3372948934	16697767	SRR2048109	7020-7118	Tn4401a	none	none	none	1	Tn4401a-1	ATTGA	ATTGA	505	502	1
PRJNA278293	SAMN03473864	Klebsiella pneumoniae	USA	SRR2048110	WGS	GENOMIC	RANDOM	PAIRED	ILLUMINA	Illumina HiSeq 2000	835024772	4133786	SRR2048110	7020-7118	Tn4401a	none	none	none	1	Tn4401a-1	ATTGA	ATTGA	184	144	1
PRJNA278293	SAMN03473864	Klebsiella pneumoniae	USA	SRR2048111	WGS	GENOMIC	RANDOM	PAIRED	ILLUMINA	Illumina HiSeq 2500	535462004	2650802	SRR2048111	7020-7118	Tn4401a	none	none	none	1	Tn4401a-1	ATTGA	ATTGA	122	91	1
PRJNA278293	SAMN03473867	Klebsiella pneumoniae	USA	SRR2048112	WGS	GENOMIC	RANDOM	PAIRED	ILLUMINA	Illumina HiSeq 2000	555624836	2750618	SRR2048112	7020-7118	Tn4401a	none	none	none	1	Tn4401a-1	ATTGA	ATTGA	159	164	1
PRJNA278293	SAMN03473867	Klebsiella pneumoniae	USA	SRR2048113	WGS	GENOMIC	RANDOM	PAIRED	ILLUMINA	Illumina HiSeq 2500	945494330	4680665	SRR2048113	7020-7118	Tn4401a	none	none	none	1	Tn4401a-1	ATTGA	ATTGA	277	325	1
PRJNA278293	SAMN03473882	Klebsiella pneumoniae	USA	SRR2048116	WGS	GENOMIC	RANDOM	PAIRED	ILLUMINA	Illumina HiSeq 2000	5796772588	28696894	SRR2048116	7020-7118	Tn4401a	C126T	none	none	unknown	Tn4401a-unknown	ATTGA	ATTGA	1928	1679	1
PRJNA278293	SAMN03473865	Klebsiella pneumoniae	USA	SRR2048117	WGS	GENOMIC	RANDOM	PAIRED	ILLUMINA	Illumina HiSeq 2000	732781866	3627633	SRR2048117	7020-7118	Tn4401a	C7177A	none	none	unknown	Tn4401a-unknown	ATTGA	ATTGA	128	110	1
PRJNA278293	SAMN03473865	Klebsiella pneumoniae	USA	SRR2048118	WGS	GENOMIC	RANDOM	PAIRED	ILLUMINA	Illumina HiSeq 2500	545829048	2702124	SRR2048118	7020-7118	Tn4401a	C7177A	none	none	unknown	Tn4401a-unknown	ATTGA	ATTGA	111	102	1
PRJNA278293	SAMN03473888	Klebsiella pneumoniae	USA	SRR2048203	WGS	GENOMIC	RANDOM	PAIRED	ILLUMINA	Illumina HiSeq 2500	1279865940	6335970	SRR2048203	7020-7118	Tn4401a	C126T	none	none	unknown	Tn4401a-unknown	ATTGA	ATTGA	262	272	1
PRJNA278293	SAMN03473887	Klebsiella pneumoniae	USA	SRR2048204	WGS	GENOMIC	RANDOM	PAIRED	ILLUMINA	Illumina HiSeq 2500	992163804	4911702	SRR2048204	7020-7118	Tn4401a	C126T	none	none	unknown	Tn4401a-unknown	ATTGA	ATTGA	132	148	1
PRJNA278293	SAMN03473887	Klebsiella pneumoniae	USA	SRR2048205	WGS	GENOMIC	RANDOM	PAIRED	ILLUMINA	Illumina HiSeq 2500	450860970	2231985	SRR2048205	7020-7118	Tn4401a	C126T	none	none	unknown	Tn4401a-unknown	ATTGA	ATTGA	62	53	1
PRJNA278293	SAMN03473871	Klebsiella pneumoniae	USA	SRR2048206	WGS	GENOMIC	RANDOM	PAIRED	ILLUMINA	Illumina HiSeq 2000	478922002	2370901	SRR2048206	7020-7118	Tn4401a	none	none	none	1	Tn4401a-1	ATTGA	ATTGA	147	108	1
PRJNA278293	SAMN03473871	Klebsiella pneumoniae	USA	SRR2048207	WGS	GENOMIC	RANDOM	PAIRED	ILLUMINA	Illumina HiSeq 2500	934265150	4625075	SRR2048207	7020-7118	Tn4401a	none	none	none	1	Tn4401a-1	ATTGA	ATTGA	294	328	1
PRJNA278293	SAMN03473872	Klebsiella pneumoniae	USA	SRR2048208	WGS	GENOMIC	RANDOM	PAIRED	ILLUMINA	Illumina HiSeq 2000	884514368	4378784	SRR2048208	7020-7118	Tn4401a	C126T	none	none	unknown	Tn4401a-unknown	ATTGA	ATTGA	272	229	1
PRJNA278293	SAMN03473872	Klebsiella pneumoniae	USA	SRR2048209	WGS	GENOMIC	RANDOM	PAIRED	ILLUMINA	Illumina HiSeq 2500	1006925762	4984781	SRR2048209	7020-7118	Tn4401a	C126T	none	none	unknown	Tn4401a-unknown	ATTGA	ATTGA	312	280	1
PRJNA278293	SAMN03473868	Klebsiella pneumoniae	USA	SRR2048210	WGS	GENOMIC	RANDOM	PAIRED	ILLUMINA	Illumina HiSeq 2000	869755036	4305718	SRR2048210	7020-7118	Tn4401a	G6294A	none	none	unknown	Tn4401a-unknown	ATTGA	ATTGA	154	135	1
PRJNA278293	SAMN03473868	Klebsiella pneumoniae	USA	SRR2048211	WGS	GENOMIC	RANDOM	PAIRED	ILLUMINA	Illumina HiSeq 2500	729916092	3613446	SRR2048211	7020-7118	Tn4401a	G6294A	none	none	unknown	Tn4401a-unknown	ATTGA	ATTGA	113	134	1
PRJNA278293	SAMN03473873	Klebsiella pneumoniae	USA	SRR2048212	WGS	GENOMIC	RANDOM	PAIRED	ILLUMINA	Illumina HiSeq 2000	1288160666	6377033	SRR2048212	7020-7118	Tn4401a	C2520T	none	none	unknown	Tn4401a-unknown	ATTGA	ATTGA	94	72	1
PRJNA278293	SAMN03473874	Klebsiella pneumoniae	USA	SRR2048213	WGS	GENOMIC	RANDOM	PAIRED	ILLUMINA	Illumina HiSeq 2500	1121482386	5551893	SRR2048213	7020-7118	Tn4401a	G6294A	none	none	unknown	Tn4401a-unknown	ATTGA	ATTGA	231	207	1
PRJNA278293	SAMN03473874	Klebsiella pneumoniae	USA	SRR2048214	WGS	GENOMIC	RANDOM	PAIRED	ILLUMINA	Illumina HiSeq 2500	434692284	2151942	SRR2048214	7020-7118	Tn4401a	G6294A	none	none	unknown	Tn4401a-unknown	ATTGA	ATTGA	78	94	1
PRJNA278293	SAMN03473875	Klebsiella pneumoniae	USA	SRR2048215	WGS	GENOMIC	RANDOM	PAIRED	ILLUMINA	Illumina HiSeq 2500	1160422330	5744665	SRR2048215	7020-7118	Tn4401a	C2520T	none	none	unknown	Tn4401a-unknown	ATTGA	ATTGA	146	138	1
PRJNA278293	SAMN03473875	Klebsiella pneumoniae	USA	SRR2048216	WGS	GENOMIC	RANDOM	PAIRED	ILLUMINA	Illumina HiSeq 2500	358330224	1773912	SRR2048216	7020-7118	Tn4401a	C2520T	none	none	unknown	Tn4401a-unknown	ATTGA	ATTGA	34	54	1
PRJNA278293	SAMN03473876	Klebsiella pneumoniae	USA	SRR2048217	WGS	GENOMIC	RANDOM	PAIRED	ILLUMINA	Illumina HiSeq 2500	1059012270	5242635	SRR2048217	7020-7118	Tn4401a	none	none	none	1	Tn4401a-1	ATTGA	ATTGA	162	198	1
PRJNA278293	SAMN03473876	Klebsiella pneumoniae	USA	SRR2048218	WGS	GENOMIC	RANDOM	PAIRED	ILLUMINA	Illumina HiSeq 2500	318962848	1579024	SRR2048218	7020-7118	Tn4401a	none	none	none	1	Tn4401a-1	ATTGA	ATTGA	53	54	1
PRJNA259658	SAMN03732718	Enterobacter sp. GN02600	USA	SRR2051548	WGS	GENOMIC	RANDOM	PAIRED	ILLUMINA	NextSeq 500	860211062	2848381	SRR2051548	none	Tn4401b	none	none	none	1	Tn4401b-1	AAAAG|ATGAT|GTTCT	ATGAT|GTTCT	23|17|270	16|210	1
PRJNA286705	SAMN03777127	Klebsiella pneumoniae	China: Quzhou	SRR2064844	WGS	GENOMIC	RANDOM	PAIRED	ILLUMINA	Illumina MiSeq	1229028528	2448264	SRR2064844	1-7127|9198-10006	Tn4401_truncC	none	none	none	1	Tn4401_truncC-1	none	none	none	none	1
PRJNA286705	SAMN03777126	Klebsiella pneumoniae	China: Quzhou	SRR2064877	WGS	GENOMIC	RANDOM	PAIRED	ILLUMINA	Illumina MiSeq	1187686820	2365910	SRR2064877	1-7127|9198-10006	Tn4401_truncC	none	none	none	1	Tn4401_truncC-1	none	none	none	none	1
PRJNA286705	SAMN03777128	Klebsiella pneumoniae	China: Quzhou	SRR2064879	WGS	GENOMIC	RANDOM	PAIRED	ILLUMINA	Illumina MiSeq	1631495482	3249991	SRR2064879	1-7127|9198-10006	Tn4401_truncC	none	none	none	1	Tn4401_truncC-1	none	none	none	none	1
PRJNA286705	SAMN03777129	Klebsiella pneumoniae	China: Quzhou	SRR2064885	WGS	GENOMIC	RANDOM	PAIRED	ILLUMINA	Illumina HiSeq 2000	1042010334	5158467	SRR2064885	1-7127|9198-10006	Tn4401_truncC	none	none	none	1	Tn4401_truncC-1	none	none	none	none	1
PRJNA286705	SAMN03777130	Klebsiella pneumoniae	China: Quzhou	SRR2064887	WGS	GENOMIC	RANDOM	PAIRED	ILLUMINA	Illumina MiSeq	1100343894	5447247	SRR2064887	1-7127|9198-10006	Tn4401_truncC	none	none	none	1	Tn4401_truncC-1	none	none	none	none	1
PRJNA286705	SAMN03777131	Klebsiella pneumoniae	China: Quzhou	SRR2064888	WGS	GENOMIC	RANDOM	PAIRED	ILLUMINA	Illumina HiSeq 2000	1142407566	5655483	SRR2064888	1-7127|9198-10006	Tn4401_truncC	none	none	none	1	Tn4401_truncC-1	none	none	none	none	1
PRJNA286705	SAMN03777132	Klebsiella pneumoniae	China: Quzhou	SRR2064890	WGS	GENOMIC	RANDOM	PAIRED	ILLUMINA	Illumina HiSeq 2000	1149457366	5690383	SRR2064890	1-7127|9198-10006	Tn4401_truncC	none	none	none	1	Tn4401_truncC-1	none	none	none	none	1
PRJNA286705	SAMN03777133	Klebsiella pneumoniae	China: Quzhou	SRR2070616	WGS	GENOMIC	RANDOM	PAIRED	ILLUMINA	Illumina MiSeq	1479182658	2946579	SRR2070616	1-7127|9198-10006	Tn4401_truncC	none	none	none	1	Tn4401_truncC-1	none	none	none	none	1
PRJNA286705	SAMN03777134	Klebsiella pneumoniae	China: Quzhou	SRR2070618	WGS	GENOMIC	RANDOM	PAIRED	ILLUMINA	Illumina MiSeq	1446869420	2882210	SRR2070618	1-7127|9198-10006	Tn4401_truncC	none	none	none	1	Tn4401_truncC-1	none	none	none	none	1
PRJNA286705	SAMN03777135	Klebsiella pneumoniae	China: Quzhou	SRR2070619	WGS	GENOMIC	RANDOM	PAIRED	ILLUMINA	Illumina MiSeq	1613235734	3213617	SRR2070619	1-7127|9198-10006	Tn4401_truncC	none	none	none	1	Tn4401_truncC-1	none	none	none	none	1
PRJNA286705	SAMN03777136	Klebsiella pneumoniae	China: Quzhou	SRR2070620	WGS	GENOMIC	RANDOM	PAIRED	ILLUMINA	Illumina MiSeq	1329937556	2649278	SRR2070620	1-7127|9198-10006	Tn4401_truncC	none	none	none	1	Tn4401_truncC-1	none	none	none	none	1
PRJNA286705	SAMN03777137	Klebsiella pneumoniae	China: Quzhou	SRR2070621	WGS	GENOMIC	RANDOM	PAIRED	ILLUMINA	Illumina MiSeq	1366527332	2722166	SRR2070621	1-7127|9198-10006	Tn4401_truncC	none	none	none	1	Tn4401_truncC-1	none	none	none	none	1
PRJNA242078	SAMN02691392	Klebsiella pneumoniae	USA: Boston, MA	SRR2097560	RNA-Seq	TRANSCRIPTOMIC	RANDOM	PAIRED	ILLUMINA	Illumina HiSeq 2000	702443400	5165025	SRR2097560	1-6920|8780-10006	unknown	C8015T	none	none	2	unknown-2	none	none	none	none	1
PRJNA242037	SAMN02691351	Klebsiella pneumoniae	USA: Boston, MA	SRR2098634	RNA-Seq	TRANSCRIPTOMIC	RANDOM	PAIRED	ILLUMINA	Illumina HiSeq 2000	1454022376	10691341	SRR2098634	1-6714|9152-10006	unknown	C8015T	none	none	2	unknown-2	none	none	none	none	1
PRJNA242049	SAMN02691363	Klebsiella pneumoniae	USA: Boston, MA	SRR2098643	RNA-Seq	TRANSCRIPTOMIC	RANDOM	PAIRED	ILLUMINA	Illumina HiSeq 2000	1274026104	9367839	SRR2098643	5345-6409	unknown	C8015T	none	none	2	unknown-2	GTTCT	GTTCT	139	92	1
PRJNA242053	SAMN02691367	Klebsiella pneumoniae	USA: Boston, MA	SRR2098795	RNA-Seq	TRANSCRIPTOMIC	RANDOM	PAIRED	ILLUMINA	Illumina HiSeq 2000	341584400	2511650	SRR2098795	1-3399|3804-6919|8597-10006	unknown	C8015T	none	none	2	unknown-2	none	none	none	none	1
PRJNA242072	SAMN02691386	Klebsiella pneumoniae	USA: Boston, MA	SRR2098818	RNA-Seq	TRANSCRIPTOMIC	RANDOM	PAIRED	ILLUMINA	Illumina HiSeq 2000	1209748832	8895212	SRR2098818	5316-5425|6036-6134	unknown	C8015T	none	none	2	unknown-2	GTTCT	GTTCT	146	113	1
PRJNA242074	SAMN02691388	Klebsiella pneumoniae	USA: Boston, MA	SRR2098939	RNA-Seq	TRANSCRIPTOMIC	RANDOM	PAIRED	ILLUMINA	Illumina HiSeq 2000	1191878568	8763813	SRR2098939	1-6791|8703-10006	unknown	C8015T	none	none	2	unknown-2	none	none	none	none	1
PRJNA242045	SAMN02691359	Klebsiella pneumoniae	USA: Boston, MA	SRR2099439	RNA-Seq	TRANSCRIPTOMIC	RANDOM	PAIRED	ILLUMINA	Illumina HiSeq 2000	985406224	7245634	SRR2099439	1-1676|2191-3326|3983-6905|8791-10006	unknown	C8015T	none	none	2	unknown-2	none	none	none	none	1
PRJNA242033	SAMN02691347	Klebsiella pneumoniae	USA: Boston, MA	SRR2099490	RNA-Seq	TRANSCRIPTOMIC	RANDOM	PAIRED	ILLUMINA	Illumina HiSeq 2000	809215368	5950113	SRR2099490	5146-6559	unknown	C8015T	none	none	2	unknown-2	GTTCT	GTTCT	84	43	1
PRJNA242066	SAMN02691380	Klebsiella pneumoniae	USA: Boston, MA	SRR2099694	RNA-Seq	TRANSCRIPTOMIC	RANDOM	PAIRED	ILLUMINA	Illumina HiSeq 2000	405728528	2983298	SRR2099694	1-6777|8713-10006	unknown	C8015T	none	none	2	unknown-2	none	none	none	none	1
PRJNA242068	SAMN02691382	Klebsiella pneumoniae	USA: Boston, MA	SRR2099723	RNA-Seq	TRANSCRIPTOMIC	RANDOM	PAIRED	ILLUMINA	Illumina HiSeq 2000	323177344	2376304	SRR2099723	5026-6694	unknown	C8015T	none	none	2	unknown-2	GTTCT	GTTCT	38	19	1
PRJNA242041	SAMN02691355	Klebsiella pneumoniae	USA: Boston, MA	SRR2099848	RNA-Seq	TRANSCRIPTOMIC	RANDOM	PAIRED	ILLUMINA	Illumina HiSeq 2000	782083096	5750611	SRR2099848	5325-6451	unknown	C8015T	none	none	2	unknown-2	GTTCT	GTTCT	107	61	1
PRJNA242064	SAMN02691378	Klebsiella pneumoniae	USA: Boston, MA	SRR2099879	RNA-Seq	TRANSCRIPTOMIC	RANDOM	PAIRED	ILLUMINA	Illumina HiSeq 2000	1142846488	8403283	SRR2099879	5261-5431|5677-6013|6472-6599	unknown	C8015T	none	none	2	unknown-2	GTTCT	GTTCT	124	80	1
PRJNA242057	SAMN02691371	Klebsiella pneumoniae	USA: Boston, MA	SRR2099899	RNA-Seq	TRANSCRIPTOMIC	RANDOM	PAIRED	ILLUMINA	Illumina HiSeq 2000	619667680	4556380	SRR2099899	5090-5091|5327-5482|5692-6470	unknown	C8015T	none	none	2	unknown-2	GTTCT	GTTCT	98	42	1
PRJNA242070	SAMN02691384	Klebsiella pneumoniae	USA: Boston, MA	SRR2102287	RNA-Seq	TRANSCRIPTOMIC	RANDOM	PAIRED	ILLUMINA	Illumina HiSeq 2000	521974800	3838050	SRR2102287	1-1489|2335-2513|3693-6860|8770-10006	unknown	C8015T	none	none	2	unknown-2	none	none	none	none	1
PRJNA242076	SAMN02691390	Klebsiella pneumoniae	USA: Boston, MA	SRR2102370	RNA-Seq	TRANSCRIPTOMIC	RANDOM	PAIRED	ILLUMINA	Illumina HiSeq 2000	942834960	6932610	SRR2102370	5275-6046|6348-6353	unknown	C8015T	none	none	2	unknown-2	GTTCT	GTTCT	137	55	1
PRJNA242061	SAMN02691375	Klebsiella pneumoniae	USA: Boston, MA	SRR2102544	RNA-Seq	TRANSCRIPTOMIC	RANDOM	PAIRED	ILLUMINA	Illumina HiSeq 2000	1001591312	7364642	SRR2102544	1-1613|1821-6805|8762-10006	unknown	C8015T	none	none	2	unknown-2	none	none	none	none	1
PRJNA271899	SAMN03280363	Klebsiella pneumoniae	USA	SRR2127282	WGS	GENOMIC	RANDOM	PAIRED	ILLUMINA	Illumina HiSeq 2000	401879808	1989504	SRR2127282	7008-7075	Tn4401d	C8015T	none	none	2	Tn4401d-2	GTTCT	TCTCT	28	20	1
PRJNA271899	SAMN03280307	Klebsiella pneumoniae	USA	SRR2127284	WGS	GENOMIC	RANDOM	PAIRED	ILLUMINA	Illumina HiSeq 2000	207983442	1029621	SRR2127284	7008-7075	Tn4401d	C8015T	none	none	2	Tn4401d-2	GTTCT	TCTCT	19	13	1
PRJNA271899	SAMN03280343	Klebsiella pneumoniae	USA	SRR2127287	WGS	GENOMIC	RANDOM	PAIRED	ILLUMINA	Illumina HiSeq 2000	377874128	1870664	SRR2127287	7008-7075	Tn4401d	C8015T	none	none	2	Tn4401d-2	GTTCT	TCTCT	58	41	1
PRJNA271899	SAMN03280239	Klebsiella pneumoniae	USA	SRR2127288	WGS	GENOMIC	RANDOM	PAIRED	ILLUMINA	Illumina HiSeq 2000	461921480	2286740	SRR2127288	7008-7075	Tn4401d	C8015T	none	none	2	Tn4401d-2	GTTCT	TCTCT	14	18	1
PRJNA271899	SAMN03280338	Klebsiella pneumoniae	USA	SRR2127290	WGS	GENOMIC	RANDOM	PAIRED	ILLUMINA	Illumina HiSeq 2000	418448656	2071528	SRR2127290	7008-7075	Tn4401d	C8015T	none	none	2	Tn4401d-2	GTTCT	TCTCT	48	50	1
PRJNA271899	SAMN03280291	Klebsiella pneumoniae	USA	SRR2127291	WGS	GENOMIC	RANDOM	PAIRED	ILLUMINA	Illumina HiSeq 2000	424733886	2102643	SRR2127291	7008-7075	Tn4401d	C8015T	none	none	2	Tn4401d-2	GTTCT	TCTCT	34	32	1
PRJNA271899	SAMN03280368	Klebsiella pneumoniae	USA	SRR2127292	WGS	GENOMIC	RANDOM	PAIRED	ILLUMINA	Illumina HiSeq 2000	736673598	3646899	SRR2127292	7008-7075	Tn4401d	C8015T	none	none	2	Tn4401d-2	GTTCT	TCTCT	45	37	1
PRJNA271899	SAMN03280179	Enterobacter sp. BWH63	USA	SRR2127293	WGS	GENOMIC	RANDOM	PAIRED	ILLUMINA	Illumina HiSeq 2000	604145640	2990820	SRR2127293	none	Tn4401b	C7509G|T7917G	none	none	6	Tn4401b-6	TAGCA	TAGCA	101	125	1
PRJNA271899	SAMN03280242	Klebsiella pneumoniae	USA	SRR2127294	WGS	GENOMIC	RANDOM	PAIRED	ILLUMINA	Illumina HiSeq 2000	321359982	1590891	SRR2127294	7008-7075	Tn4401d	C8015T	none	none	2	Tn4401d-2	GTTCT	TCTCT	152	131	1
PRJNA271899	SAMN03280249	Klebsiella pneumoniae	USA	SRR2127298	WGS	GENOMIC	RANDOM	PAIRED	ILLUMINA	Illumina HiSeq 2000	482550326	2388863	SRR2127298	7008-7075	Tn4401d	C8015T	none	none	2	Tn4401d-2	GTTCT	TCTCT	25	21	1
PRJNA271899	SAMN03280252	Klebsiella pneumoniae	USA	SRR2127299	WGS	GENOMIC	RANDOM	PAIRED	ILLUMINA	Illumina HiSeq 2000	562891180	2786590	SRR2127299	7008-7075	Tn4401d	C8015T	none	none	2	Tn4401d-2	GAGTT|GTTCT	GAGTT|TCTCT	42|26	36|36	1
PRJNA271899	SAMN03280232	Klebsiella pneumoniae	USA	SRR2127300	WGS	GENOMIC	RANDOM	PAIRED	ILLUMINA	Illumina HiSeq 2000	506285326	2506363	SRR2127300	7008-7075	Tn4401d	C8015T	none	none	2	Tn4401d-2	GTTCT	TCTCT	18	15	1
PRJNA271899	SAMN03280229	Klebsiella pneumoniae	USA	SRR2127302	WGS	GENOMIC	RANDOM	PAIRED	ILLUMINA	Illumina HiSeq 2000	600863948	2974574	SRR2127302	none	Tn4401b	C8015T	none	none	2	Tn4401b-2	GTTCT	GTTCT	72	50	1
PRJNA271899	SAMN03280185	Enterobacter sp. MGH127	missing	SRR2127304	WGS	GENOMIC	RANDOM	PAIRED	ILLUMINA	Illumina HiSeq 2000	290213198	1436699	SRR2127304	none	Tn4401b	C7509G|T7917G	none	none	6	Tn4401b-6	AAAGC	AAAGC	75	64	1
PRJNA271899	SAMN03280351	Klebsiella pneumoniae	USA	SRR2127305	WGS	GENOMIC	RANDOM	PAIRED	ILLUMINA	Illumina HiSeq 2000	459608580	2275290	SRR2127305	7008-7075|9678-10006	unknown	C8015T	none	none	2	unknown-2	GTTCT|TTTTT	TCTCT|TTTTT	25|38	26|34	1
PRJNA271899	SAMN03280279	Klebsiella pneumoniae	USA	SRR2127308	WGS	GENOMIC	RANDOM	PAIRED	ILLUMINA	Illumina HiSeq 2000	364548794	1804697	SRR2127308	none	Tn4401b	none	none	none	1	Tn4401b-1	GTTCT	none	10	none	1
PRJNA271899	SAMN03280386	Klebsiella pneumoniae	missing	SRR2127310	WGS	GENOMIC	RANDOM	PAIRED	ILLUMINA	Illumina HiSeq 2000	565085102	2797451	SRR2127310	9768-10006	unknown	C8015T	C2046S|C2081Y|T2090Y|G2100S|C2102Y|A2105R|T2123Y|C2135Y|G2153R|T2155Y|C2164S|A2607R|A2609R|T2618Y|A2621R|A2626R|G2628R|A2666R|C2675Y|C2684Y|A2694M|T2696Y|C2705S|T2708K|A2716R|A2717R|C2747Y|T2760W|T2777Y|C3521Y|C3554S|A3561R|A3577R|A3693M|C3731Y|C3743M|T3752Y|C3758Y|C3770S|G3779S|G3785S|C3803S|C3806Y|G3812R|C3815Y|G3839S|T3845K|C3848Y|G3849R|G3850S|A3875R|G3881R|C3884Y|C3886Y|C3896Y|A3918R|G3920R|…	C393,G135|C369,T137|T360,C80|G373,C70|C372,T70|A369,G74|T372,C114|C375,T129|G365,A117|T355,C120|C370,G116|A298,G75|A298,G75|T311,C83|A296,G84|A306,G88|G308,A87|A321,G125|C313,T126|C319,T120|A295,C110|T289,C111|C276,G107|T280,G112|A283,G105|A266,G105|C279,T124|T287,A102|T295,C79|C338,T116|C337,G145|A318,G145|A328,G139|A352,C74|C351,T83|C346,A90|T338,C92|C338,T87|C341,G83|G335,C84|G340,C104|C357,G1…	unknown	unknown-unknown	GTTCT	none	161	none	1
PRJNA271899	SAMN03280343	Klebsiella pneumoniae	USA	SRR2127314	WGS	GENOMIC	RANDOM	PAIRED	ILLUMINA	Illumina HiSeq 2000	397969290	1970145	SRR2127314	7008-7075	Tn4401d	C8015T	none	none	2	Tn4401d-2	GTTCT	none	19	none	1
PRJNA271899	SAMN03280261	Klebsiella pneumoniae	USA	SRR2127315	WGS	GENOMIC	RANDOM	PAIRED	ILLUMINA	Illumina HiSeq 2000	382752832	1894816	SRR2127315	7008-7075	Tn4401d	C8015T	none	none	2	Tn4401d-2	GTTCT	TCTCT	37	33	1
PRJNA271899	SAMN03280226	Klebsiella pneumoniae	USA	SRR2127316	WGS	GENOMIC	RANDOM	PAIRED	ILLUMINA	Illumina HiSeq 2000	348672604	1726102	SRR2127316	7008-7075	Tn4401d	C8015T	none	none	2	Tn4401d-2	GTTCT	TCTCT	20	24	1
PRJNA271899	SAMN03280361	Klebsiella pneumoniae	USA	SRR2127318	WGS	GENOMIC	RANDOM	PAIRED	ILLUMINA	Illumina HiSeq 2000	311044448	1539824	SRR2127318	7008-7075	Tn4401d	C8015T	none	none	2	Tn4401d-2	GTTCT|TACTA	TACTA|TCTCT	35|46	44|24	1
PRJNA271899	SAMN03280289	Klebsiella pneumoniae	USA	SRR2127320	WGS	GENOMIC	RANDOM	PAIRED	ILLUMINA	Illumina HiSeq 2000	365389720	1808860	SRR2127320	7008-7075	Tn4401d	C8015T	none	none	2	Tn4401d-2	GTTCT	TCTCT	11	19	1
PRJNA271899	SAMN03280337	Klebsiella pneumoniae	USA	SRR2127321	WGS	GENOMIC	RANDOM	PAIRED	ILLUMINA	Illumina HiSeq 2000	335923778	1662989	SRR2127321	7008-7075	Tn4401d	C8015T	none	none	2	Tn4401d-2	GTTCT	TCTCT	26	20	1
PRJNA271899	SAMN03280341	Klebsiella pneumoniae	USA	SRR2127323	WGS	GENOMIC	RANDOM	PAIRED	ILLUMINA	Illumina HiSeq 2000	391507714	1938157	SRR2127323	7008-7075	Tn4401d	C8015T	none	none	2	Tn4401d-2	GTTCT	TCTCT	58	48	1
PRJNA271899	SAMN03280263	Klebsiella pneumoniae	USA	SRR2127325	WGS	GENOMIC	RANDOM	PAIRED	ILLUMINA	Illumina HiSeq 2000	374936038	1856119	SRR2127325	7008-7075	Tn4401d	C8015T	none	none	2	Tn4401d-2	GTTCT	TCTCT	58	54	1
PRJNA271899	SAMN03280426	Klebsiella pneumoniae	missing	SRR2127326	WGS	GENOMIC	RANDOM	PAIRED	ILLUMINA	Illumina HiSeq 2000	729967602	3613701	SRR2127326	7008-7075	Tn4401d	C8015T	none	none	2	Tn4401d-2	GTTCT	TCTCT	78	81	1
PRJNA271899	SAMN03280348	Klebsiella pneumoniae	USA	SRR2127327	WGS	GENOMIC	RANDOM	PAIRED	ILLUMINA	Illumina HiSeq 2000	261017734	1292167	SRR2127327	7008-7075	Tn4401d	C8015T	none	none	2	Tn4401d-2	GTTCT	TCTCT	48	37	1
PRJNA271899	SAMN03280266	Klebsiella pneumoniae	USA	SRR2127328	WGS	GENOMIC	RANDOM	PAIRED	ILLUMINA	Illumina HiSeq 2000	226485632	1121216	SRR2127328	7008-7075	Tn4401d	C8015T	none	none	2	Tn4401d-2	GTTCT	none	17	none	1
PRJNA271899	SAMN03280322	Klebsiella pneumoniae	USA	SRR2127333	WGS	GENOMIC	RANDOM	PAIRED	ILLUMINA	Illumina HiSeq 2000	365691104	1810352	SRR2127333	7008-7075	Tn4401d	C8015T	none	none	2	Tn4401d-2	GTTCT	TCTCT	20	16	1
PRJNA271899	SAMN03280394	Klebsiella pneumoniae	missing	SRR2127335	WGS	GENOMIC	RANDOM	PAIRED	ILLUMINA	Illumina HiSeq 2000	665688576	3295488	SRR2127335	7020-7118	Tn4401a	none	none	none	1	Tn4401a-1	ATTGA	ATTGA	60	64	1
PRJNA271899	SAMN03280246	Klebsiella pneumoniae	USA	SRR2127338	WGS	GENOMIC	RANDOM	PAIRED	ILLUMINA	Illumina HiSeq 2000	616164438	3050319	SRR2127338	7008-7075	Tn4401d	C8015T	none	none	2	Tn4401d-2	GTTCT	TCTCT	36	28	1
PRJNA271899	SAMN03280325	Klebsiella pneumoniae	USA	SRR2127343	WGS	GENOMIC	RANDOM	PAIRED	ILLUMINA	Illumina HiSeq 2000	398801328	1974264	SRR2127343	7008-7075	Tn4401d	C8015T	none	none	2	Tn4401d-2	GTTCT|TTTTT	TCTCT|TTTTT	17|40	28|42	1
PRJNA271899	SAMN03280257	Klebsiella pneumoniae	USA	SRR2127344	WGS	GENOMIC	RANDOM	PAIRED	ILLUMINA	Illumina HiSeq 2000	354601506	1755453	SRR2127344	7008-7075	Tn4401d	C8015T	none	none	2	Tn4401d-2	ATCCT|GTTCT	ATCCT|TCTCT	43|27	64|21	1
PRJNA271899	SAMN03280161	Citrobacter sp. MGH99	missing	SRR2127345	WGS	GENOMIC	RANDOM	PAIRED	ILLUMINA	Illumina HiSeq 2000	370554658	1834429	SRR2127345	none	Tn4401b	none	none	none	1	Tn4401b-1	ATTAC	ATTAC	36	36	1
PRJNA271899	SAMN03280332	Klebsiella pneumoniae	USA	SRR2127351	WGS	GENOMIC	RANDOM	PAIRED	ILLUMINA	Illumina HiSeq 2000	428095570	2119285	SRR2127351	7008-7075	Tn4401d	C8015T	none	none	2	Tn4401d-2	GTTCT	TCTCT	36	31	1
PRJNA271899	SAMN03280333	Klebsiella pneumoniae	USA	SRR2127352	WGS	GENOMIC	RANDOM	PAIRED	ILLUMINA	Illumina HiSeq 2000	308957990	1529495	SRR2127352	7008-7075	Tn4401d	C8015T	none	none	2	Tn4401d-2	none	TCTCT	none	12	1
PRJNA271899	SAMN03280319	Klebsiella pneumoniae	USA	SRR2127353	WGS	GENOMIC	RANDOM	PAIRED	ILLUMINA	Illumina HiSeq 2000	428149302	2119551	SRR2127353	7008-7075	Tn4401d	C927T|C8015T	none	none	unknown	Tn4401d-unknown	GTTCT	TCTCT	48	38	1
PRJNA271899	SAMN03280371	Klebsiella pneumoniae	USA	SRR2127354	WGS	GENOMIC	RANDOM	PAIRED	ILLUMINA	Illumina HiSeq 2000	719163430	3560215	SRR2127354	7008-7075	Tn4401d	C8015T	none	none	2	Tn4401d-2	GTTCT	TCTCT	55	34	1
PRJNA271899	SAMN03280301	Klebsiella pneumoniae	USA	SRR2127355	WGS	GENOMIC	RANDOM	PAIRED	ILLUMINA	Illumina HiSeq 2000	402091706	1990553	SRR2127355	7008-7075	Tn4401d	C8015T	none	none	2	Tn4401d-2	AAGGG	none	19	none	1
PRJNA271899	SAMN03280377	Klebsiella pneumoniae	USA	SRR2127357	WGS	GENOMIC	RANDOM	PAIRED	ILLUMINA	Illumina HiSeq 2000	628614708	3111954	SRR2127357	7008-7075	Tn4401d	C8015T	none	none	2	Tn4401d-2	GTTCT	TCTCT	47	33	1
PRJNA271899	SAMN03280205	Escherichia coli	missing	SRR2127358	WGS	GENOMIC	RANDOM	PAIRED	ILLUMINA	Illumina HiSeq 2000	351765022	1741411	SRR2127358	none	Tn4401b	C7187T|C8015T	none	none	unknown	Tn4401b-unknown	ATATT|ATCCA|TGTTT	ATATT|ATCCA|TGTTT	50|44|70	50|34|53	1
PRJNA271899	SAMN03280381	Klebsiella pneumoniae	USA	SRR2127365	WGS	GENOMIC	RANDOM	PAIRED	ILLUMINA	Illumina HiSeq 2000	497066854	2460727	SRR2127365	none	Tn4401b	C8015T	none	none	2	Tn4401b-2	GTTCT	GTTCT	38	27	1
PRJNA271899	SAMN03280339	Klebsiella pneumoniae	USA	SRR2127366	WGS	GENOMIC	RANDOM	PAIRED	ILLUMINA	Illumina HiSeq 2000	439228598	2174399	SRR2127366	7008-7075	Tn4401d	C8015T	none	none	2	Tn4401d-2	GTTCT	TCTCT	67	50	1
PRJNA271899	SAMN03280238	Klebsiella pneumoniae	USA	SRR2127367	WGS	GENOMIC	RANDOM	PAIRED	ILLUMINA	Illumina HiSeq 2000	445954390	2207695	SRR2127367	7008-7075	Tn4401d	C8015T	none	none	2	Tn4401d-2	GTTCT	TCTCT	25	17	1
PRJNA271899	SAMN03280375	Klebsiella pneumoniae	USA	SRR2127368	WGS	GENOMIC	RANDOM	PAIRED	ILLUMINA	Illumina HiSeq 2000	530371806	2625603	SRR2127368	7008-7075	Tn4401d	C8015T	none	none	2	Tn4401d-2	GTTCT	TCTCT	21	13	1
PRJNA271899	SAMN03280347	Klebsiella pneumoniae	USA	SRR2127373	WGS	GENOMIC	RANDOM	PAIRED	ILLUMINA	Illumina HiSeq 2000	404221190	2001095	SRR2127373	4727-01-01	unknown	C5446T|C8015T	none	none	unknown	unknown-unknown	none	GTTCT	none	74	1
PRJNA271899	SAMN03280280	Klebsiella pneumoniae	USA	SRR2127376	WGS	GENOMIC	RANDOM	PAIRED	ILLUMINA	Illumina HiSeq 2000	309984554	1534577	SRR2127376	7008-7075	Tn4401d	C8015T	none	none	2	Tn4401d-2	GTTCT	none	10	none	1
PRJNA271899	SAMN03280273	Klebsiella pneumoniae	USA	SRR2127377	WGS	GENOMIC	RANDOM	PAIRED	ILLUMINA	Illumina HiSeq 2000	352541712	1745256	SRR2127377	7008-7075	Tn4401d	C8015T	none	none	2	Tn4401d-2	GTTCT	TCTCT	27	14	1
PRJNA271899	SAMN03280296	Klebsiella pneumoniae	USA	SRR2127378	WGS	GENOMIC	RANDOM	PAIRED	ILLUMINA	Illumina HiSeq 2000	348020750	1722875	SRR2127378	7008-7075	Tn4401d	C8015T	none	none	2	Tn4401d-2	GTTCT	TCTCT	21	20	1
PRJNA271899	SAMN03280272	Klebsiella pneumoniae	USA	SRR2127379	WGS	GENOMIC	RANDOM	PAIRED	ILLUMINA	Illumina HiSeq 2000	408215740	2020870	SRR2127379	7008-7075	Tn4401d	C8015T	none	none	2	Tn4401d-2	GTTCT	CTCTC	15	22	1
PRJNA271899	SAMN03280428	Klebsiella pneumoniae	missing	SRR2127380	WGS	GENOMIC	RANDOM	PAIRED	ILLUMINA	Illumina HiSeq 2000	425504920	2106460	SRR2127380	7008-7075	Tn4401d	C8015T	none	none	2	Tn4401d-2	GTTCT	TCTCT	127	121	1
PRJNA271899	SAMN03280251	Klebsiella pneumoniae	USA	SRR2127381	WGS	GENOMIC	RANDOM	PAIRED	ILLUMINA	Illumina HiSeq 2000	519104852	2569826	SRR2127381	7008-7075	Tn4401d	C8015T	none	none	2	Tn4401d-2	GTTCT	TCTCT	92	46	1
PRJNA271899	SAMN03280256	Klebsiella pneumoniae	USA	SRR2127382	WGS	GENOMIC	RANDOM	PAIRED	ILLUMINA	Illumina HiSeq 2000	472655356	2339878	SRR2127382	7008-7075	Tn4401d	C8015T	none	none	2	Tn4401d-2	GTTCT	TCTCT	92	78	1
PRJNA271899	SAMN03280274	Klebsiella pneumoniae	USA	SRR2127384	WGS	GENOMIC	RANDOM	PAIRED	ILLUMINA	Illumina HiSeq 2000	379782422	1880111	SRR2127384	7008-7075	Tn4401d	C8015T	none	none	2	Tn4401d-2	GTTCT	TCTCT	32	32	1
PRJNA271899	SAMN03280332	Klebsiella pneumoniae	USA	SRR2127387	WGS	GENOMIC	RANDOM	PAIRED	ILLUMINA	Illumina HiSeq 2000	316675400	1567700	SRR2127387	7008-7075	Tn4401d	C8015T	none	none	2	Tn4401d-2	GTTCT	none	16	none	1
PRJNA271899	SAMN03280220	Klebsiella oxytoca	USA	SRR2127388	WGS	GENOMIC	RANDOM	PAIRED	ILLUMINA	Illumina HiSeq 2000	426802568	2112884	SRR2127388	7008-7075	Tn4401d	C8015T	none	none	2	Tn4401d-2	GTTCT	TCTCT	63	73	1
PRJNA271899	SAMN03280325	Klebsiella pneumoniae	USA	SRR2127389	WGS	GENOMIC	RANDOM	PAIRED	ILLUMINA	Illumina HiSeq 2000	386569622	1913711	SRR2127389	7008-7075	Tn4401d	C8015T	none	none	2	Tn4401d-2	GTTCT|TTTTT	TCTCT|TTTTT	44|80	44|57	1
PRJNA271899	SAMN03280277	Klebsiella pneumoniae	USA	SRR2127391	WGS	GENOMIC	RANDOM	PAIRED	ILLUMINA	Illumina HiSeq 2000	510453192	2526996	SRR2127391	7008-7075	Tn4401d	C8015T	none	none	2	Tn4401d-2	GTTCT	TCTCT	37	42	1
PRJNA271899	SAMN03280259	Klebsiella pneumoniae	USA	SRR2127393	WGS	GENOMIC	RANDOM	PAIRED	ILLUMINA	Illumina HiSeq 2000	455140542	2253171	SRR2127393	7008-7075	Tn4401d	C8015T	none	none	2	Tn4401d-2	none	TCTCT	none	10	1
PRJNA271899	SAMN03280245	Klebsiella pneumoniae	USA	SRR2127394	WGS	GENOMIC	RANDOM	PAIRED	ILLUMINA	Illumina HiSeq 2000	455797850	2256425	SRR2127394	7008-7075	Tn4401d	C8015T	none	none	2	Tn4401d-2	AAGGG|GTTCT	AAGGG|TCTCT	105|59	76|38	1
PRJNA271899	SAMN03280245	Klebsiella pneumoniae	USA	SRR2127396	WGS	GENOMIC	RANDOM	PAIRED	ILLUMINA	Illumina HiSeq 2000	376052088	1861644	SRR2127396	7008-7075	Tn4401d	C8015T	none	none	2	Tn4401d-2	AAGGG|GTTCT	AAGGG|TCTCT	114|48	98|39	1
PRJNA271899	SAMN03280348	Klebsiella pneumoniae	USA	SRR2127403	WGS	GENOMIC	RANDOM	PAIRED	ILLUMINA	Illumina HiSeq 2000	474355994	2348297	SRR2127403	7008-7075	Tn4401d	C8015T	none	none	2	Tn4401d-2	GTTCT	TCTCT	97	88	1
PRJNA271899	SAMN03280327	Klebsiella pneumoniae	USA	SRR2127406	WGS	GENOMIC	RANDOM	PAIRED	ILLUMINA	Illumina HiSeq 2000	490882624	2430112	SRR2127406	7008-7075	Tn4401d	C8015T	none	none	2	Tn4401d-2	GTTCT	TCTCT	16	14	1
PRJNA271899	SAMN03280381	Klebsiella pneumoniae	USA	SRR2127410	WGS	GENOMIC	RANDOM	PAIRED	ILLUMINA	Illumina HiSeq 2000	436205870	2159435	SRR2127410	none	Tn4401b	C8015T	none	none	2	Tn4401b-2	GTTCT	GTTCT	45	40	1
PRJNA271899	SAMN03280333	Klebsiella pneumoniae	USA	SRR2127412	WGS	GENOMIC	RANDOM	PAIRED	ILLUMINA	Illumina HiSeq 2000	386883126	1915263	SRR2127412	7008-7075	Tn4401d	C8015T	none	none	2	Tn4401d-2	GTTCT	TCTCT	27	19	1
PRJNA271899	SAMN03280390	Klebsiella pneumoniae	missing	SRR2127414	WGS	GENOMIC	RANDOM	PAIRED	ILLUMINA	Illumina HiSeq 2000	378833830	1875415	SRR2127414	none	Tn4401b	C8015T	none	none	2	Tn4401b-2	ATTAC|GTTCT	ATCAT|ATTAC	289|127	124|245	1
PRJNA271899	SAMN03280305	Klebsiella pneumoniae	USA	SRR2127415	WGS	GENOMIC	RANDOM	PAIRED	ILLUMINA	Illumina HiSeq 2000	311352094	1541347	SRR2127415	7008-7075	Tn4401d	C8015T	none	none	2	Tn4401d-2	GTTCT	TCTCT	10	18	1
PRJNA271899	SAMN03280359	Klebsiella pneumoniae	USA	SRR2127417	WGS	GENOMIC	RANDOM	PAIRED	ILLUMINA	Illumina HiSeq 2000	353120038	1748119	SRR2127417	7008-7075	Tn4401d	C8015T	none	none	2	Tn4401d-2	GTTCT	TCTCT	32	16	1
PRJNA271899	SAMN03280237	Klebsiella pneumoniae	USA	SRR2127418	WGS	GENOMIC	RANDOM	PAIRED	ILLUMINA	Illumina HiSeq 2000	616817302	3053551	SRR2127418	7008-7075	Tn4401d	C8015T	none	none	2	Tn4401d-2	GTTCT	TCTCT	22	13	1
PRJNA271899	SAMN03280301	Klebsiella pneumoniae	USA	SRR2127419	WGS	GENOMIC	RANDOM	PAIRED	ILLUMINA	Illumina HiSeq 2000	424501384	2101492	SRR2127419	7008-7075	Tn4401d	C8015T	none	none	2	Tn4401d-2	AAGGG|GTTCT	AAGGG|TCTCT	106|91	116|69	1
PRJNA271899	SAMN03280244	Klebsiella pneumoniae	USA	SRR2127420	WGS	GENOMIC	RANDOM	PAIRED	ILLUMINA	Illumina HiSeq 2000	504134228	2495714	SRR2127420	7008-7075	Tn4401d	C8015T	none	none	2	Tn4401d-2	GTTCT|TGGTT	TCTCT|TGGTT	29|92	28|59	1
PRJNA271899	SAMN03280212	Escherichia coli	missing	SRR2127421	WGS	GENOMIC	RANDOM	PAIRED	ILLUMINA	Illumina HiSeq 2000	518667724	2567662	SRR2127421	none	Tn4401b	T70C	none	none	unknown	Tn4401b-unknown	TACTC	TACTC	309	21	1
PRJNA271899	SAMN03280303	Klebsiella pneumoniae	USA	SRR2127422	WGS	GENOMIC	RANDOM	PAIRED	ILLUMINA	Illumina HiSeq 2000	523734086	2592743	SRR2127422	4727-01-01	unknown	C5446T|C8015T	none	none	unknown	unknown-unknown	none	GTTCT	none	49	1
PRJNA271899	SAMN03280191	Enterobacter sp. BIDMC100	missing	SRR2127424	WGS	GENOMIC	RANDOM	PAIRED	ILLUMINA	Illumina HiSeq 2000	235301316	1164858	SRR2127424	none	Tn4401b	none	none	none	1	Tn4401b-1	GTTCT	GTTCT	33	24	1
PRJNA271899	SAMN03280258	Klebsiella pneumoniae	USA	SRR2127425	WGS	GENOMIC	RANDOM	PAIRED	ILLUMINA	Illumina HiSeq 2000	404442784	2002192	SRR2127425	7008-7075	Tn4401d	C8015T	none	none	2	Tn4401d-2	GTTCT	TCTCT	30	30	1
PRJNA271899	SAMN03280167	Citrobacter sp. MGH109	missing	SRR2127429	WGS	GENOMIC	RANDOM	PAIRED	ILLUMINA	Illumina HiSeq 2000	486788488	2409844	SRR2127429	6731-01-01	unknown	none	none	none	1	unknown-1	none	AAGGT	none	66	1
PRJNA271899	SAMN03280415	Klebsiella pneumoniae	missing	SRR2127431	WGS	GENOMIC	RANDOM	PAIRED	ILLUMINA	Illumina HiSeq 2000	454913898	2252049	SRR2127431	none	Tn4401b	C7509G|T7917G	C2046S|C2081Y|A2088M|T2090Y|C2096Y|G2100S|C2102Y|A2105R|T2123Y|C2135Y|G2153R|T2155Y|C2164S|A2567R|G2583R|C2586Y|G2588S|C2589Y|C2596S|A2597R|A2607R|A2609R|T2618Y|A2621R|A2626R|G2628R|A2666R|C2675Y|C2684Y|A2694M|T2696Y|C2705S|T2708K|A2716R|A2717R|C2747Y|T2760W|T2777Y|G2786S|A2788W|C3521Y|C3554S|A3561R|A3577R|A3685R|G3687S|A3693M|T3698Y|T3708Y|C3710S|G3713R|C3716M|A3717W|G3725R|C3731Y|C3743M|T3752Y|…	C82,G43|C79,T50|A77,C33|T76,C34|C74,T34|G77,C34|C77,T34|A75,G34|T77,C53|C77,T52|G71,A46|T73,C46|C73,G44|A71,G28|G66,A20|C66,T20|G67,C20|C66,T20|C64,G20|A63,G20|A64,G37|A64,G37|T65,C38|A63,G39|A65,G40|G66,A40|A74,G57|C77,T56|C73,T54|A72,C52|T74,C52|C73,G58|T73,G58|A74,G53|A74,G53|C71,T51|T69,A45|T76,C39|G72,C31|A71,T31|C89,T44|C90,G60|A91,G61|A88,G58|A71,G48|G70,C48|A75,C46|T72,C44|T80,C20|C81,G20…	unknown	Tn4401b-unknown	AAAGC	AAAGC	49	38	1
PRJNA271899	SAMN03280382	Klebsiella pneumoniae	USA	SRR2127434	WGS	GENOMIC	RANDOM	PAIRED	ILLUMINA	Illumina HiSeq 2000	696658206	3448803	SRR2127434	none	Tn4401b	G3218T|C8015T	none	none	unknown	Tn4401b-unknown	GAATC	GAATC	37	37	1
PRJNA271899	SAMN03280271	Klebsiella pneumoniae	USA	SRR2127439	WGS	GENOMIC	RANDOM	PAIRED	ILLUMINA	Illumina HiSeq 2000	529883572	2623186	SRR2127439	7008-7075	Tn4401d	C8015T	none	none	2	Tn4401d-2	GTTCT	TCTCT	49	31	1
PRJNA271899	SAMN03280259	Klebsiella pneumoniae	USA	SRR2127440	WGS	GENOMIC	RANDOM	PAIRED	ILLUMINA	Illumina HiSeq 2000	392869396	1944898	SRR2127440	7008-7075|8931-8943	unknown	C8015T	none	none	2	unknown-2	GTTCT	TCTCT	12	10	1
PRJNA271899	SAMN03280285	Klebsiella pneumoniae	USA	SRR2127441	WGS	GENOMIC	RANDOM	PAIRED	ILLUMINA	Illumina HiSeq 2000	473657276	2344838	SRR2127441	7008-7075	Tn4401d	C8015T	none	none	2	Tn4401d-2	GTTCT	TCTCT	100	114	1
PRJNA271899	SAMN03280376	Klebsiella pneumoniae	USA	SRR2127442	WGS	GENOMIC	RANDOM	PAIRED	ILLUMINA	Illumina HiSeq 2000	481423974	2383287	SRR2127442	7008-7075	Tn4401d	C8015T	none	none	2	Tn4401d-2	GTTCT	TCTCT	35	43	1
PRJNA271899	SAMN03280163	Citrobacter sp. MGH103	missing	SRR2127443	WGS	GENOMIC	RANDOM	PAIRED	ILLUMINA	Illumina HiSeq 2000	555548076	2750238	SRR2127443	9768-10006	unknown	C8015T	none	none	2	unknown-2	GTTCT	none	93	none	1
PRJNA271899	SAMN03280248	Klebsiella pneumoniae	USA	SRR2127446	WGS	GENOMIC	RANDOM	PAIRED	ILLUMINA	Illumina HiSeq 2000	476182478	2357339	SRR2127446	7008-7075	Tn4401d	C8015T	none	none	2	Tn4401d-2	GTTCT	TCTCT	35	20	1
PRJNA271899	SAMN03280260	Klebsiella pneumoniae	USA	SRR2127447	WGS	GENOMIC	RANDOM	PAIRED	ILLUMINA	Illumina HiSeq 2000	344752592	1706696	SRR2127447	7008-7075	Tn4401d	C8015T	none	none	2	Tn4401d-2	GTTCT	TCTCT	22	10	1
PRJNA271899	SAMN03280254	Klebsiella pneumoniae	USA	SRR2127448	WGS	GENOMIC	RANDOM	PAIRED	ILLUMINA	Illumina HiSeq 2000	327636122	1621961	SRR2127448	7008-7075	Tn4401d	C8015T	none	none	2	Tn4401d-2	GTTCT|TTCCA	TCTCT|TTCCA	23|30	15|26	1
PRJNA271899	SAMN03280222	Klebsiella michiganensis	missing	SRR2127449	WGS	GENOMIC	RANDOM	PAIRED	ILLUMINA	Illumina HiSeq 2000	425208182	2104991	SRR2127449	none	Tn4401b	none	none	none	1	Tn4401b-1	CTCTT|GTTCT	ATTAT|CTCTT	288|87	64|209	1
PRJNA271899	SAMN03280313	Klebsiella pneumoniae	USA	SRR2127450	WGS	GENOMIC	RANDOM	PAIRED	ILLUMINA	Illumina HiSeq 2000	414321190	2051095	SRR2127450	7008-7075	Tn4401d	C8015T	none	none	2	Tn4401d-2	GTTCT	TCTCT	46	37	1
PRJNA271899	SAMN03280360	Klebsiella pneumoniae	USA	SRR2127451	WGS	GENOMIC	RANDOM	PAIRED	ILLUMINA	Illumina HiSeq 2000	403212806	1996103	SRR2127451	7008-7075	Tn4401d	C8015T	none	none	2	Tn4401d-2	GTTCT	TCTCT	33	21	1
PRJNA271899	SAMN03280222	Klebsiella michiganensis	missing	SRR2127454	WGS	GENOMIC	RANDOM	PAIRED	ILLUMINA	Illumina HiSeq 2000	633602896	3136648	SRR2127454	none	Tn4401b	none	none	none	1	Tn4401b-1	CTCTT|GTTCT	ATTAT|CTCTT	304|109	70|130	1
PRJNA271899	SAMN03280222	Klebsiella michiganensis	missing	SRR2127456	WGS	GENOMIC	RANDOM	PAIRED	ILLUMINA	Illumina HiSeq 2000	633734398	3137299	SRR2127456	none	Tn4401b	none	none	none	1	Tn4401b-1	CTCTT|GTTCT	ATTAT|CTCTT	272|88	91|125	1
PRJNA271899	SAMN03280363	Klebsiella pneumoniae	USA	SRR2127458	WGS	GENOMIC	RANDOM	PAIRED	ILLUMINA	Illumina HiSeq 2000	410581564	2032582	SRR2127458	7008-7075	Tn4401d	C8015T	none	none	2	Tn4401d-2	GTTCT	TCTCT	12	11	1
PRJNA271899	SAMN03280306	Klebsiella pneumoniae	USA	SRR2127459	WGS	GENOMIC	RANDOM	PAIRED	ILLUMINA	Illumina HiSeq 2000	319502794	1581697	SRR2127459	7008-7075	Tn4401d	C8015T	none	none	2	Tn4401d-2	GTTCT	TCTCT	79	70	1
PRJNA271899	SAMN03280286	Klebsiella pneumoniae	USA	SRR2127460	WGS	GENOMIC	RANDOM	PAIRED	ILLUMINA	Illumina HiSeq 2000	339276574	1679587	SRR2127460	7020-7118	Tn4401a	none	none	none	1	Tn4401a-1	ATTGA	none	16	none	1
PRJNA271899	SAMN03280366	Klebsiella pneumoniae	USA	SRR2127461	WGS	GENOMIC	RANDOM	PAIRED	ILLUMINA	Illumina HiSeq 2000	556147208	2753204	SRR2127461	7008-7075	Tn4401d	C8015T	none	none	2	Tn4401d-2	GGGAT|GTTCT	ATTAT|TCTCT	51|54	57|35	1
PRJNA271899	SAMN03280353	Klebsiella pneumoniae	USA	SRR2127463	WGS	GENOMIC	RANDOM	PAIRED	ILLUMINA	Illumina HiSeq 2000	271051074	1341837	SRR2127463	7008-7075	Tn4401d	C8015T	none	none	2	Tn4401d-2	GTTCT	TCTCT	12	21	1
PRJNA271899	SAMN03280314	Klebsiella pneumoniae	USA	SRR2127464	WGS	GENOMIC	RANDOM	PAIRED	ILLUMINA	Illumina HiSeq 2000	329226266	1629833	SRR2127464	7008-7075	Tn4401d	C8015T	none	none	2	Tn4401d-2	GTTCT	TCTCT	25	25	1
PRJNA271899	SAMN03280353	Klebsiella pneumoniae	USA	SRR2127465	WGS	GENOMIC	RANDOM	PAIRED	ILLUMINA	Illumina HiSeq 2000	386891004	1915302	SRR2127465	7008-7075	Tn4401d	C8015T	none	none	2	Tn4401d-2	GTTCT	TCTCT	38	18	1
PRJNA271899	SAMN03280282	Klebsiella pneumoniae	USA	SRR2127470	WGS	GENOMIC	RANDOM	PAIRED	ILLUMINA	Illumina HiSeq 2000	597005344	2955472	SRR2127470	7008-7075	Tn4401d	C8015T	none	none	2	Tn4401d-2	GTTCT	TCTCT	10	16	1
PRJNA271899	SAMN03280390	Klebsiella pneumoniae	missing	SRR2127473	WGS	GENOMIC	RANDOM	PAIRED	ILLUMINA	Illumina HiSeq 2000	463152266	2292833	SRR2127473	none	Tn4401b	C8015T	none	none	2	Tn4401b-2	ATTAC|GTTCT	ATCAT|ATTAC	323|147	169|316	1
PRJNA271899	SAMN03280276	Klebsiella pneumoniae	USA	SRR2127474	WGS	GENOMIC	RANDOM	PAIRED	ILLUMINA	Illumina HiSeq 2000	496217444	2456522	SRR2127474	7008-7075	Tn4401d	C8015T	none	none	2	Tn4401d-2	GTTCT	TCTCT	15	15	1
PRJNA271899	SAMN03280301	Klebsiella pneumoniae	USA	SRR2127475	WGS	GENOMIC	RANDOM	PAIRED	ILLUMINA	Illumina HiSeq 2000	428540778	2121489	SRR2127475	7008-7075	Tn4401d	C8015T	none	none	2	Tn4401d-2	AAGGG|GTTCT	AAGGG|TCTCT	96|89	99|86	1
PRJNA271899	SAMN03280235	Klebsiella pneumoniae	USA	SRR2127478	WGS	GENOMIC	RANDOM	PAIRED	ILLUMINA	Illumina HiSeq 2000	509000004	2519802	SRR2127478	7008-7075	Tn4401d	C8015T	none	none	2	Tn4401d-2	GTTCT	TCTCT	14	18	1
PRJNA271899	SAMN03280410	Klebsiella pneumoniae	missing	SRR2127479	WGS	GENOMIC	RANDOM	PAIRED	ILLUMINA	Illumina HiSeq 2000	389629114	1928857	SRR2127479	none	Tn4401b	C8015T	none	none	2	Tn4401b-2	GTTCT|GTTTT	GTTCT|GTTTT	60|39	66|50	1
PRJNA271899	SAMN03280375	Klebsiella pneumoniae	USA	SRR2127480	WGS	GENOMIC	RANDOM	PAIRED	ILLUMINA	Illumina HiSeq 2000	445243754	2204177	SRR2127480	7008-7075	Tn4401d	C8015T	none	none	2	Tn4401d-2	GTTCT	TCTCT	19	22	1
PRJNA271899	SAMN03280293	Klebsiella pneumoniae	USA	SRR2127481	WGS	GENOMIC	RANDOM	PAIRED	ILLUMINA	Illumina HiSeq 2000	430220004	2129802	SRR2127481	7020-7118	Tn4401a	none	none	none	1	Tn4401a-1	ATTGA	none	16	none	1
PRJNA271899	SAMN03280361	Klebsiella pneumoniae	USA	SRR2127484	WGS	GENOMIC	RANDOM	PAIRED	ILLUMINA	Illumina HiSeq 2000	538739050	2667025	SRR2127484	7008-7075	Tn4401d	C8015T	none	none	2	Tn4401d-2	GTTCT|TACTA	TACTA|TCTCT	26|44	20|22	1
PRJNA271899	SAMN03280430	Klebsiella pneumoniae	missing	SRR2127485	WGS	GENOMIC	RANDOM	PAIRED	ILLUMINA	Illumina HiSeq 2000	444027916	2198158	SRR2127485	none	Tn4401b	C8015T	none	none	2	Tn4401b-2	GTTCT	GTTCT	164	155	1
PRJNA271899	SAMN03280294	Klebsiella pneumoniae	USA	SRR2127487	WGS	GENOMIC	RANDOM	PAIRED	ILLUMINA	Illumina HiSeq 2000	229496240	1136120	SRR2127487	7008-7075	Tn4401d	C8015T	none	none	2	Tn4401d-2	GTTCT|TTACT	TCTCT|TTACT	28|10	21|16	1
PRJNA271899	SAMN03280253	Klebsiella pneumoniae	USA	SRR2127490	WGS	GENOMIC	RANDOM	PAIRED	ILLUMINA	Illumina HiSeq 2000	521557132	2581966	SRR2127490	7008-7075	Tn4401d	C8015T	none	none	2	Tn4401d-2	GTTCT	TCTCT	39	29	1
PRJNA271899	SAMN03280365	Klebsiella pneumoniae	USA	SRR2127491	WGS	GENOMIC	RANDOM	PAIRED	ILLUMINA	Illumina HiSeq 2000	590099570	2921285	SRR2127491	7008-7075	Tn4401d	C8015T	none	none	2	Tn4401d-2	GTTCT	TCTCT	30	29	1
PRJNA271899	SAMN03280225	Klebsiella pneumoniae	USA	SRR2127495	WGS	GENOMIC	RANDOM	PAIRED	ILLUMINA	Illumina HiSeq 2000	489216528	2421864	SRR2127495	7008-7075	Tn4401d	C8015T	none	none	2	Tn4401d-2	GTTCT	TCTCT	20	18	1
PRJNA271899	SAMN03280249	Klebsiella pneumoniae	USA	SRR2127496	WGS	GENOMIC	RANDOM	PAIRED	ILLUMINA	Illumina HiSeq 2000	504920210	2499605	SRR2127496	7008-7075	Tn4401d	C8015T	none	none	2	Tn4401d-2	GTTCT	TCTCT	33	29	1
PRJNA271899	SAMN03280165	Citrobacter sp. MGH105	missing	SRR2127500	WGS	GENOMIC	RANDOM	PAIRED	ILLUMINA	Illumina HiSeq 2000	397362078	1967139	SRR2127500	9768-10006	unknown	C8015T	none	none	2	unknown-2	GTTCT	none	197	none	1
PRJNA271899	SAMN03280379	Klebsiella pneumoniae	USA	SRR2127501	WGS	GENOMIC	RANDOM	PAIRED	ILLUMINA	Illumina HiSeq 2000	588982712	2915756	SRR2127501	7008-7075	Tn4401d	C8015T	none	none	2	Tn4401d-2	GTTCT	TCTCT	86	88	1
PRJNA271899	SAMN03280428	Klebsiella pneumoniae	missing	SRR2127504	WGS	GENOMIC	RANDOM	PAIRED	ILLUMINA	Illumina HiSeq 2000	585370346	2897873	SRR2127504	7008-7075	Tn4401d	C8015T	none	none	2	Tn4401d-2	GTTCT	TCTCT	150	143	1
PRJNA271899	SAMN03280299	Klebsiella pneumoniae	USA	SRR2127508	WGS	GENOMIC	RANDOM	PAIRED	ILLUMINA	Illumina HiSeq 2000	575145308	2847254	SRR2127508	7008-7075	Tn4401d	C8015T	none	none	2	Tn4401d-2	GTTCT	TCTCT	45	69	1
PRJNA271899	SAMN03280358	Klebsiella pneumoniae	USA	SRR2127511	WGS	GENOMIC	RANDOM	PAIRED	ILLUMINA	Illumina HiSeq 2000	419994158	2079179	SRR2127511	7008-7075	Tn4401d	C8015T	none	none	2	Tn4401d-2	GTTCT	TCTCT	23	26	1
PRJNA271899	SAMN03280270	Klebsiella pneumoniae	USA	SRR2127530	WGS	GENOMIC	RANDOM	PAIRED	ILLUMINA	Illumina HiSeq 2000	387346312	1917556	SRR2127530	7008-7075	Tn4401d	C8015T	none	none	2	Tn4401d-2	GTTCT	none	13	none	1
PRJNA271899	SAMN03280292	Klebsiella pneumoniae	USA	SRR2127532	WGS	GENOMIC	RANDOM	PAIRED	ILLUMINA	Illumina HiSeq 2000	190082202	941001	SRR2127532	7008-7075	Tn4401d	C8015T	none	none	2	Tn4401d-2	none	none	none	none	1
PRJNA271899	SAMN03280295	Klebsiella pneumoniae	USA	SRR2127538	WGS	GENOMIC	RANDOM	PAIRED	ILLUMINA	Illumina HiSeq 2000	335848432	1662616	SRR2127538	7008-7075	Tn4401d	C8015T	none	none	2	Tn4401d-2	GTTCT	TCTCT	54	60	1
PRJNA271899	SAMN03280256	Klebsiella pneumoniae	USA	SRR2127539	WGS	GENOMIC	RANDOM	PAIRED	ILLUMINA	Illumina HiSeq 2000	534306968	2645084	SRR2127539	7008-7075	Tn4401d	C8015T	none	none	2	Tn4401d-2	GTTCT	TCTCT	121	67	1
PRJNA271899	SAMN03280260	Klebsiella pneumoniae	USA	SRR2127540	WGS	GENOMIC	RANDOM	PAIRED	ILLUMINA	Illumina HiSeq 2000	397965250	1970125	SRR2127540	7008-7075	Tn4401d	C8015T	none	none	2	Tn4401d-2	GTTCT	TCTCT	21	13	1
PRJNA271899	SAMN03280278	Klebsiella pneumoniae	USA	SRR2127541	WGS	GENOMIC	RANDOM	PAIRED	ILLUMINA	Illumina HiSeq 2000	456506668	2259934	SRR2127541	7008-7075	Tn4401d	C8015T	none	none	2	Tn4401d-2	GTTCT	TCTCT	20	22	1
PRJNA271899	SAMN03280290	Klebsiella pneumoniae	USA	SRR2127543	WGS	GENOMIC	RANDOM	PAIRED	ILLUMINA	Illumina HiSeq 2000	413496222	2047011	SRR2127543	1-1375|7008-7075	unknown	C8015T	none	none	2	unknown-2	none	TCTCT	none	31	1
PRJNA271899	SAMN03280350	Klebsiella pneumoniae	USA	SRR2127545	WGS	GENOMIC	RANDOM	PAIRED	ILLUMINA	Illumina HiSeq 2000	433397868	2145534	SRR2127545	7008-7075	Tn4401d	C8015T	none	none	2	Tn4401d-2	GTTCT	TCTCT	26	34	1
PRJNA271899	SAMN03280247	Klebsiella pneumoniae	USA	SRR2127546	WGS	GENOMIC	RANDOM	PAIRED	ILLUMINA	Illumina HiSeq 2000	407428950	2016975	SRR2127546	7008-7075	Tn4401d	C8015T	none	none	2	Tn4401d-2	GTTCT	TCTCT	24	12	1
PRJNA271899	SAMN03280294	Klebsiella pneumoniae	USA	SRR2127548	WGS	GENOMIC	RANDOM	PAIRED	ILLUMINA	Illumina HiSeq 2000	486253390	2407195	SRR2127548	7008-7075	Tn4401d	C8015T	none	none	2	Tn4401d-2	GTTCT|TTACT	TCTCT|TTACT	69|54	59|65	1
PRJNA271899	SAMN03280355	Klebsiella pneumoniae	USA	SRR2127549	WGS	GENOMIC	RANDOM	PAIRED	ILLUMINA	Illumina HiSeq 2000	395659622	1958711	SRR2127549	7008-7075	Tn4401d	C8015T	none	none	2	Tn4401d-2	GTTCT	TCTCT	37	36	1
PRJNA271899	SAMN03280360	Klebsiella pneumoniae	USA	SRR2127550	WGS	GENOMIC	RANDOM	PAIRED	ILLUMINA	Illumina HiSeq 2000	330629964	1636782	SRR2127550	7008-7075	Tn4401d	C8015T	none	none	2	Tn4401d-2	GTTCT	none	13	none	1
PRJNA271899	SAMN03280258	Klebsiella pneumoniae	USA	SRR2127551	WGS	GENOMIC	RANDOM	PAIRED	ILLUMINA	Illumina HiSeq 2000	557853098	2761649	SRR2127551	7008-7075	Tn4401d	C8015T	none	none	2	Tn4401d-2	GTTCT	TCTCT	56	25	1
PRJNA271899	SAMN03280337	Klebsiella pneumoniae	USA	SRR2127552	WGS	GENOMIC	RANDOM	PAIRED	ILLUMINA	Illumina HiSeq 2000	424458156	2101278	SRR2127552	7008-7075	Tn4401d	C8015T	none	none	2	Tn4401d-2	none	none	none	none	1
PRJNA271899	SAMN03280323	Klebsiella pneumoniae	USA	SRR2127553	WGS	GENOMIC	RANDOM	PAIRED	ILLUMINA	Illumina HiSeq 2000	406953442	2014621	SRR2127553	7008-7075	Tn4401d	C8015T	none	none	2	Tn4401d-2	GTTCT	TCTCT	61	47	1
PRJNA271899	SAMN03280247	Klebsiella pneumoniae	USA	SRR2127555	WGS	GENOMIC	RANDOM	PAIRED	ILLUMINA	Illumina HiSeq 2000	399385916	1977158	SRR2127555	7008-7075	Tn4401d	C8015T	none	none	2	Tn4401d-2	GTTCT	TCTCT	28	19	1
PRJNA271899	SAMN03280292	Klebsiella pneumoniae	USA	SRR2127558	WGS	GENOMIC	RANDOM	PAIRED	ILLUMINA	Illumina HiSeq 2000	446167298	2208749	SRR2127558	7008-7075	Tn4401d	C8015T	none	none	2	Tn4401d-2	GTTCT	TCTCT	37	31	1
PRJNA271899	SAMN03280310	Klebsiella pneumoniae	USA	SRR2127559	WGS	GENOMIC	RANDOM	PAIRED	ILLUMINA	Illumina HiSeq 2000	365390730	1808865	SRR2127559	7008-7075	Tn4401d	C8015T	none	none	2	Tn4401d-2	GTTCT	TCTCT	59	46	1
PRJNA271899	SAMN03280430	Klebsiella pneumoniae	missing	SRR2127560	WGS	GENOMIC	RANDOM	PAIRED	ILLUMINA	Illumina HiSeq 2000	620020416	3069408	SRR2127560	none	Tn4401b	C8015T	none	none	2	Tn4401b-2	GTTCT|TTCTG	GTTCT	500|16	377	1
PRJNA271899	SAMN03280284	Klebsiella pneumoniae	USA	SRR2127561	WGS	GENOMIC	RANDOM	PAIRED	ILLUMINA	Illumina HiSeq 2000	273556480	1354240	SRR2127561	7008-7075	Tn4401d	C8015T	none	none	2	Tn4401d-2	GTTCT	TCTCT	39	32	1
PRJNA271899	SAMN03280311	Klebsiella pneumoniae	USA	SRR2127563	WGS	GENOMIC	RANDOM	PAIRED	ILLUMINA	Illumina HiSeq 2000	431517652	2136226	SRR2127563	7008-7075	Tn4401d	C8015T	none	none	2	Tn4401d-2	GTTCT	TCTCT	27	21	1
PRJNA271899	SAMN03280277	Klebsiella pneumoniae	USA	SRR2127565	WGS	GENOMIC	RANDOM	PAIRED	ILLUMINA	Illumina HiSeq 2000	536115474	2654037	SRR2127565	7008-7075	Tn4401d	C8015T	none	none	2	Tn4401d-2	GTTCT	TCTCT	19	27	1
PRJNA271899	SAMN03280361	Klebsiella pneumoniae	USA	SRR2127566	WGS	GENOMIC	RANDOM	PAIRED	ILLUMINA	Illumina HiSeq 2000	185728698	919449	SRR2127566	7008-7075	Tn4401d	C8015T	none	none	2	Tn4401d-2	GTTCT|TACTA	TACTA	15|11	11	1
PRJNA271899	SAMN03280191	Enterobacter sp. BIDMC100	missing	SRR2127568	WGS	GENOMIC	RANDOM	PAIRED	ILLUMINA	Illumina HiSeq 2000	404253308	2001254	SRR2127568	none	Tn4401b	none	none	none	1	Tn4401b-1	GTTCT	GTTCT	38	25	1
PRJNA271899	SAMN03280372	Klebsiella pneumoniae	USA	SRR2127572	WGS	GENOMIC	RANDOM	PAIRED	ILLUMINA	Illumina HiSeq 2000	669706962	3315381	SRR2127572	7008-7075	Tn4401d	C8015T	none	none	2	Tn4401d-2	GTTCT	TCTCT	80	59	1
PRJNA271899	SAMN03280262	Klebsiella pneumoniae	USA	SRR2127574	WGS	GENOMIC	RANDOM	PAIRED	ILLUMINA	Illumina HiSeq 2000	417417648	2066424	SRR2127574	7008-7075	Tn4401d	C8015T	none	none	2	Tn4401d-2	GTTCT	TCTCT	20	18	1
PRJNA271899	SAMN03280306	Klebsiella pneumoniae	USA	SRR2127575	WGS	GENOMIC	RANDOM	PAIRED	ILLUMINA	Illumina HiSeq 2000	388170876	1921638	SRR2127575	7008-7075	Tn4401d	C8015T	none	none	2	Tn4401d-2	GTTCT	TCTCT	39	36	1
PRJNA271899	SAMN03280281	Klebsiella pneumoniae	USA	SRR2127576	WGS	GENOMIC	RANDOM	PAIRED	ILLUMINA	Illumina HiSeq 2000	393623866	1948633	SRR2127576	7008-7075	Tn4401d	C8015T	none	none	2	Tn4401d-2	GTTCT	TCTCT	31	24	1
PRJNA271899	SAMN03280432	Serratia marcescens	USA	SRR2127577	WGS	GENOMIC	RANDOM	PAIRED	ILLUMINA	Illumina HiSeq 2000	670638990	3319995	SRR2127577	none	Tn4401b	C8015T	none	none	2	Tn4401b-2	GTTCT|TAGAT	TAGAT|TTTTA	56|69	39|37	1
PRJNA271899	SAMN03280227	Klebsiella pneumoniae	USA	SRR2127580	WGS	GENOMIC	RANDOM	PAIRED	ILLUMINA	Illumina HiSeq 2000	645875002	3197401	SRR2127580	7008-7075	Tn4401d	C8015T	none	none	2	Tn4401d-2	GTTCT	TCTCT	26	23	1
PRJNA271899	SAMN03280347	Klebsiella pneumoniae	USA	SRR2127581	WGS	GENOMIC	RANDOM	PAIRED	ILLUMINA	Illumina HiSeq 2000	516774782	2558291	SRR2127581	4727-01-01	unknown	C5446T|C8015T	none	none	unknown	unknown-unknown	none	GTTCT	none	79	1
PRJNA271899	SAMN03280324	Klebsiella pneumoniae	USA	SRR2127582	WGS	GENOMIC	RANDOM	PAIRED	ILLUMINA	Illumina HiSeq 2000	400516712	1982756	SRR2127582	7008-7075	Tn4401d	C8015T	none	none	2	Tn4401d-2	GTTCT	TCTCT	32	28	1
PRJNA271899	SAMN03280297	Klebsiella pneumoniae	USA	SRR2127583	WGS	GENOMIC	RANDOM	PAIRED	ILLUMINA	Illumina HiSeq 2000	279133700	1381850	SRR2127583	7008-7075	Tn4401d	C8015T	none	none	2	Tn4401d-2	GTTCT	TCTCT	19	19	1
PRJNA271899	SAMN03280312	Klebsiella pneumoniae	USA	SRR2127584	WGS	GENOMIC	RANDOM	PAIRED	ILLUMINA	Illumina HiSeq 2000	513698928	2543064	SRR2127584	7008-7075	Tn4401d	C8015T	none	none	2	Tn4401d-2	GTTCT	TCTCT	12	15	1
PRJNA271899	SAMN03280224	Klebsiella pneumoniae	USA	SRR2127589	WGS	GENOMIC	RANDOM	PAIRED	ILLUMINA	Illumina HiSeq 2000	368654444	1825022	SRR2127589	7008-7075	Tn4401d	C8015T	none	none	2	Tn4401d-2	GTTCT	TCTCT	28	44	1
PRJNA271899	SAMN03280382	Klebsiella pneumoniae	USA	SRR2127591	WGS	GENOMIC	RANDOM	PAIRED	ILLUMINA	Illumina HiSeq 2000	387872320	1920160	SRR2127591	none	Tn4401b	C8015T	none	none	2	Tn4401b-2	GAATC	GAATC	34	18	1
PRJNA271899	SAMN03280420	Klebsiella pneumoniae	missing	SRR2127592	WGS	GENOMIC	RANDOM	PAIRED	ILLUMINA	Illumina HiSeq 2000	480372766	2378083	SRR2127592	6920-7126	unknown	C8015T	none	none	2	unknown-2	GTTCT	GTTCT	51	35	1
PRJNA271899	SAMN03280240	Klebsiella pneumoniae	USA	SRR2127593	WGS	GENOMIC	RANDOM	PAIRED	ILLUMINA	Illumina HiSeq 2000	425276054	2105327	SRR2127593	7008-7075	Tn4401d	C8015T	none	none	2	Tn4401d-2	GTTCT	TCTCT	154	174	1
PRJNA271899	SAMN03280336	Klebsiella pneumoniae	USA	SRR2127594	WGS	GENOMIC	RANDOM	PAIRED	ILLUMINA	Illumina HiSeq 2000	702172806	3476103	SRR2127594	7008-7075	Tn4401d	C8015T	none	none	2	Tn4401d-2	GTTCT	TCTCT	52	27	1
PRJNA271899	SAMN03280269	Klebsiella pneumoniae	USA	SRR2127595	WGS	GENOMIC	RANDOM	PAIRED	ILLUMINA	Illumina HiSeq 2000	398721336	1973868	SRR2127595	7008-7075	Tn4401d	C8015T	none	none	2	Tn4401d-2	GTTCT	TCTCT	25	17	1
PRJNA271899	SAMN03280229	Klebsiella pneumoniae	USA	SRR2127596	WGS	GENOMIC	RANDOM	PAIRED	ILLUMINA	Illumina HiSeq 2000	606672458	3003329	SRR2127596	none	Tn4401b	C8015T	none	none	2	Tn4401b-2	GTTCT	GTTCT	112	94	1
PRJNA271899	SAMN03280390	Klebsiella pneumoniae	missing	SRR2127597	WGS	GENOMIC	RANDOM	PAIRED	ILLUMINA	Illumina HiSeq 2000	649551806	3215603	SRR2127597	none	Tn4401b	C8015T	none	none	2	Tn4401b-2	ATTAC|GTTCT	ATCAT|ATTAC	359|175	131|290	1
PRJNA271899	SAMN03280247	Klebsiella pneumoniae	USA	SRR2127599	WGS	GENOMIC	RANDOM	PAIRED	ILLUMINA	Illumina HiSeq 2000	408930618	2024409	SRR2127599	7008-7075	Tn4401d	C8015T	none	none	2	Tn4401d-2	GTTCT	TCTCT	26	12	1
PRJNA271899	SAMN03280241	Klebsiella pneumoniae	USA	SRR2127600	WGS	GENOMIC	RANDOM	PAIRED	ILLUMINA	Illumina HiSeq 2000	332602696	1646548	SRR2127600	7008-7075	Tn4401d	C8015T	none	none	2	Tn4401d-2	GTTCT	TCTCT	10	12	1
PRJNA271899	SAMN03280313	Klebsiella pneumoniae	USA	SRR2127602	WGS	GENOMIC	RANDOM	PAIRED	ILLUMINA	Illumina HiSeq 2000	554628976	2745688	SRR2127602	7008-7075	Tn4401d	C8015T	none	none	2	Tn4401d-2	GTTCT	TCTCT	37	27	1
PRJNA271899	SAMN03280189	Enterobacter sp. BIDMC94	missing	SRR2127603	WGS	GENOMIC	RANDOM	PAIRED	ILLUMINA	Illumina HiSeq 2000	410856890	2033945	SRR2127603	none	Tn4401b	C7509G|T7917G	none	none	6	Tn4401b-6	TAGCA	TAGCA	373	407	1
PRJNA271899	SAMN03280212	Escherichia coli	missing	SRR2127605	WGS	GENOMIC	RANDOM	PAIRED	ILLUMINA	Illumina HiSeq 2000	391695776	1939088	SRR2127605	9960-10006	unknown	T70C	none	none	unknown	unknown-unknown	TACTC	TACTC	305	32	1
PRJNA271899	SAMN03280221	Klebsiella oxytoca	USA	SRR2127606	WGS	GENOMIC	RANDOM	PAIRED	ILLUMINA	Illumina HiSeq 2000	581112186	2876793	SRR2127606	7008-7075	Tn4401d	C8015T	none	none	2	Tn4401d-2	GTTCT	TCTCT	49	32	1
PRJNA271899	SAMN03280246	Klebsiella pneumoniae	USA	SRR2127609	WGS	GENOMIC	RANDOM	PAIRED	ILLUMINA	Illumina HiSeq 2000	312411584	1546592	SRR2127609	7008-7075	Tn4401d	C8015T	none	none	2	Tn4401d-2	GTTCT	TCTCT	14	17	1
PRJNA271899	SAMN03280165	Citrobacter sp. MGH105	missing	SRR2127612	WGS	GENOMIC	RANDOM	PAIRED	ILLUMINA	Illumina HiSeq 2000	424354934	2100767	SRR2127612	9768-10006	unknown	C8015T	none	none	2	unknown-2	GTTCT	none	168	none	1
PRJNA271899	SAMN03280334	Klebsiella pneumoniae	USA	SRR2127613	WGS	GENOMIC	RANDOM	PAIRED	ILLUMINA	Illumina HiSeq 2000	551592714	2730657	SRR2127613	7008-7075	Tn4401d	C8015T	none	none	2	Tn4401d-2	GTTCT	TCTCT	28	19	1
PRJNA271899	SAMN03280284	Klebsiella pneumoniae	USA	SRR2127615	WGS	GENOMIC	RANDOM	PAIRED	ILLUMINA	Illumina HiSeq 2000	195536404	968002	SRR2127615	7008-7075	Tn4401d	C8015T	none	none	2	Tn4401d-2	GTTCT	TCTCT	29	23	1
PRJNA271899	SAMN03280199	Serratia marcescens	USA	SRR2127616	WGS	GENOMIC	RANDOM	PAIRED	ILLUMINA	Illumina HiSeq 2000	586517504	2903552	SRR2127616	none	Tn4401b	C8015T	none	none	2	Tn4401b-2	GTTCT|TAGAT	TAGAT|TTTTA	48|47	37|41	1
PRJNA271899	SAMN03280181	Enterobacter sp. MGH85	missing	SRR2127618	WGS	GENOMIC	RANDOM	PAIRED	ILLUMINA	Illumina HiSeq 2000	288114014	1426307	SRR2127618	none	Tn4401b	none	none	none	1	Tn4401b-1	GTTCT	GTTCT	211	208	1
PRJNA271899	SAMN03280365	Klebsiella pneumoniae	USA	SRR2127619	WGS	GENOMIC	RANDOM	PAIRED	ILLUMINA	Illumina HiSeq 2000	395280064	1956832	SRR2127619	7008-7075	Tn4401d	C8015T	none	none	2	Tn4401d-2	GTTCT	TCTCT	35	45	1
PRJNA271899	SAMN03280336	Klebsiella pneumoniae	USA	SRR2127620	WGS	GENOMIC	RANDOM	PAIRED	ILLUMINA	Illumina HiSeq 2000	424363822	2100811	SRR2127620	7008-7075	Tn4401d	C8015T	none	none	2	Tn4401d-2	GTTCT	TCTCT	53	37	1
PRJNA271899	SAMN03280276	Klebsiella pneumoniae	USA	SRR2127621	WGS	GENOMIC	RANDOM	PAIRED	ILLUMINA	Illumina HiSeq 2000	373777568	1850384	SRR2127621	7008-7075	Tn4401d	C8015T	none	none	2	Tn4401d-2	GTTCT	TCTCT	18	19	1
PRJNA271899	SAMN03280312	Klebsiella pneumoniae	USA	SRR2127622	WGS	GENOMIC	RANDOM	PAIRED	ILLUMINA	Illumina HiSeq 2000	372099958	1842079	SRR2127622	7008-7075	Tn4401d	C8015T	none	none	2	Tn4401d-2	GTTCT	TCTCT	11	19	1
PRJNA271899	SAMN03280380	Klebsiella pneumoniae	USA	SRR2127623	WGS	GENOMIC	RANDOM	PAIRED	ILLUMINA	Illumina HiSeq 2000	571745042	2830421	SRR2127623	7008-7075	Tn4401d	C8015T	none	none	2	Tn4401d-2	GTTCT	TCTCT	42	25	1
PRJNA271899	SAMN03280350	Klebsiella pneumoniae	USA	SRR2127625	WGS	GENOMIC	RANDOM	PAIRED	ILLUMINA	Illumina HiSeq 2000	429321306	2125353	SRR2127625	7008-7075	Tn4401d	C8015T	none	none	2	Tn4401d-2	GTTCT	TCTCT	33	19	1
PRJNA271899	SAMN03280290	Klebsiella pneumoniae	USA	SRR2127627	WGS	GENOMIC	RANDOM	PAIRED	ILLUMINA	Illumina HiSeq 2000	411535206	2037303	SRR2127627	1-1375|7008-7075	unknown	C8015T	none	none	2	unknown-2	none	TCTCT	none	69	1
PRJNA271899	SAMN03280228	Klebsiella pneumoniae	USA	SRR2127628	WGS	GENOMIC	RANDOM	PAIRED	ILLUMINA	Illumina HiSeq 2000	518045968	2564584	SRR2127628	7008-7075	Tn4401d	C8015T	none	none	2	Tn4401d-2	GTTCT	TCTCT	32	42	1
PRJNA271899	SAMN03280377	Klebsiella pneumoniae	USA	SRR2127629	WGS	GENOMIC	RANDOM	PAIRED	ILLUMINA	Illumina HiSeq 2000	621622680	3077340	SRR2127629	7008-7075	Tn4401d	C8015T	none	none	2	Tn4401d-2	GTTCT	TCTCT	57	65	1
PRJNA271899	SAMN03280358	Klebsiella pneumoniae	USA	SRR2127632	WGS	GENOMIC	RANDOM	PAIRED	ILLUMINA	Illumina HiSeq 2000	448621194	2220897	SRR2127632	7008-7075	Tn4401d	C8015T	none	none	2	Tn4401d-2	GTTCT	none	11	none	1
PRJNA271899	SAMN03280170	Citrobacter sp. BIDMC108	missing	SRR2127634	WGS	GENOMIC	RANDOM	PAIRED	ILLUMINA	Illumina HiSeq 2000	559362240	2769120	SRR2127634	9768-10006	unknown	C8015T	none	none	2	unknown-2	GTTCT	none	197	none	1
PRJNA271899	SAMN03280346	Klebsiella pneumoniae	USA	SRR2127636	WGS	GENOMIC	RANDOM	PAIRED	ILLUMINA	Illumina HiSeq 2000	418126668	2069934	SRR2127636	7008-7075	Tn4401d	C8015T	none	none	2	Tn4401d-2	GTTCT	TCTCT	30	23	1
PRJNA271899	SAMN03280303	Klebsiella pneumoniae	USA	SRR2127637	WGS	GENOMIC	RANDOM	PAIRED	ILLUMINA	Illumina HiSeq 2000	432465840	2140920	SRR2127637	4727-01-01	unknown	C5446T|C8015T	none	none	unknown	unknown-unknown	none	GTTCT	none	36	1
PRJNA271899	SAMN03280265	Klebsiella pneumoniae	USA	SRR2127638	WGS	GENOMIC	RANDOM	PAIRED	ILLUMINA	Illumina HiSeq 2000	555133976	2748188	SRR2127638	7008-7075	Tn4401d	C8015T	none	none	2	Tn4401d-2	GTTCT	TCTCT	79	86	1
PRJNA271899	SAMN03280248	Klebsiella pneumoniae	USA	SRR2127639	WGS	GENOMIC	RANDOM	PAIRED	ILLUMINA	Illumina HiSeq 2000	327821154	1622877	SRR2127639	7008-7075	Tn4401d	C8015T	none	none	2	Tn4401d-2	GTTCT	TCTCT	20	24	1
PRJNA271899	SAMN03280280	Klebsiella pneumoniae	USA	SRR2127640	WGS	GENOMIC	RANDOM	PAIRED	ILLUMINA	Illumina HiSeq 2000	343739764	1701682	SRR2127640	7008-7075	Tn4401d	C8015T	none	none	2	Tn4401d-2	GTTCT	none	27	none	1
PRJNA271899	SAMN03280380	Klebsiella pneumoniae	USA	SRR2127641	WGS	GENOMIC	RANDOM	PAIRED	ILLUMINA	Illumina HiSeq 2000	465967540	2306770	SRR2127641	7008-7075	Tn4401d	C8015T	none	none	2	Tn4401d-2	GTTCT	TCTCT	45	39	1
PRJNA271899	SAMN03280286	Klebsiella pneumoniae	USA	SRR2127643	WGS	GENOMIC	RANDOM	PAIRED	ILLUMINA	Illumina HiSeq 2000	3290397998	16289099	SRR2127643	7020-7118	Tn4401a	none	none	none	1	Tn4401a-1	ATTGA	ATTGA	243	201	1
PRJNA271899	SAMN03280268	Klebsiella pneumoniae	USA	SRR2127644	WGS	GENOMIC	RANDOM	PAIRED	ILLUMINA	Illumina HiSeq 2000	378457302	1873551	SRR2127644	7008-7075	Tn4401d	C8015T	none	none	2	Tn4401d-2	GTTCT	TCTCT	14	27	1
PRJNA271899	SAMN03280410	Klebsiella pneumoniae	missing	SRR2127647	WGS	GENOMIC	RANDOM	PAIRED	ILLUMINA	Illumina HiSeq 2000	533658144	2641872	SRR2127647	none	Tn4401b	C8015T	none	none	2	Tn4401b-2	GTTCT|GTTTT	GTTCT|GTTTT	82|54	45|29	1
PRJNA271899	SAMN03280364	Klebsiella pneumoniae	USA	SRR2127648	WGS	GENOMIC	RANDOM	PAIRED	ILLUMINA	Illumina HiSeq 2000	609334818	3016509	SRR2127648	7008-7075	Tn4401d	C8015T	none	none	2	Tn4401d-2	GTTCT	TCTCT	114	86	1
PRJNA271899	SAMN03280253	Klebsiella pneumoniae	USA	SRR2127653	WGS	GENOMIC	RANDOM	PAIRED	ILLUMINA	Illumina HiSeq 2000	361627470	1790235	SRR2127653	7008-7075	Tn4401d	C8015T	none	none	2	Tn4401d-2	GTTCT	TCTCT	31	22	1
PRJNA271899	SAMN03280231	Klebsiella pneumoniae	USA	SRR2127655	WGS	GENOMIC	RANDOM	PAIRED	ILLUMINA	Illumina HiSeq 2000	453878446	2246923	SRR2127655	7008-7075	Tn4401d	C8015T	none	none	2	Tn4401d-2	none	TCTCT	none	12	1
PRJNA271899	SAMN03280293	Klebsiella pneumoniae	USA	SRR2127660	WGS	GENOMIC	RANDOM	PAIRED	ILLUMINA	Illumina HiSeq 2000	382838682	1895241	SRR2127660	7020-7118	Tn4401a	none	none	none	1	Tn4401a-1	none	ATTGA	none	11	1
PRJNA271899	SAMN03280235	Klebsiella pneumoniae	USA	SRR2127661	WGS	GENOMIC	RANDOM	PAIRED	ILLUMINA	Illumina HiSeq 2000	472351144	2338372	SRR2127661	7008-7075	Tn4401d	C8015T	none	none	2	Tn4401d-2	GTTCT	TCTCT	24	21	1
PRJNA271899	SAMN03280311	Klebsiella pneumoniae	USA	SRR2127662	WGS	GENOMIC	RANDOM	PAIRED	ILLUMINA	Illumina HiSeq 2000	505191294	2500947	SRR2127662	7008-7075	Tn4401d	C8015T	none	none	2	Tn4401d-2	GTTCT	TCTCT	18	21	1
PRJNA271899	SAMN03280297	Klebsiella pneumoniae	USA	SRR2127663	WGS	GENOMIC	RANDOM	PAIRED	ILLUMINA	Illumina HiSeq 2000	484033814	2396207	SRR2127663	7008-7075	Tn4401d	C8015T	none	none	2	Tn4401d-2	GTTCT	TCTCT	44	52	1
PRJNA271899	SAMN03280185	Enterobacter sp. MGH127	missing	SRR2127665	WGS	GENOMIC	RANDOM	PAIRED	ILLUMINA	Illumina HiSeq 2000	519859524	2573562	SRR2127665	none	Tn4401b	C7509G|T7917G	none	none	6	Tn4401b-6	AAAGC	AAAGC	102	64	1
PRJNA271899	SAMN03280265	Klebsiella pneumoniae	USA	SRR2127667	WGS	GENOMIC	RANDOM	PAIRED	ILLUMINA	Illumina HiSeq 2000	132773186	657293	SRR2127667	7008-7075	Tn4401d	C8015T	none	none	2	Tn4401d-2	GTTCT	none	16	none	1
PRJNA271899	SAMN03280303	Klebsiella pneumoniae	USA	SRR2127668	WGS	GENOMIC	RANDOM	PAIRED	ILLUMINA	Illumina HiSeq 2000	313269478	1550839	SRR2127668	4727-01-01	unknown	C5446T|C8015T	none	none	unknown	unknown-unknown	none	GTTCT	none	23	1
PRJNA271899	SAMN03280233	Klebsiella pneumoniae	USA	SRR2127669	WGS	GENOMIC	RANDOM	PAIRED	ILLUMINA	Illumina HiSeq 2000	467447392	2314096	SRR2127669	7008-7075	Tn4401d	C8015T	none	none	2	Tn4401d-2	GTTCT	TCTCT	26	18	1
PRJNA271899	SAMN03280244	Klebsiella pneumoniae	USA	SRR2127675	WGS	GENOMIC	RANDOM	PAIRED	ILLUMINA	Illumina HiSeq 2000	485660722	2404261	SRR2127675	7008-7075	Tn4401d	C8015T	none	none	2	Tn4401d-2	GTTCT|TGGTT	TCTCT|TGGTT	45|143	41|149	1
PRJNA271899	SAMN03280263	Klebsiella pneumoniae	USA	SRR2127676	WGS	GENOMIC	RANDOM	PAIRED	ILLUMINA	Illumina HiSeq 2000	297386420	1472210	SRR2127676	7008-7075	Tn4401d	C8015T	none	none	2	Tn4401d-2	GTTCT	TCTCT	30	13	1
PRJNA271899	SAMN03280298	Klebsiella pneumoniae	USA	SRR2127680	WGS	GENOMIC	RANDOM	PAIRED	ILLUMINA	Illumina HiSeq 2000	387436606	1918003	SRR2127680	7008-7075	Tn4401d	C8015T	none	none	2	Tn4401d-2	GTTCT	TCTCT	63	61	1
PRJNA271899	SAMN03280285	Klebsiella pneumoniae	USA	SRR2127681	WGS	GENOMIC	RANDOM	PAIRED	ILLUMINA	Illumina HiSeq 2000	353254368	1748784	SRR2127681	7008-7075	Tn4401d	C8015T	none	none	2	Tn4401d-2	GTTCT	TCTCT	73	39	1
PRJNA271899	SAMN03280281	Klebsiella pneumoniae	USA	SRR2127684	WGS	GENOMIC	RANDOM	PAIRED	ILLUMINA	Illumina HiSeq 2000	295726384	1463992	SRR2127684	7008-7075	Tn4401d	C8015T	none	none	2	Tn4401d-2	GTTCT	none	14	none	1
PRJNA271899	SAMN03280274	Klebsiella pneumoniae	USA	SRR2127685	WGS	GENOMIC	RANDOM	PAIRED	ILLUMINA	Illumina HiSeq 2000	369264484	1828042	SRR2127685	7008-7075	Tn4401d	C8015T	none	none	2	Tn4401d-2	GTTCT	TCTCT	19	16	1
PRJNA271899	SAMN03280432	Serratia marcescens	USA	SRR2127687	WGS	GENOMIC	RANDOM	PAIRED	ILLUMINA	Illumina HiSeq 2000	423014058	2094129	SRR2127687	none	Tn4401b	C8015T	none	none	2	Tn4401b-2	GTTCT|TAGAT	TAGAT|TTTTA	31|62	38|26	1
PRJNA271899	SAMN03280265	Klebsiella pneumoniae	USA	SRR2127690	WGS	GENOMIC	RANDOM	PAIRED	ILLUMINA	Illumina HiSeq 2000	95420962	472381	SRR2127690	7008-7075	Tn4401d	C8015T	none	none	2	Tn4401d-2	none	TCTCT	none	15	1
PRJNA271899	SAMN03280253	Klebsiella pneumoniae	USA	SRR2127692	WGS	GENOMIC	RANDOM	PAIRED	ILLUMINA	Illumina HiSeq 2000	354636048	1755624	SRR2127692	7008-7075	Tn4401d	C8015T	none	none	2	Tn4401d-2	GTTCT	TCTCT	31	21	1
PRJNA271899	SAMN03280342	Klebsiella pneumoniae	USA	SRR2127693	WGS	GENOMIC	RANDOM	PAIRED	ILLUMINA	Illumina HiSeq 2000	409423296	2026848	SRR2127693	4727-01-01	unknown	C8015T	none	none	2	unknown-2	none	GTTCT	none	27	1
PRJNA271899	SAMN03280269	Klebsiella pneumoniae	USA	SRR2127694	WGS	GENOMIC	RANDOM	PAIRED	ILLUMINA	Illumina HiSeq 2000	392245822	1941811	SRR2127694	7008-7075	Tn4401d	C8015T	none	none	2	Tn4401d-2	GTTCT	TCTCT	32	20	1
PRJNA271899	SAMN03280357	Klebsiella pneumoniae	USA	SRR2127695	WGS	GENOMIC	RANDOM	PAIRED	ILLUMINA	Illumina HiSeq 2000	350765930	1736465	SRR2127695	7008-7075	Tn4401d	C8015T	none	none	2	Tn4401d-2	GTTCT	TCTCT	26	24	1
PRJNA271899	SAMN03280356	Klebsiella pneumoniae	USA	SRR2127696	WGS	GENOMIC	RANDOM	PAIRED	ILLUMINA	Illumina HiSeq 2000	384093304	1901452	SRR2127696	7008-7075	Tn4401d	C8015T	none	none	2	Tn4401d-2	GTTCT	TCTCT	21	30	1
PRJNA271899	SAMN03280248	Klebsiella pneumoniae	USA	SRR2127698	WGS	GENOMIC	RANDOM	PAIRED	ILLUMINA	Illumina HiSeq 2000	333460994	1650797	SRR2127698	7008-7075	Tn4401d	C8015T	none	none	2	Tn4401d-2	GTTCT	TCTCT	21	36	1
PRJNA271899	SAMN03280432	Serratia marcescens	USA	SRR2127702	WGS	GENOMIC	RANDOM	PAIRED	ILLUMINA	Illumina HiSeq 2000	519666614	2572607	SRR2127702	none	Tn4401b	C8015T	none	none	2	Tn4401b-2	GTTCT|TAGAT	TAGAT|TTTTA	37|54	54|52	1
PRJNA271899	SAMN03280356	Klebsiella pneumoniae	USA	SRR2127704	WGS	GENOMIC	RANDOM	PAIRED	ILLUMINA	Illumina HiSeq 2000	239833186	1187293	SRR2127704	7008-7075	Tn4401d	C8015T	none	none	2	Tn4401d-2	none	none	none	none	1
PRJNA271899	SAMN03280354	Klebsiella pneumoniae	USA	SRR2127706	WGS	GENOMIC	RANDOM	PAIRED	ILLUMINA	Illumina HiSeq 2000	431271010	2135005	SRR2127706	7008-7075	Tn4401d	C8015T	none	none	2	Tn4401d-2	GTTCT	TCTCT	43	31	1
PRJNA271899	SAMN03280296	Klebsiella pneumoniae	USA	SRR2127708	WGS	GENOMIC	RANDOM	PAIRED	ILLUMINA	Illumina HiSeq 2000	402870820	1994410	SRR2127708	7008-7075	Tn4401d	C8015T	none	none	2	Tn4401d-2	GTTCT	TCTCT	52	49	1
PRJNA271899	SAMN03280318	Klebsiella pneumoniae	USA	SRR2127709	WGS	GENOMIC	RANDOM	PAIRED	ILLUMINA	Illumina HiSeq 2000	387980390	1920695	SRR2127709	7008-7075	Tn4401d	C8015T	none	none	2	Tn4401d-2	GTTCT	TCTCT	33	19	1
PRJNA271899	SAMN03280199	Serratia marcescens	USA	SRR2127714	WGS	GENOMIC	RANDOM	PAIRED	ILLUMINA	Illumina HiSeq 2000	505339764	2501682	SRR2127714	none	Tn4401b	C8015T	none	none	2	Tn4401b-2	GTTCT|TAGAT	TAGAT|TTTTA	48|53	54|54	1
PRJNA271899	SAMN03280326	Klebsiella pneumoniae	USA	SRR2127715	WGS	GENOMIC	RANDOM	PAIRED	ILLUMINA	Illumina HiSeq 2000	376303578	1862889	SRR2127715	7008-7075	Tn4401d	C8015T	none	none	2	Tn4401d-2	GTTCT	TCTCT	29	23	1
PRJNA271899	SAMN03280291	Klebsiella pneumoniae	USA	SRR2127716	WGS	GENOMIC	RANDOM	PAIRED	ILLUMINA	Illumina HiSeq 2000	382352670	1892835	SRR2127716	7008-7075	Tn4401d	C8015T	none	none	2	Tn4401d-2	GTTCT	TCTCT	12	17	1
PRJNA271899	SAMN03280330	Klebsiella pneumoniae	USA	SRR2127717	WGS	GENOMIC	RANDOM	PAIRED	ILLUMINA	Illumina HiSeq 2000	498880208	2469704	SRR2127717	7008-7075	Tn4401d	C8015T	none	none	2	Tn4401d-2	GTTCT	TCTCT	27	32	1
PRJNA271899	SAMN03280227	Klebsiella pneumoniae	USA	SRR2127723	WGS	GENOMIC	RANDOM	PAIRED	ILLUMINA	Illumina HiSeq 2000	387136232	1916516	SRR2127723	7008-7075	Tn4401d	C8015T	none	none	2	Tn4401d-2	GTTCT	TCTCT	27	19	1
PRJNA271899	SAMN03280224	Klebsiella pneumoniae	USA	SRR2127728	WGS	GENOMIC	RANDOM	PAIRED	ILLUMINA	Illumina HiSeq 2000	536742684	2657142	SRR2127728	7008-7075	Tn4401d	C8015T	none	none	2	Tn4401d-2	GTTCT	TCTCT	42	28	1
PRJNA271899	SAMN03280328	Klebsiella pneumoniae	USA	SRR2127730	WGS	GENOMIC	RANDOM	PAIRED	ILLUMINA	Illumina HiSeq 2000	340244154	1684377	SRR2127730	7008-7075	Tn4401d	C8015T	none	none	2	Tn4401d-2	GTTCT	TCTCT	18	17	1
PRJNA271899	SAMN03280426	Klebsiella pneumoniae	missing	SRR2127732	WGS	GENOMIC	RANDOM	PAIRED	ILLUMINA	Illumina HiSeq 2000	371102078	1837139	SRR2127732	7008-7075	Tn4401d	C8015T	none	none	2	Tn4401d-2	GTTCT	TCTCT	49	43	1
PRJNA271899	SAMN03280282	Klebsiella pneumoniae	USA	SRR2127733	WGS	GENOMIC	RANDOM	PAIRED	ILLUMINA	Illumina HiSeq 2000	318233426	1575413	SRR2127733	7008-7075	Tn4401d	C8015T	none	none	2	Tn4401d-2	none	none	none	none	1
PRJNA271899	SAMN03280326	Klebsiella pneumoniae	USA	SRR2127735	WGS	GENOMIC	RANDOM	PAIRED	ILLUMINA	Illumina HiSeq 2000	448041656	2218028	SRR2127735	7008-7075	Tn4401d	C8015T	none	none	2	Tn4401d-2	GTTCT	TCTCT	19	18	1
PRJNA271899	SAMN03280374	Klebsiella pneumoniae	USA	SRR2127736	WGS	GENOMIC	RANDOM	PAIRED	ILLUMINA	Illumina HiSeq 2000	538327374	2664987	SRR2127736	7008-7075	Tn4401d	C8015T	none	none	2	Tn4401d-2	GTTCT	TCTCT	35	32	1
PRJNA271899	SAMN03280266	Klebsiella pneumoniae	USA	SRR2127739	WGS	GENOMIC	RANDOM	PAIRED	ILLUMINA	Illumina HiSeq 2000	420447648	2081424	SRR2127739	7008-7075	Tn4401d	C8015T	none	none	2	Tn4401d-2	GTTCT	TCTCT	37	38	1
PRJNA271899	SAMN03280252	Klebsiella pneumoniae	USA	SRR2127740	WGS	GENOMIC	RANDOM	PAIRED	ILLUMINA	Illumina HiSeq 2000	534220108	2644654	SRR2127740	7008-7075	Tn4401d	C8015T	none	none	2	Tn4401d-2	GAGTT|GTTCT	GAGTT|TCTCT	52|48	61|31	1
PRJNA271899	SAMN03280341	Klebsiella pneumoniae	USA	SRR2127743	WGS	GENOMIC	RANDOM	PAIRED	ILLUMINA	Illumina HiSeq 2000	165594752	819776	SRR2127743	7008-7075	Tn4401d	C8015T	none	none	2	Tn4401d-2	GTTCT	TCTCT	10	11	1
PRJNA271899	SAMN03280241	Klebsiella pneumoniae	USA	SRR2127744	WGS	GENOMIC	RANDOM	PAIRED	ILLUMINA	Illumina HiSeq 2000	468708478	2320339	SRR2127744	7008-7075	Tn4401d	C8015T	none	none	2	Tn4401d-2	GTTCT	TCTCT	18	11	1
PRJNA271899	SAMN03280261	Klebsiella pneumoniae	USA	SRR2127762	WGS	GENOMIC	RANDOM	PAIRED	ILLUMINA	Illumina HiSeq 2000	451408996	2234698	SRR2127762	7008-7075	Tn4401d	C8015T	none	none	2	Tn4401d-2	GTTCT	TCTCT	16	10	1
PRJNA271899	SAMN03280308	Klebsiella pneumoniae	USA	SRR2127764	WGS	GENOMIC	RANDOM	PAIRED	ILLUMINA	Illumina HiSeq 2000	351242650	1738825	SRR2127764	7008-7075	Tn4401d	C8015T	none	none	2	Tn4401d-2	GTTCT	TCTCT	25	33	1
PRJNA271899	SAMN03280252	Klebsiella pneumoniae	USA	SRR2127766	WGS	GENOMIC	RANDOM	PAIRED	ILLUMINA	Illumina HiSeq 2000	544042358	2693279	SRR2127766	7008-7075	Tn4401d	C8015T	none	none	2	Tn4401d-2	GAGTT|GTTCT	GAGTT|TCTCT	71|43	51|50	1
PRJNA271899	SAMN03280378	Klebsiella pneumoniae	USA	SRR2127768	WGS	GENOMIC	RANDOM	PAIRED	ILLUMINA	Illumina HiSeq 2000	604274112	2991456	SRR2127768	7008-7075	Tn4401d	C8015T	none	none	2	Tn4401d-2	GTTCT	TCTCT	32	16	1
PRJNA271899	SAMN03280243	Klebsiella pneumoniae	USA	SRR2127769	WGS	GENOMIC	RANDOM	PAIRED	ILLUMINA	Illumina HiSeq 2000	303821736	1504068	SRR2127769	7008-7075	Tn4401d	C8015T	none	none	2	Tn4401d-2	GTTCT	TCTCT	24	19	1
PRJNA271899	SAMN03280239	Klebsiella pneumoniae	USA	SRR2127771	WGS	GENOMIC	RANDOM	PAIRED	ILLUMINA	Illumina HiSeq 2000	444549480	2200740	SRR2127771	7008-7075	Tn4401d	C8015T	none	none	2	Tn4401d-2	GTTCT	TCTCT	12	11	1
PRJNA271899	SAMN03280366	Klebsiella pneumoniae	USA	SRR2127772	WGS	GENOMIC	RANDOM	PAIRED	ILLUMINA	Illumina HiSeq 2000	584181980	2891990	SRR2127772	7008-7075	Tn4401d	C8015T	none	none	2	Tn4401d-2	GGGAT|GTTCT	ATTAT|TCTCT	54|40	50|32	1
PRJNA271899	SAMN03280323	Klebsiella pneumoniae	USA	SRR2127773	WGS	GENOMIC	RANDOM	PAIRED	ILLUMINA	Illumina HiSeq 2000	453215684	2243642	SRR2127773	7008-7075	Tn4401d	C8015T	none	none	2	Tn4401d-2	GTTCT	TCTCT	121	103	1
PRJNA271899	SAMN03280284	Klebsiella pneumoniae	USA	SRR2127774	WGS	GENOMIC	RANDOM	PAIRED	ILLUMINA	Illumina HiSeq 2000	391656992	1938896	SRR2127774	7008-7075	Tn4401d	C8015T	none	none	2	Tn4401d-2	GTTCT	TCTCT	71	75	1
PRJNA271899	SAMN03280267	Klebsiella pneumoniae	USA	SRR2127776	WGS	GENOMIC	RANDOM	PAIRED	ILLUMINA	Illumina HiSeq 2000	268315186	1328293	SRR2127776	7008-7075	Tn4401d	C8015T	none	none	2	Tn4401d-2	GTTCT	TCTCT	11	11	1
PRJNA271899	SAMN03280305	Klebsiella pneumoniae	USA	SRR2127777	WGS	GENOMIC	RANDOM	PAIRED	ILLUMINA	Illumina HiSeq 2000	428190308	2119754	SRR2127777	7008-7075	Tn4401d	C8015T	none	none	2	Tn4401d-2	GTTCT	TCTCT	52	36	1
PRJNA271899	SAMN03280272	Klebsiella pneumoniae	USA	SRR2127778	WGS	GENOMIC	RANDOM	PAIRED	ILLUMINA	Illumina HiSeq 2000	701918892	3474846	SRR2127778	7008-7075	Tn4401d	C8015T	none	none	2	Tn4401d-2	GTTCT	CTCTC	25	13	1
PRJNA271899	SAMN03280310	Klebsiella pneumoniae	USA	SRR2127781	WGS	GENOMIC	RANDOM	PAIRED	ILLUMINA	Illumina HiSeq 2000	474990678	2351439	SRR2127781	7008-7075	Tn4401d	C8015T	none	none	2	Tn4401d-2	GTTCT	TCTCT	127	106	1
PRJNA271899	SAMN03280327	Klebsiella pneumoniae	USA	SRR2127782	WGS	GENOMIC	RANDOM	PAIRED	ILLUMINA	Illumina HiSeq 2000	375007748	1856474	SRR2127782	7008-7075	Tn4401d	C8015T	none	none	2	Tn4401d-2	GTTCT	TCTCT	29	33	1
PRJNA271899	SAMN03280275	Klebsiella pneumoniae	USA	SRR2127787	WGS	GENOMIC	RANDOM	PAIRED	ILLUMINA	Illumina HiSeq 2000	354386780	1754390	SRR2127787	7008-7075	Tn4401d	C8015T	none	none	2	Tn4401d-2	GTTCT	TCTCT	35	45	1
PRJNA271899	SAMN03280189	Enterobacter sp. BIDMC94	missing	SRR2127788	WGS	GENOMIC	RANDOM	PAIRED	ILLUMINA	Illumina HiSeq 2000	473354680	2343340	SRR2127788	none	Tn4401b	C7509G|T7917G	none	none	6	Tn4401b-6	TAGCA	TAGCA	367	407	1
PRJNA271899	SAMN03280230	Klebsiella pneumoniae	USA	SRR2127789	WGS	GENOMIC	RANDOM	PAIRED	ILLUMINA	Illumina HiSeq 2000	496929090	2460045	SRR2127789	7008-7075	Tn4401d	C8015T	none	none	2	Tn4401d-2	GTTCT	TCTCT	64	43	1
PRJNA271899	SAMN03280328	Klebsiella pneumoniae	USA	SRR2127791	WGS	GENOMIC	RANDOM	PAIRED	ILLUMINA	Illumina HiSeq 2000	427526334	2116467	SRR2127791	7008-7075	Tn4401d	C8015T	none	none	2	Tn4401d-2	GTTCT	TCTCT	32	41	1
PRJNA271899	SAMN03280230	Klebsiella pneumoniae	USA	SRR2127794	WGS	GENOMIC	RANDOM	PAIRED	ILLUMINA	Illumina HiSeq 2000	583239650	2887325	SRR2127794	7008-7075	Tn4401d	C8015T	none	none	2	Tn4401d-2	GTTCT	TCTCT	40	33	1
PRJNA271899	SAMN03280372	Klebsiella pneumoniae	USA	SRR2127797	WGS	GENOMIC	RANDOM	PAIRED	ILLUMINA	Illumina HiSeq 2000	538784500	2667250	SRR2127797	7008-7075	Tn4401d	C8015T	none	none	2	Tn4401d-2	GTTCT	TCTCT	75	65	1
PRJNA271899	SAMN03280339	Klebsiella pneumoniae	USA	SRR2127798	WGS	GENOMIC	RANDOM	PAIRED	ILLUMINA	Illumina HiSeq 2000	2359087502	11678651	SRR2127798	7008-7075	Tn4401d	C8015T	none	none	2	Tn4401d-2	GTTCT	TCTCT	249	191	1
PRJNA271899	SAMN03280233	Klebsiella pneumoniae	USA	SRR2127799	WGS	GENOMIC	RANDOM	PAIRED	ILLUMINA	Illumina HiSeq 2000	438886612	2172706	SRR2127799	7008-7075	Tn4401d	C8015T	none	none	2	Tn4401d-2	GTTCT	TCTCT	29	33	1
PRJNA271899	SAMN03280420	Klebsiella pneumoniae	missing	SRR2127800	WGS	GENOMIC	RANDOM	PAIRED	ILLUMINA	Illumina HiSeq 2000	493572052	2443426	SRR2127800	6920-7126	unknown	C8015T	none	none	2	unknown-2	GTTCT	GTTCT	50	27	1
PRJNA271899	SAMN03280251	Klebsiella pneumoniae	USA	SRR2127801	WGS	GENOMIC	RANDOM	PAIRED	ILLUMINA	Illumina HiSeq 2000	515216756	2550578	SRR2127801	7008-7075	Tn4401d	C8015T	none	none	2	Tn4401d-2	GTTCT	TCTCT	46	53	1
PRJNA271899	SAMN03280307	Klebsiella pneumoniae	USA	SRR2127802	WGS	GENOMIC	RANDOM	PAIRED	ILLUMINA	Illumina HiSeq 2000	428507650	2121325	SRR2127802	7008-7075	Tn4401d	C8015T	none	none	2	Tn4401d-2	GTTCT	TCTCT	50	57	1
PRJNA271899	SAMN03280424	Klebsiella pneumoniae	missing	SRR2127803	WGS	GENOMIC	RANDOM	PAIRED	ILLUMINA	Illumina HiSeq 2000	505754874	2503737	SRR2127803	7008-7075	Tn4401d	C8015T	none	none	2	Tn4401d-2	GTTCT	TCTCT	83	84	1
PRJNA271899	SAMN03280378	Klebsiella pneumoniae	USA	SRR2127804	WGS	GENOMIC	RANDOM	PAIRED	ILLUMINA	Illumina HiSeq 2000	399282896	1976648	SRR2127804	7008-7075	Tn4401d	C8015T	none	none	2	Tn4401d-2	GTTCT	TCTCT	29	17	1
PRJNA271899	SAMN03280317	Klebsiella pneumoniae	USA	SRR2127807	WGS	GENOMIC	RANDOM	PAIRED	ILLUMINA	Illumina HiSeq 2000	239687746	1186573	SRR2127807	7008-7075	Tn4401d	C8015T	none	none	2	Tn4401d-2	TTCCA	none	21	none	1
PRJNA271899	SAMN03280362	Klebsiella pneumoniae	USA	SRR2127808	WGS	GENOMIC	RANDOM	PAIRED	ILLUMINA	Illumina HiSeq 2000	400785574	1984087	SRR2127808	7008-7075	Tn4401d	C8015T	none	none	2	Tn4401d-2	GTTCT	TCTCT	197	167	1
PRJNA271899	SAMN03280370	Klebsiella pneumoniae	USA	SRR2127810	WGS	GENOMIC	RANDOM	PAIRED	ILLUMINA	Illumina HiSeq 2000	766655246	3795323	SRR2127810	7008-7075	Tn4401d	C8015T	none	none	2	Tn4401d-2	GTTCT	TCTCT	46	42	1
PRJNA271899	SAMN03280267	Klebsiella pneumoniae	USA	SRR2127811	WGS	GENOMIC	RANDOM	PAIRED	ILLUMINA	Illumina HiSeq 2000	470736558	2330379	SRR2127811	7008-7075	Tn4401d	C8015T	none	none	2	Tn4401d-2	GTTCT	TCTCT	29	30	1
PRJNA271899	SAMN03280254	Klebsiella pneumoniae	USA	SRR2127814	WGS	GENOMIC	RANDOM	PAIRED	ILLUMINA	Illumina HiSeq 2000	622072736	3079568	SRR2127814	7008-7075	Tn4401d	C8015T	none	none	2	Tn4401d-2	GTTCT|TTCCA	TCTCT|TTCCA	30|58	26|52	1
PRJNA271899	SAMN03280221	Klebsiella oxytoca	USA	SRR2127815	WGS	GENOMIC	RANDOM	PAIRED	ILLUMINA	Illumina HiSeq 2000	446900962	2212381	SRR2127815	7008-7075	Tn4401d	C8015T	none	none	2	Tn4401d-2	GTTCT	TCTCT	35	30	1
PRJNA271899	SAMN03280424	Klebsiella pneumoniae	missing	SRR2127816	WGS	GENOMIC	RANDOM	PAIRED	ILLUMINA	Illumina HiSeq 2000	583358628	2887914	SRR2127816	7008-7075	Tn4401d	C8015T	none	none	2	Tn4401d-2	GTTCT	TCTCT	76	60	1
PRJNA271899	SAMN03280308	Klebsiella pneumoniae	USA	SRR2127819	WGS	GENOMIC	RANDOM	PAIRED	ILLUMINA	Illumina HiSeq 2000	1663678868	8236034	SRR2127819	7008-7075	Tn4401d	C8015T	none	none	2	Tn4401d-2	GTTCT	TCTCT	162	183	1
PRJNA271899	SAMN03280299	Klebsiella pneumoniae	USA	SRR2127820	WGS	GENOMIC	RANDOM	PAIRED	ILLUMINA	Illumina HiSeq 2000	620838516	3073458	SRR2127820	7008-7075	Tn4401d	C8015T	none	none	2	Tn4401d-2	GTTCT	TCTCT	59	48	1
PRJNA271899	SAMN03280376	Klebsiella pneumoniae	USA	SRR2127821	WGS	GENOMIC	RANDOM	PAIRED	ILLUMINA	Illumina HiSeq 2000	469580916	2324658	SRR2127821	7008-7075	Tn4401d	C8015T	none	none	2	Tn4401d-2	GTTCT	TCTCT	71	67	1
PRJNA271899	SAMN03280312	Klebsiella pneumoniae	USA	SRR2127822	WGS	GENOMIC	RANDOM	PAIRED	ILLUMINA	Illumina HiSeq 2000	334563712	1656256	SRR2127822	7008-7075	Tn4401d	C8015T	none	none	2	Tn4401d-2	GTTCT	TCTCT	20	18	1
PRJNA271899	SAMN03280257	Klebsiella pneumoniae	USA	SRR2127823	WGS	GENOMIC	RANDOM	PAIRED	ILLUMINA	Illumina HiSeq 2000	619623082	3067441	SRR2127823	7008-7075	Tn4401d	C8015T	none	none	2	Tn4401d-2	ATCCT|GTTCT	ATCCT|TCTCT	66|57	41|34	1
PRJNA271899	SAMN03280309	Klebsiella pneumoniae	USA	SRR2127824	WGS	GENOMIC	RANDOM	PAIRED	ILLUMINA	Illumina HiSeq 2000	401247750	1986375	SRR2127824	7008-7075	Tn4401d	C8015T	none	none	2	Tn4401d-2	GTTCT	TCTCT	73	54	1
PRJNA271899	SAMN03280181	Enterobacter sp. MGH85	missing	SRR2127826	WGS	GENOMIC	RANDOM	PAIRED	ILLUMINA	Illumina HiSeq 2000	539485440	2670720	SRR2127826	none	Tn4401b	none	none	none	1	Tn4401b-1	GTTCT	GTTCT	400	315	1
PRJNA271899	SAMN03280370	Klebsiella pneumoniae	USA	SRR2127828	WGS	GENOMIC	RANDOM	PAIRED	ILLUMINA	Illumina HiSeq 2000	241241934	1194267	SRR2127828	7008-7075	Tn4401d	C8015T	none	none	2	Tn4401d-2	GTTCT	TCTCT	12	13	1
PRJNA271899	SAMN03280307	Klebsiella pneumoniae	USA	SRR2127829	WGS	GENOMIC	RANDOM	PAIRED	ILLUMINA	Illumina HiSeq 2000	426161218	2109709	SRR2127829	7008-7075	Tn4401d	C8015T	none	none	2	Tn4401d-2	GTTCT	TCTCT	42	47	1
PRJNA271899	SAMN03280314	Klebsiella pneumoniae	USA	SRR2127830	WGS	GENOMIC	RANDOM	PAIRED	ILLUMINA	Illumina HiSeq 2000	333895496	1652948	SRR2127830	7008-7075	Tn4401d	C8015T	none	none	2	Tn4401d-2	GTTCT	TCTCT	13	10	1
PRJNA271899	SAMN03280279	Klebsiella pneumoniae	USA	SRR2127832	WGS	GENOMIC	RANDOM	PAIRED	ILLUMINA	Illumina HiSeq 2000	397506306	1967853	SRR2127832	none	Tn4401b	none	none	none	1	Tn4401b-1	GTTCT	GTTCT	64	48	1
PRJNA271899	SAMN03280225	Klebsiella pneumoniae	USA	SRR2127834	WGS	GENOMIC	RANDOM	PAIRED	ILLUMINA	Illumina HiSeq 2000	441827328	2187264	SRR2127834	7008-7075	Tn4401d	C8015T	none	none	2	Tn4401d-2	GTTCT	TCTCT	22	15	1
PRJNA271899	SAMN03280275	Klebsiella pneumoniae	USA	SRR2127837	WGS	GENOMIC	RANDOM	PAIRED	ILLUMINA	Illumina HiSeq 2000	212984760	1054380	SRR2127837	7008-7075	Tn4401d	C8015T	none	none	2	Tn4401d-2	GTTCT	none	12	none	1
PRJNA271899	SAMN03280317	Klebsiella pneumoniae	USA	SRR2127838	WGS	GENOMIC	RANDOM	PAIRED	ILLUMINA	Illumina HiSeq 2000	336771976	1667188	SRR2127838	7008-7075	Tn4401d	C8015T	none	none	2	Tn4401d-2	GTTCT|TTCCA	TCTCT|TTCCA	19|29	18|26	1
PRJNA271899	SAMN03280257	Klebsiella pneumoniae	USA	SRR2127839	WGS	GENOMIC	RANDOM	PAIRED	ILLUMINA	Illumina HiSeq 2000	619235646	3065523	SRR2127839	1-240|7008-7075	unknown	C8015T	none	none	2	unknown-2	ATCCT|GTTCT	ATCCT|TCTCT	60|46	47|52	1
PRJNA271899	SAMN03280415	Klebsiella pneumoniae	missing	SRR2127840	WGS	GENOMIC	RANDOM	PAIRED	ILLUMINA	Illumina HiSeq 2000	552229822	2733811	SRR2127840	none	Tn4401b	C7509G|T7917G	C2046S|C2081Y|A2088M|T2090Y|C2096Y|G2100S|C2102Y|A2105R|T2123Y|C2135Y|G2153R|T2155Y|C2164S|A2469R|T2477Y|C2483S|T2489Y|G2501K|G2510R|A2567R|C2596S|A2597R|A2607R|A2609R|T2618Y|A2621R|A2626R|G2628R|A2666R|C2675Y|C2684Y|A2694M|T2696Y|C2705S|T2708K|A2716R|A2717R|C2747Y|T2760W|T2777Y|G2786S|A2788W|C3521Y|C3554S|A3561R|A3577R|A3685R|G3687S|A3693M|T3698Y|G3725R|C3731Y|C3743M|T3752Y|C3758Y|C3770S|C3776Y|…	C98,G60|C100,T65|A104,C39|T99,C38|C102,T36|G99,C34|C101,T34|A100,G34|T108,C56|C113,T57|G118,A59|T105,C60|C116,G59|A79,G12|T82,C14|C79,G16|T77,C15|G75,T15|G78,A15|A64,G16|C61,G12|A61,G12|A65,G30|A65,G30|T71,C32|A67,G32|A70,G34|G69,A35|A78,G71|C72,T66|C77,T74|A80,C69|T80,C69|C80,G65|T81,G67|A90,G60|A89,G60|C90,T64|T87,A51|T105,C41|G99,C30|A93,T28|C111,T70|C118,G84|A106,G81|A113,G76|A101,G39|G104,C3…	unknown	Tn4401b-unknown	AAAGC	AAAGC	47	43	1
PRJNA271899	SAMN03280267	Klebsiella pneumoniae	USA	SRR2127841	WGS	GENOMIC	RANDOM	PAIRED	ILLUMINA	Illumina HiSeq 2000	472447498	2338849	SRR2127841	7008-7075	Tn4401d	C8015T	none	none	2	Tn4401d-2	GTTCT	TCTCT	30	19	1
PRJNA271899	SAMN03280238	Klebsiella pneumoniae	USA	SRR2127842	WGS	GENOMIC	RANDOM	PAIRED	ILLUMINA	Illumina HiSeq 2000	570010872	2821836	SRR2127842	7008-7075	Tn4401d	C8015T	none	none	2	Tn4401d-2	GTTCT	TCTCT	24	11	1
PRJNA271899	SAMN03280354	Klebsiella pneumoniae	USA	SRR2127844	WGS	GENOMIC	RANDOM	PAIRED	ILLUMINA	Illumina HiSeq 2000	248541002	1230401	SRR2127844	7008-7075	Tn4401d	C8015T	none	none	2	Tn4401d-2	none	none	none	none	1
PRJNA271899	SAMN03280163	Citrobacter sp. MGH103	missing	SRR2127846	WGS	GENOMIC	RANDOM	PAIRED	ILLUMINA	Illumina HiSeq 2000	575516786	2849093	SRR2127846	9768-10006	unknown	C8015T	none	none	2	unknown-2	GTTCT	none	56	none	1
PRJNA271899	SAMN03280228	Klebsiella pneumoniae	USA	SRR2127848	WGS	GENOMIC	RANDOM	PAIRED	ILLUMINA	Illumina HiSeq 2000	481537094	2383847	SRR2127848	7008-7075	Tn4401d	C8015T	none	none	2	Tn4401d-2	GTTCT	TCTCT	38	25	1
PRJNA271899	SAMN03280170	Citrobacter sp. BIDMC108	missing	SRR2127850	WGS	GENOMIC	RANDOM	PAIRED	ILLUMINA	Illumina HiSeq 2000	462472940	2289470	SRR2127850	9768-10006	unknown	C8015T	none	none	2	unknown-2	GTTCT	none	231	none	1
PRJNA271899	SAMN03280350	Klebsiella pneumoniae	USA	SRR2127851	WGS	GENOMIC	RANDOM	PAIRED	ILLUMINA	Illumina HiSeq 2000	601441264	2977432	SRR2127851	7008-7075	Tn4401d	C8015T	none	none	2	Tn4401d-2	none	TCTCT	none	13	1
PRJNA271899	SAMN03280167	Citrobacter sp. MGH109	missing	SRR2127852	WGS	GENOMIC	RANDOM	PAIRED	ILLUMINA	Illumina HiSeq 2000	518350988	2566094	SRR2127852	6731-01-01	unknown	none	none	none	1	unknown-1	none	AAGGT	none	60	1
PRJNA271899	SAMN03280237	Klebsiella pneumoniae	USA	SRR2127853	WGS	GENOMIC	RANDOM	PAIRED	ILLUMINA	Illumina HiSeq 2000	300853952	1489376	SRR2127853	7008-7075	Tn4401d	C8015T	none	none	2	Tn4401d-2	none	TCTCT	none	17	1
PRJNA271899	SAMN03280338	Klebsiella pneumoniae	USA	SRR2127855	WGS	GENOMIC	RANDOM	PAIRED	ILLUMINA	Illumina HiSeq 2000	209931934	1039267	SRR2127855	7008-7075	Tn4401d	C8015T	none	none	2	Tn4401d-2	none	none	none	none	1
PRJNA271899	SAMN03280308	Klebsiella pneumoniae	USA	SRR2127856	WGS	GENOMIC	RANDOM	PAIRED	ILLUMINA	Illumina HiSeq 2000	165947848	821524	SRR2127856	7008-7075	Tn4401d	C8015T	none	none	2	Tn4401d-2	GTTCT	TCTCT	17	15	1
PRJNA271899	SAMN03280342	Klebsiella pneumoniae	USA	SRR2127859	WGS	GENOMIC	RANDOM	PAIRED	ILLUMINA	Illumina HiSeq 2000	402967376	1994888	SRR2127859	4727-01-01	unknown	C8015T	none	none	2	unknown-2	none	GTTCT	none	64	1
PRJNA271899	SAMN03280309	Klebsiella pneumoniae	USA	SRR2127862	WGS	GENOMIC	RANDOM	PAIRED	ILLUMINA	Illumina HiSeq 2000	240871466	1192433	SRR2127862	7008-7075	Tn4401d	C8015T	none	none	2	Tn4401d-2	none	none	none	none	1
PRJNA271899	SAMN03280161	Citrobacter sp. MGH99	missing	SRR2127866	WGS	GENOMIC	RANDOM	PAIRED	ILLUMINA	Illumina HiSeq 2000	464616362	2300081	SRR2127866	none	Tn4401b	none	none	none	1	Tn4401b-1	ATTAC	ATTAC	41	29	1
PRJNA271899	SAMN03280351	Klebsiella pneumoniae	USA	SRR2127872	WGS	GENOMIC	RANDOM	PAIRED	ILLUMINA	Illumina HiSeq 2000	390926156	1935278	SRR2127872	7008-7075	Tn4401d	C8015T	none	none	2	Tn4401d-2	GTTCT|TTTTT	TCTCT|TTTTT	27|51	39|50	1
[truncated: 1,328 more rows]

## Sheet: IS26
Sample	Deletions	Structural_variant	SNPs_homozygous	SNPs_heterozygous	Heterozygous_SNP_counts	SNP_variant	Combined_variant	Left_flanks	Right_flanks	Left_flank_counts	Right_flank_counts
[truncated: 34 more rows]
